# Supplementary material for: Bis[tris­(diiso­butyl­dithio­carbamato)-μ3-sulfido-tri-μ2-di­sulfido-trimolybdenum(IV)] sulfide tetra­hydro­furan monosolvate
Source: Acta Crystallogr E Crystallogr Commun. 2024 Apr 18;80(Pt 5):472–5. doi: 10.1107/S2056989024002949 (PMC11074580; doi:10.1107/S2056989024002949)
Supplement: Supplementary file 1 [file e-80-00472-sup1.cif]

##############################################################################
#                                                                            #
# This CIF contains the data in a paper accepted for publication in          #
# Acta Crystallographica Section E. It conforms to the requirements of       #
# Notes for Authors for Acta Crystallographica Section E, and has been       #
# peer reviewed under the auspices of the IUCr Commission on Journals.       #
#                                                                            #
# Full details of the Crystallographic Information File format               #
# are given in the paper "The Crystallographic Information File (CIF):       #
# a New Standard Archive File for Crystallography" by S. R. Hall, F. H.      #
# Allen and I. D. Brown [Acta Cryst. (1991), A47, 655-685].                  #
#                                                                            #
# The current version of the core CIF dictionary is obtainable from          #
# ftp://ftp.iucr.org/pub/cif_core.dic.                                       #
#                                                                            #
# Software is freely available for graphical display of the structure(s)     #
# in this CIF. For information consult the CIF software page                 #
# http://www.iucr.org/resources/cif/software.                                #
#                                                                            #
# This file may be used for bona fide research purposes within the           #
# scientific community so long as proper attribution is given to the journal # 
# article from which it was obtained.                                        #
#                                                                            #
##############################################################################
data_I
_audit_creation_method     'SHELXL-2018/1'
_chemical_name_systematic
;\
Bis[tris(diisobutyldithiocarbamato)-\m~3~-sulfido-tri-\m~2~-\
disulfido-trimolybdenum(IV)] sulfide tetrahydrofuran monosolvate
;
_chemical_name_common     ?
_chemical_formula_moiety     '2(C27 H54 Mo3 N3 S13 +), S 2-'
_chemical_formula_sum     'C54 H108 Mo6 N6 S27'
_chemical_formula_iupac     '[Mo3 (C9 H18 N S2)3 (S2)3 S]2 S'
_chemical_formula_weight     2282.72
_chemical_melting_point     ?
_space_group_crystal_system     monoclinic
_space_group_name_H-M_alt     'P 21/n'
_space_group_name_Hall     '-P 2yn'
loop_
    _space_group_symop_operation_xyz
    'x, y, z'
    '-x+1/2, y+1/2, -z+1/2'
    '-x, -y, -z'
    'x-1/2, -y-1/2, z-1/2'
_cell_length_a     16.1699(7)
_cell_length_b     21.1139(10)
_cell_length_c     30.0046(14)
_cell_angle_alpha     90
_cell_angle_beta     91.576(2)
_cell_angle_gamma     90
_cell_volume     10240.0(8)
_cell_formula_units_Z     4
_cell_measurement_reflns_used     9883
_cell_measurement_theta_min     5.0035
_cell_measurement_theta_max     74.316
_cell_measurement_temperature     150(2)
_exptl_crystal_description     block
_exptl_crystal_colour     yellow
_exptl_crystal_size_max     0.363
_exptl_crystal_size_mid     0.268
_exptl_crystal_size_min     0.116
_exptl_crystal_density_diffrn     1.481
_exptl_crystal_density_meas     ?
_exptl_crystal_density_method     'not measured'
_exptl_crystal_F_000     4632
_exptl_absorpt_coefficient_mu     11.240
_exptl_absorpt_correction_type     multi-scan
_exptl_absorpt_process_details
;
(<i>SADABS</i>; Krause <i>et al.</i>, 2015)
;
_exptl_absorpt_correction_T_min     0.120
_exptl_absorpt_correction_T_max     0.355
_diffrn_ambient_temperature     150.(2)
_diffrn_source     'INCOATEC I\mS micro-focus source'
_diffrn_source_power     0.05
_diffrn_source_voltage     50
_diffrn_source_current     1.0
_diffrn_radiation_type     'Cu K\a'
_diffrn_radiation_wavelength     1.54178
_diffrn_radiation_monochromator     mirror
_diffrn_measurement_device_type     'Bruker D8 QUEST PHOTON 3'
_diffrn_measurement_device     'Bruker D8 VENTURE PHOTON 3 CPAD'
_diffrn_measurement_method     '\f and \w scans'
_diffrn_detector_area_resol_mean     7.3910
_diffrn_reflns_number     332865
_diffrn_reflns_av_R_equivalents     0.0543
_diffrn_reflns_av_unetI/netI     0.0190
_diffrn_reflns_theta_min     2.559
_diffrn_reflns_theta_max     75.060
_diffrn_reflns_theta_full     67.679
_diffrn_measured_fraction_theta_max     0.992
_diffrn_measured_fraction_theta_full     1.000
_diffrn_reflns_limit_h_min     -20
_diffrn_reflns_limit_h_max     20
_diffrn_reflns_limit_k_min     -26
_diffrn_reflns_limit_k_max     26
_diffrn_reflns_limit_l_min     -37
_diffrn_reflns_limit_l_max     37
_diffrn_radiation_probe     ?
_refine_special_details     ?
_reflns_number_total     20942
_reflns_number_gt     18768
_reflns_threshold_expression     'I > 2\s(I)'
_refine_ls_structure_factor_coef     Fsqd
_refine_ls_matrix_type     full
_refine_ls_R_factor_all     0.0434
_refine_ls_R_factor_gt     0.0379
_refine_ls_wR_factor_gt     0.0840
_refine_ls_wR_factor_ref     0.0889
_refine_ls_goodness_of_fit_ref     1.146
_refine_ls_restrained_S_all     1.140
_refine_ls_number_reflns     20942
_refine_ls_number_parameters     967
_refine_ls_number_restraints     492
_refine_ls_hydrogen_treatment     constr
_refine_ls_weighting_scheme     calc
_refine_ls_weighting_details
             'w=1/[\s^2^(Fo^2^)+(0.0247P)^2^+22.8874P] where P=(Fo^2^+2Fc^2^)/3'
_atom_sites_solution_hydrogens     geom
_atom_sites_solution_primary     dual
_atom_sites_solution_secondary     difmap
_refine_ls_shift/su_max     0.034
_refine_ls_shift/su_mean     0.001
_refine_diff_density_max     1.552
_refine_diff_density_min     -0.667
_refine_ls_extinction_method     none
_refine_ls_extinction_coef     .
loop_
    _atom_type_symbol
    _atom_type_description
    _atom_type_scat_dispersion_real
    _atom_type_scat_dispersion_imag
    _atom_type_scat_source
    'C' 'C' 0.0181 0.0091
                         'International Tables Vol C Tables 4.2.6.8 and 6.1.1.4'
    'H' 'H' 0.0000 0.0000
                         'International Tables Vol C Tables 4.2.6.8 and 6.1.1.4'
    'N' 'N' 0.0311 0.0180
                         'International Tables Vol C Tables 4.2.6.8 and 6.1.1.4'
    'S' 'S' 0.3331 0.5567
                         'International Tables Vol C Tables 4.2.6.8 and 6.1.1.4'
    'Mo' 'Mo' -0.0483 2.7339
                         'International Tables Vol C Tables 4.2.6.8 and 6.1.1.4'
_computing_data_collection
;
<i>APEX4</i> (Bruker, 2021)
;
_computing_cell_refinement
;
<i>SAINT</i> (Bruker, 2021)
;
_computing_data_reduction
;
<i>SAINT</i> (Bruker, 2021)
;
_computing_structure_solution
;
<i>SHELXT</i> (Sheldrick, 2015<i>a</i>)
;
_computing_structure_refinement
;
<i>SHELXL2018</i> (Sheldrick, 2015<i>b</i>)
;
_computing_molecular_graphics
;
<i>SHELXTL</i> (Sheldrick, 2008)
;
_computing_publication_material
;
<i>SHELXTL</i> (Sheldrick, 2008)
;
loop_
    _atom_site_type_symbol
    _atom_site_label
    _atom_site_fract_x
    _atom_site_fract_y
    _atom_site_fract_z
    _atom_site_U_iso_or_equiv
    _atom_site_adp_type
    _atom_site_calc_flag
    _atom_site_occupancy
    _atom_site_disorder_assembly
    _atom_site_disorder_group
    Mo Mo1 0.28182(2) 0.15773(2) 0.34013(2) 0.04249(7) Uani d 1 . .
    Mo Mo2 0.22016(2) 0.24608(2) 0.39629(2) 0.03764(7) Uani d 1 . .
    Mo Mo3 0.36754(2) 0.19093(2) 0.41581(2) 0.03837(7) Uani d 1 . .
    Mo Mo4 0.63970(2) 0.31015(2) 0.31405(2) 0.03863(7) Uani d 1 . .
    Mo Mo5 0.57805(2) 0.39460(2) 0.25385(2) 0.03791(7) Uani d 1 . .
    Mo Mo6 0.60329(2) 0.42944(2) 0.34021(2) 0.03703(7) Uani d 1 . .
    S S1 0.24484(6) 0.26354(5) 0.31861(3) 0.0452(2) Uani d 1 . .
    S S2 0.14289(6) 0.20676(5) 0.32864(3) 0.0487(2) Uani d 1 . .
    S S3 0.34878(5) 0.30402(4) 0.40570(3) 0.04282(19) Uani d 1 . .
    S S4 0.29662(6) 0.26176(4) 0.46743(3) 0.04189(19) Uani d 1 . .
    S S5 0.41906(6) 0.20052(5) 0.34182(3) 0.0439(2) Uani d 1 . .
    S S6 0.41496(6) 0.10737(5) 0.36342(4) 0.0505(2) Uani d 1 . .
    S S7 0.23835(6) 0.13682(5) 0.41369(3) 0.04361(19) Uani d 1 . .
    S S8 0.22652(7) 0.05089(5) 0.32218(3) 0.0530(2) Uani d 1 . .
    S S9 0.30170(7) 0.13312(6) 0.25885(4) 0.0592(3) Uani d 1 . .
    S S10 0.08804(6) 0.24067(5) 0.43706(3) 0.0459(2) Uani d 1 . .
    S S11 0.14740(6) 0.35163(5) 0.39361(3) 0.0466(2) Uani d 1 . .
    S S12 0.40548(6) 0.11981(5) 0.47965(4) 0.0524(2) Uani d 1 . .
    S S13 0.51429(6) 0.21189(5) 0.44249(3) 0.04316(19) Uani d 1 . .
    S S14 0.51394(6) 0.29511(4) 0.27074(3) 0.04288(19) Uani d 1 . .
    S S15 0.62047(6) 0.28593(5) 0.23350(3) 0.0467(2) Uani d 1 . .
    S S16 0.47316(5) 0.43703(4) 0.30051(3) 0.04092(18) Uani d 1 . .
    S S17 0.55852(6) 0.50476(4) 0.28115(3) 0.04299(19) Uani d 1 . .
    S S18 0.54359(6) 0.33574(4) 0.37101(3) 0.04165(19) Uani d 1 . .
    S S19 0.66926(6) 0.34979(5) 0.39048(3) 0.0446(2) Uani d 1 . .
    S S20 0.71045(5) 0.40274(4) 0.29038(3) 0.04075(18) Uani d 1 . .
    S S21 0.77656(6) 0.25674(5) 0.31098(4) 0.0493(2) Uani d 1 . .
    S S22 0.62651(6) 0.19647(5) 0.33694(4) 0.0494(2) Uani d 1 . .
    S S23 0.64712(6) 0.43142(5) 0.18538(3) 0.0452(2) Uani d 1 . .
    S S24 0.47426(6) 0.40163(5) 0.18995(3) 0.0482(2) Uani d 1 . .
    S S25 0.69759(6) 0.51203(5) 0.37118(3) 0.0464(2) Uani d 1 . .
    S S26 0.53443(6) 0.48741(5) 0.40251(3) 0.0466(2) Uani d 1 . .
    S S27 0.39203(6) 0.33071(5) 0.32913(3) 0.0463(2) Uani d 1 . .
    N N1 0.2599(2) 0.01216(19) 0.23953(12) 0.0563(9) Uani d 1 . .
    N N2 -0.0071(2) 0.34429(18) 0.42525(12) 0.0509(8) Uani d 1 . .
    N N3 0.5663(2) 0.12796(16) 0.50435(11) 0.0478(7) Uani d 1 . .
    N N4 0.7610(2) 0.12970(16) 0.31613(11) 0.0460(7) Uani d 1 . .
    N N5 0.5473(2) 0.42294(18) 0.11238(11) 0.0517(8) Uani d 1 . .
    N N6 0.6341(2) 0.57425(16) 0.44117(11) 0.0475(7) Uani d 1 . .
    C C1 0.2620(3) 0.0586(2) 0.26886(14) 0.0543(10) Uani d 1 . .
    C C2 0.2326(3) -0.0514(2) 0.25258(14) 0.0527(10) Uani d 1 . .
    H H2A 0.217065 -0.075287 0.225235 0.063 Uiso calc 1 . .
    H H2B 0.182288 -0.047016 0.270375 0.063 Uiso calc 1 . .
    C C3 0.2961(3) -0.0902(3) 0.2795(2) 0.0807(17) Uani d 1 . .
    H H3 0.310669 -0.065912 0.307209 0.097 Uiso calc 1 . .
    C C4 0.3745(4) -0.1003(4) 0.2546(3) 0.107(2) Uani d 1 . .
    H H4A 0.410117 -0.130262 0.271029 0.161 Uiso calc 1 . .
    H H4B 0.403502 -0.059789 0.251624 0.161 Uiso calc 1 . .
    H H4C 0.360986 -0.117325 0.224899 0.161 Uiso calc 1 . .
    C C5 0.2572(4) -0.1518(3) 0.2932(2) 0.0881(18) Uani d 1 . .
    H H5A 0.211013 -0.143168 0.312784 0.132 Uiso calc 1 . .
    H H5B 0.298588 -0.177840 0.309208 0.132 Uiso calc 1 . .
    H H5C 0.236844 -0.174576 0.266662 0.132 Uiso calc 1 . .
    C C6 0.2842(3) 0.0214(3) 0.19272(15) 0.0651(13) Uani d 1 . .
    H H6A 0.321450 -0.013467 0.184158 0.078 Uiso calc 1 . .
    H H6B 0.315328 0.061625 0.190457 0.078 Uiso calc 1 . .
    C C7 0.2093(3) 0.0233(3) 0.15996(16) 0.0677(13) Uani d 1 . .
    H H7 0.178443 -0.017497 0.162657 0.081 Uiso calc 1 . .
    C C8 0.1505(4) 0.0773(3) 0.1702(2) 0.0807(15) Uani d 1 . .
    H H8A 0.179598 0.117804 0.167650 0.121 Uiso calc 1 . .
    H H8B 0.130658 0.072535 0.200612 0.121 Uiso calc 1 . .
    H H8C 0.103313 0.076383 0.149017 0.121 Uiso calc 1 . .
    C C9 0.2409(5) 0.0281(3) 0.11240(18) 0.0927(19) Uani d 1 . .
    H H9A 0.193806 0.028368 0.091147 0.139 Uiso calc 1 . .
    H H9B 0.276474 -0.008322 0.106332 0.139 Uiso calc 1 . .
    H H9C 0.272693 0.067296 0.109297 0.139 Uiso calc 1 . .
    C C10 0.0657(2) 0.3159(2) 0.41943(13) 0.0467(9) Uani d 1 . .
    C C11A -0.0783(8) 0.3097(7) 0.4429(3) 0.063(3) Uani d 0.746(8) A 1
    H H11A -0.058514 0.269681 0.456598 0.075 Uiso calc 0.746(8) A 1
    H H11B -0.116824 0.298766 0.417830 0.075 Uiso calc 0.746(8) A 1
    C C12A -0.1251(4) 0.3477(4) 0.4775(2) 0.078(2) Uani d 0.746(8) A 1
    H H12A -0.149636 0.386074 0.462720 0.093 Uiso calc 0.746(8) A 1
    C C13A -0.0681(9) 0.3690(9) 0.5160(5) 0.116(6) Uani d 0.746(8) A 1
    H H13A -0.099958 0.393110 0.537464 0.174 Uiso calc 0.746(8) A 1
    H H13B -0.043637 0.331715 0.530701 0.174 Uiso calc 0.746(8) A 1
    H H13C -0.023952 0.395716 0.504460 0.174 Uiso calc 0.746(8) A 1
    C C14A -0.1949(4) 0.3061(5) 0.4941(3) 0.097(3) Uani d 0.746(8) A 1
    H H14A -0.226026 0.329373 0.516379 0.146 Uiso calc 0.746(8) A 1
    H H14B -0.231995 0.294739 0.468958 0.146 Uiso calc 0.746(8) A 1
    H H14C -0.171606 0.267555 0.507542 0.146 Uiso calc 0.746(8) A 1
    C C11B -0.074(2) 0.309(2) 0.4472(8) 0.061(7) Uani d 0.254(8) A 2
    H H11C -0.075433 0.266124 0.433928 0.073 Uiso calc 0.254(8) A 2
    H H11D -0.126563 0.329961 0.438644 0.073 Uiso calc 0.254(8) A 2
    C C12B -0.0727(12) 0.3006(8) 0.4983(6) 0.065(5) Uani d 0.254(8) A 2
    H H12B -0.015647 0.287520 0.508124 0.079 Uiso calc 0.254(8) A 2
    C C13B -0.091(2) 0.3643(13) 0.5197(13) 0.071(7) Uani d 0.254(8) A 2
    H H13D -0.051440 0.395898 0.509358 0.106 Uiso calc 0.254(8) A 2
    H H13E -0.147271 0.377504 0.511416 0.106 Uiso calc 0.254(8) A 2
    H H13F -0.085519 0.360359 0.552238 0.106 Uiso calc 0.254(8) A 2
    C C14B -0.1326(17) 0.2501(12) 0.5136(8) 0.094(8) Uani d 0.254(8) A 2
    H H14D -0.119560 0.209714 0.499327 0.141 Uiso calc 0.254(8) A 2
    H H14E -0.127539 0.245467 0.546041 0.141 Uiso calc 0.254(8) A 2
    H H14F -0.189290 0.262613 0.505219 0.141 Uiso calc 0.254(8) A 2
    C C15 -0.0234(3) 0.4080(2) 0.40781(16) 0.0593(11) Uani d 1 . .
    H H15A 0.029939 0.427814 0.400247 0.071 Uiso calc 1 . .
    H H15B -0.048039 0.433821 0.431560 0.071 Uiso calc 1 . .
    C C16 -0.0815(3) 0.4096(3) 0.36630(18) 0.0647(12) Uani d 1 . .
    H H16 -0.137341 0.394547 0.375071 0.078 Uiso calc 1 . .
    C C17 -0.0519(3) 0.3679(3) 0.32920(18) 0.0722(14) Uani d 1 . .
    H H17A -0.090245 0.371309 0.303445 0.108 Uiso calc 1 . .
    H H17B -0.049600 0.323873 0.339418 0.108 Uiso calc 1 . .
    H H17C 0.003383 0.381532 0.320612 0.108 Uiso calc 1 . .
    C C18 -0.0890(4) 0.4786(3) 0.3512(2) 0.0830(17) Uani d 1 . .
    H H18A -0.034711 0.494148 0.342432 0.124 Uiso calc 1 . .
    H H18B -0.109108 0.504487 0.375761 0.124 Uiso calc 1 . .
    H H18C -0.128069 0.481425 0.325710 0.124 Uiso calc 1 . .
    C C19 0.5038(3) 0.15058(19) 0.47930(13) 0.0455(8) Uani d 1 . .
    C C20A 0.5540(16) 0.0812(5) 0.5400(3) 0.056(3) Uani d 0.750(10) B 1
    H H20A 0.606215 0.057712 0.545571 0.067 Uiso calc 0.750(10) B 1
    H H20B 0.511224 0.050426 0.529994 0.067 Uiso calc 0.750(10) B 1
    C C21A 0.5272(5) 0.1125(4) 0.5837(3) 0.063(2) Uani d 0.750(10) B 1
    H H21A 0.476777 0.138625 0.577231 0.076 Uiso calc 0.750(10) B 1
    C C22A 0.5053(9) 0.0610(5) 0.6169(3) 0.111(4) Uani d 0.750(10) B 1
    H H22A 0.461813 0.033890 0.603836 0.166 Uiso calc 0.750(10) B 1
    H H22B 0.554510 0.035361 0.623918 0.166 Uiso calc 0.750(10) B 1
    H H22C 0.485590 0.080566 0.644212 0.166 Uiso calc 0.750(10) B 1
    C C23A 0.5941(5) 0.1549(4) 0.6028(2) 0.077(2) Uani d 0.750(10) B 1
    H H23A 0.607245 0.187683 0.580952 0.116 Uiso calc 0.750(10) B 1
    H H23B 0.574752 0.174977 0.630053 0.116 Uiso calc 0.750(10) B 1
    H H23C 0.643673 0.129773 0.609759 0.116 Uiso calc 0.750(10) B 1
    C C20B 0.547(4) 0.0763(14) 0.5354(8) 0.054(8) Uani d 0.250(10) B 2
    H H20C 0.584295 0.039966 0.530090 0.064 Uiso calc 0.250(10) B 2
    H H20D 0.489442 0.061991 0.529825 0.064 Uiso calc 0.250(10) B 2
    C C21B 0.5580(16) 0.0986(10) 0.5843(8) 0.059(5) Uani d 0.250(10) B 2
    H H21B 0.609574 0.124122 0.588993 0.071 Uiso calc 0.250(10) B 2
    C C22B 0.5585(18) 0.0394(12) 0.6138(8) 0.083(7) Uani d 0.250(10) B 2
    H H22D 0.607744 0.014005 0.607925 0.125 Uiso calc 0.250(10) B 2
    H H22E 0.559320 0.052021 0.645268 0.125 Uiso calc 0.250(10) B 2
    H H22F 0.508746 0.014214 0.607173 0.125 Uiso calc 0.250(10) B 2
    C C23B 0.481(2) 0.1371(14) 0.5941(9) 0.109(9) Uani d 0.250(10) B 2
    H H23D 0.479815 0.175203 0.575498 0.164 Uiso calc 0.250(10) B 2
    H H23E 0.431657 0.111512 0.587551 0.164 Uiso calc 0.250(10) B 2
    H H23F 0.482231 0.149319 0.625647 0.164 Uiso calc 0.250(10) B 2
    C C24A 0.6524(10) 0.1416(12) 0.4941(9) 0.064(5) Uani d 0.470(14) B 1
    H H24A 0.688292 0.127299 0.519406 0.077 Uiso calc 0.470(14) B 1
    H H24B 0.659136 0.188038 0.491366 0.077 Uiso calc 0.470(14) B 1
    C C25A 0.6827(6) 0.1096(5) 0.4504(5) 0.059(3) Uani d 0.470(14) B 1
    H H25A 0.654795 0.124917 0.422255 0.071 Uiso calc 0.470(14) B 1
    C C26A 0.7740(10) 0.1322(16) 0.4577(12) 0.183(12) Uani d 0.470(14) B 1
    H H26A 0.776972 0.178135 0.453310 0.275 Uiso calc 0.470(14) B 1
    H H26B 0.793109 0.121666 0.488048 0.275 Uiso calc 0.470(14) B 1
    H H26C 0.809276 0.110985 0.436207 0.275 Uiso calc 0.470(14) B 1
    C C27A 0.6801(9) 0.0384(5) 0.4573(5) 0.078(4) Uani d 0.470(14) B 1
    H H27A 0.698821 0.016938 0.430453 0.118 Uiso calc 0.470(14) B 1
    H H27B 0.716512 0.026877 0.482725 0.118 Uiso calc 0.470(14) B 1
    H H27C 0.623337 0.025307 0.463342 0.118 Uiso calc 0.470(14) B 1
    C C24B 0.6513(7) 0.1498(10) 0.4976(7) 0.059(4) Uani d 0.530(14) B 2
    H H24C 0.678451 0.159822 0.526744 0.070 Uiso calc 0.530(14) B 2
    H H24D 0.650592 0.188604 0.479149 0.070 Uiso calc 0.530(14) B 2
    C C25B 0.6999(7) 0.0965(7) 0.4739(5) 0.105(5) Uani d 0.530(14) B 2
    H H25B 0.717986 0.062556 0.495298 0.126 Uiso calc 0.530(14) B 2
    C C26B 0.7712(16) 0.1200(16) 0.4467(9) 0.192(10) Uani d 0.530(14) B 2
    H H26D 0.812795 0.140014 0.466502 0.288 Uiso calc 0.530(14) B 2
    H H26E 0.796299 0.084260 0.431236 0.288 Uiso calc 0.530(14) B 2
    H H26F 0.750760 0.151052 0.424746 0.288 Uiso calc 0.530(14) B 2
    C C27B 0.6489(12) 0.0693(10) 0.4344(5) 0.161(7) Uani d 0.530(14) B 2
    H H27D 0.680598 0.035889 0.419951 0.242 Uiso calc 0.530(14) B 2
    H H27E 0.597097 0.051561 0.445165 0.242 Uiso calc 0.530(14) B 2
    H H27F 0.636373 0.103079 0.412840 0.242 Uiso calc 0.530(14) B 2
    C C28 0.7268(2) 0.18612(19) 0.32102(13) 0.0450(8) Uani d 1 . .
    C C29 0.8473(2) 0.1219(2) 0.30255(14) 0.0473(9) Uani d 1 . .
    H H29A 0.864663 0.160720 0.286860 0.057 Uiso calc 1 . .
    H H29B 0.849911 0.086268 0.281175 0.057 Uiso calc 1 . .
    C C30 0.9082(3) 0.1092(2) 0.34129(15) 0.0516(9) Uani d 1 . .
    H H30 0.886331 0.073433 0.359361 0.062 Uiso calc 1 . .
    C C31 0.9196(3) 0.1659(2) 0.37135(17) 0.0676(13) Uani d 1 . .
    H H31A 0.945563 0.200296 0.354849 0.101 Uiso calc 1 . .
    H H31B 0.955037 0.154349 0.397101 0.101 Uiso calc 1 . .
    H H31C 0.865595 0.179910 0.381648 0.101 Uiso calc 1 . .
    C C32 0.9904(3) 0.0886(2) 0.32208(17) 0.0589(11) Uani d 1 . .
    H H32A 1.009490 0.121053 0.301377 0.088 Uiso calc 1 . .
    H H32B 0.982894 0.048415 0.306159 0.088 Uiso calc 1 . .
    H H32C 1.031575 0.083195 0.346352 0.088 Uiso calc 1 . .
    C C33 0.7123(3) 0.07116(19) 0.32141(14) 0.0486(9) Uani d 1 . .
    H H33A 0.663579 0.080740 0.339517 0.058 Uiso calc 1 . .
    H H33B 0.746555 0.039723 0.337995 0.058 Uiso calc 1 . .
    C C34 0.6825(3) 0.0418(2) 0.27712(16) 0.0611(11) Uani d 1 . .
    H H34 0.732168 0.026919 0.260969 0.073 Uiso calc 1 . .
    C C35 0.6364(5) 0.0885(3) 0.2475(2) 0.095(2) Uani d 1 . .
    H H35A 0.621329 0.068190 0.219048 0.142 Uiso calc 1 . .
    H H35B 0.671835 0.125195 0.242054 0.142 Uiso calc 1 . .
    H H35C 0.586147 0.102435 0.262172 0.142 Uiso calc 1 . .
    C C36 0.6301(3) -0.0155(3) 0.2873(2) 0.0721(14) Uani d 1 . .
    H H36A 0.661772 -0.044595 0.306587 0.108 Uiso calc 1 . .
    H H36B 0.614341 -0.037055 0.259368 0.108 Uiso calc 1 . .
    H H36C 0.580121 -0.001939 0.302384 0.108 Uiso calc 1 . .
    C C37 0.5550(2) 0.4200(2) 0.15646(13) 0.0463(8) Uani d 1 . .
    C C38 0.6210(3) 0.4313(3) 0.08506(14) 0.0626(12) Uani d 1 . .
    H H38A 0.659391 0.461286 0.100354 0.075 Uiso calc 1 . .
    H H38B 0.603833 0.450337 0.056091 0.075 Uiso calc 1 . .
    C C39 0.6664(4) 0.3695(4) 0.0766(2) 0.099(2) Uani d 1 . .
    H H39 0.678260 0.348123 0.105786 0.118 Uiso calc 1 . .
    C C40 0.7466(7) 0.3850(6) 0.0555(4) 0.196(6) Uani d 1 . .
    H H40A 0.778858 0.346179 0.051997 0.294 Uiso calc 1 . .
    H H40B 0.777780 0.414839 0.074565 0.294 Uiso calc 1 . .
    H H40C 0.735669 0.404299 0.026243 0.294 Uiso calc 1 . .
    C C41 0.6212(7) 0.3267(5) 0.0479(3) 0.165(5) Uani d 1 . .
    H H41A 0.601261 0.349348 0.021175 0.247 Uiso calc 1 . .
    H H41B 0.574014 0.309483 0.063694 0.247 Uiso calc 1 . .
    H H41C 0.657569 0.291941 0.039120 0.247 Uiso calc 1 . .
    C C42 0.4660(3) 0.4144(3) 0.08963(15) 0.0650(12) Uani d 1 . .
    H H42A 0.436427 0.379367 0.104246 0.078 Uiso calc 1 . .
    H H42B 0.474902 0.401760 0.058341 0.078 Uiso calc 1 . .
    C C43 0.4119(3) 0.4730(3) 0.08980(16) 0.0673(13) Uani d 1 . .
    H H43 0.408728 0.488200 0.121277 0.081 Uiso calc 1 . .
    C C44 0.4477(4) 0.5262(3) 0.06206(19) 0.0901(19) Uani d 1 . .
    H H44A 0.448287 0.513341 0.030693 0.135 Uiso calc 1 . .
    H H44B 0.504371 0.535337 0.072662 0.135 Uiso calc 1 . .
    H H44C 0.413652 0.564319 0.064961 0.135 Uiso calc 1 . .
    C C45 0.3246(4) 0.4543(4) 0.0737(2) 0.104(2) Uani d 1 . .
    H H45A 0.326278 0.438921 0.042929 0.156 Uiso calc 1 . .
    H H45B 0.288067 0.491239 0.075007 0.156 Uiso calc 1 . .
    H H45C 0.303562 0.420712 0.092900 0.156 Uiso calc 1 . .
    C C46 0.6229(2) 0.53121(19) 0.40933(13) 0.0462(8) Uani d 1 . .
    C C47 0.7139(3) 0.6055(2) 0.44820(15) 0.0560(10) Uani d 1 . .
    H H47A 0.704518 0.651082 0.453985 0.067 Uiso calc 1 . .
    H H47B 0.745878 0.602027 0.420630 0.067 Uiso calc 1 . .
    C C48 0.7653(3) 0.5773(3) 0.48732(19) 0.0777(16) Uani d 1 . .
    H H48 0.739061 0.589709 0.515813 0.093 Uiso calc 1 . .
    C C49 0.7727(5) 0.5081(3) 0.4862(2) 0.100(2) Uani d 1 . .
    H H49A 0.717517 0.489013 0.487158 0.150 Uiso calc 1 . .
    H H49B 0.806092 0.493756 0.512068 0.150 Uiso calc 1 . .
    H H49C 0.799470 0.495186 0.458763 0.150 Uiso calc 1 . .
    C C50 0.8519(4) 0.6084(4) 0.4859(2) 0.100(2) Uani d 1 . .
    H H50A 0.885388 0.594678 0.511842 0.151 Uiso calc 1 . .
    H H50B 0.845993 0.654564 0.486388 0.151 Uiso calc 1 . .
    H H50C 0.879090 0.595578 0.458524 0.151 Uiso calc 1 . .
    C C51 0.5683(3) 0.5879(2) 0.47283(14) 0.0552(10) Uani d 1 . .
    H H51A 0.593420 0.608534 0.499573 0.066 Uiso calc 1 . .
    H H51B 0.543675 0.547415 0.482431 0.066 Uiso calc 1 . .
    C C52 0.5000(3) 0.6301(3) 0.45411(17) 0.0654(13) Uani d 1 . .
    H H52 0.476659 0.610009 0.426336 0.079 Uiso calc 1 . .
    C C53 0.5309(4) 0.6957(3) 0.44241(19) 0.0772(15) Uani d 1 . .
    H H53A 0.485136 0.720671 0.429452 0.116 Uiso calc 1 . .
    H H53B 0.574957 0.692130 0.420779 0.116 Uiso calc 1 . .
    H H53C 0.552500 0.716676 0.469436 0.116 Uiso calc 1 . .
    C C54 0.4316(4) 0.6340(3) 0.4879(2) 0.093(2) Uani d 1 . .
    H H54A 0.409528 0.591559 0.493263 0.140 Uiso calc 1 . .
    H H54B 0.387163 0.661505 0.476288 0.140 Uiso calc 1 . .
    H H54C 0.454065 0.651566 0.515970 0.140 Uiso calc 1 . .
loop_
    _atom_site_aniso_label
    _atom_site_aniso_U_11
    _atom_site_aniso_U_22
    _atom_site_aniso_U_33
    _atom_site_aniso_U_12
    _atom_site_aniso_U_13
    _atom_site_aniso_U_23
    Mo1 0.03888(15) 0.04903(17) 0.03986(15) -0.00657(12) 0.00657(12)
                                                                    -0.00838(12)
    Mo2 0.03327(13) 0.04424(15) 0.03553(14) -0.00089(11) 0.00322(10)
                                                                    -0.00169(11)
    Mo3 0.03619(14) 0.03970(15) 0.03931(14) 0.00085(11) 0.00285(11) -0.00202(11)
    Mo4 0.03519(14) 0.04069(15) 0.04030(15) -0.00056(11) 0.00621(11)
                                                                    -0.00678(11)
    Mo5 0.03664(14) 0.04272(15) 0.03454(14) -0.00385(11) 0.00392(11)
                                                                    -0.00701(11)
    Mo6 0.03491(13) 0.04127(15) 0.03495(13) -0.00051(11) 0.00185(10)
                                                                    -0.00769(11)
    S1 0.0398(4) 0.0570(5) 0.0387(4) -0.0043(4) 0.0029(3) 0.0010(4)
    S2 0.0374(4) 0.0667(6) 0.0419(5) -0.0088(4) 0.0004(4) -0.0028(4)
    S3 0.0353(4) 0.0414(4) 0.0517(5) -0.0003(3) 0.0006(4) -0.0040(4)
    S4 0.0424(4) 0.0472(5) 0.0362(4) 0.0020(4) 0.0030(3) -0.0026(4)
    S5 0.0372(4) 0.0507(5) 0.0439(5) -0.0026(4) 0.0070(4) -0.0061(4)
    S6 0.0466(5) 0.0447(5) 0.0604(6) 0.0018(4) 0.0092(4) -0.0095(4)
    S7 0.0424(5) 0.0457(5) 0.0429(5) -0.0041(4) 0.0064(4) -0.0032(4)
    S8 0.0526(5) 0.0577(6) 0.0493(5) -0.0132(4) 0.0130(4) -0.0166(4)
    S9 0.0603(6) 0.0722(7) 0.0458(5) -0.0215(5) 0.0145(5) -0.0162(5)
    S10 0.0382(4) 0.0559(5) 0.0439(5) -0.0013(4) 0.0071(4) 0.0010(4)
    S11 0.0374(4) 0.0496(5) 0.0529(5) 0.0025(4) 0.0057(4) 0.0028(4)
    S12 0.0481(5) 0.0496(5) 0.0596(6) 0.0005(4) 0.0019(4) 0.0112(4)
    S13 0.0398(4) 0.0477(5) 0.0419(4) 0.0018(4) -0.0001(4) 0.0024(4)
    S14 0.0420(4) 0.0456(5) 0.0412(4) -0.0074(4) 0.0052(4) -0.0092(4)
    S15 0.0492(5) 0.0481(5) 0.0434(5) -0.0051(4) 0.0114(4) -0.0127(4)
    S16 0.0363(4) 0.0479(5) 0.0387(4) -0.0001(4) 0.0028(3) -0.0046(4)
    S17 0.0440(5) 0.0427(5) 0.0424(4) -0.0028(4) 0.0034(4) -0.0039(4)
    S18 0.0400(4) 0.0456(5) 0.0396(4) 0.0003(4) 0.0067(3) -0.0035(4)
    S19 0.0380(4) 0.0529(5) 0.0428(5) 0.0020(4) -0.0016(4) -0.0052(4)
    S20 0.0351(4) 0.0445(5) 0.0429(4) -0.0030(3) 0.0055(3) -0.0072(4)
    S21 0.0384(5) 0.0453(5) 0.0646(6) 0.0016(4) 0.0117(4) -0.0043(4)
    S22 0.0426(5) 0.0448(5) 0.0614(6) 0.0013(4) 0.0145(4) -0.0028(4)
    S23 0.0420(5) 0.0541(5) 0.0398(4) -0.0051(4) 0.0064(4) -0.0050(4)
    S24 0.0424(5) 0.0633(6) 0.0388(4) -0.0077(4) 0.0000(4) -0.0058(4)
    S25 0.0421(5) 0.0509(5) 0.0462(5) -0.0042(4) 0.0022(4) -0.0154(4)
    S26 0.0429(5) 0.0539(5) 0.0431(5) 0.0006(4) 0.0048(4) -0.0142(4)
    S27 0.0404(5) 0.0518(5) 0.0467(5) -0.0040(4) 0.0018(4) 0.0028(4)
    N1 0.0468(18) 0.075(2) 0.0471(19) -0.0118(17) 0.0069(15) -0.0211(17)
    N2 0.0390(17) 0.062(2) 0.0519(19) 0.0063(15) 0.0070(14) 0.0028(16)
    N3 0.0492(18) 0.0528(19) 0.0412(17) 0.0110(15) -0.0007(14) 0.0027(14)
    N4 0.0397(16) 0.0488(18) 0.0498(18) 0.0017(14) 0.0066(14) -0.0078(14)
    N5 0.055(2) 0.065(2) 0.0346(16) -0.0013(17) 0.0044(14) -0.0060(15)
    N6 0.0482(18) 0.0518(19) 0.0424(17) 0.0009(14) -0.0017(14) -0.0149(14)
    C1 0.042(2) 0.070(3) 0.051(2) -0.0092(19) 0.0108(17) -0.019(2)
    C2 0.047(2) 0.060(3) 0.051(2) -0.0028(19) -0.0005(18) -0.0159(19)
    C3 0.060(3) 0.097(4) 0.084(4) 0.014(3) -0.012(3) -0.027(3)
    C4 0.070(4) 0.139(7) 0.112(5) 0.028(4) 0.001(4) -0.020(5)
    C5 0.098(5) 0.088(4) 0.077(4) 0.026(4) -0.014(3) -0.002(3)
    C6 0.058(3) 0.085(3) 0.053(2) -0.017(2) 0.016(2) -0.025(2)
    C7 0.071(3) 0.081(3) 0.051(3) -0.021(3) 0.003(2) -0.010(2)
    C8 0.074(3) 0.086(4) 0.082(4) -0.009(3) -0.007(3) -0.007(3)
    C9 0.118(5) 0.107(5) 0.053(3) -0.014(4) 0.007(3) -0.004(3)
    C10 0.0390(19) 0.058(2) 0.043(2) -0.0005(17) 0.0041(15) -0.0041(17)
    C11A 0.048(7) 0.083(7) 0.058(4) 0.005(5) 0.009(4) 0.008(4)
    C12A 0.052(4) 0.117(6) 0.064(4) 0.014(4) 0.012(3) 0.003(4)
    C13A 0.077(9) 0.207(14) 0.064(5) -0.007(8) 0.012(6) -0.010(7)
    C14A 0.048(4) 0.175(9) 0.070(5) 0.005(4) 0.013(3) 0.027(5)
    C11B 0.024(12) 0.093(18) 0.067(10) -0.013(12) 0.012(10) 0.002(10)
    C12B 0.053(9) 0.077(10) 0.067(9) -0.006(7) 0.018(7) -0.005(8)
    C13B 0.049(14) 0.086(11) 0.077(14) 0.030(11) 0.007(12) 0.003(11)
    C14B 0.106(17) 0.120(15) 0.058(11) -0.045(14) 0.022(12) 0.003(11)
    C15 0.044(2) 0.065(3) 0.069(3) 0.011(2) 0.007(2) -0.001(2)
    C16 0.043(2) 0.074(3) 0.078(3) 0.002(2) 0.005(2) 0.015(3)
    C17 0.065(3) 0.083(4) 0.069(3) -0.006(3) -0.007(2) 0.013(3)
    C18 0.066(3) 0.082(4) 0.101(4) 0.011(3) 0.005(3) 0.024(3)
    C19 0.052(2) 0.045(2) 0.0396(19) 0.0079(17) 0.0036(16) -0.0009(15)
    C20A 0.060(6) 0.049(5) 0.059(5) 0.002(4) -0.002(5) 0.015(4)
    C21A 0.071(5) 0.070(5) 0.050(4) 0.020(3) 0.008(4) 0.020(3)
    C22A 0.157(11) 0.092(6) 0.084(6) 0.024(6) 0.030(7) 0.037(5)
    C23A 0.095(5) 0.085(5) 0.052(4) 0.025(4) -0.003(3) -0.008(3)
    C20B 0.055(15) 0.060(16) 0.045(9) 0.021(13) -0.004(9) 0.014(9)
    C21B 0.086(13) 0.053(10) 0.039(8) 0.000(9) -0.012(9) 0.025(7)
    C22B 0.097(17) 0.084(14) 0.067(12) -0.004(11) -0.022(12) 0.051(12)
    C23B 0.17(2) 0.094(16) 0.069(14) 0.053(15) 0.025(15) 0.008(12)
    C24A 0.075(11) 0.060(7) 0.057(9) 0.008(7) -0.003(8) 0.012(7)
    C25A 0.047(5) 0.069(6) 0.061(6) 0.002(4) -0.015(5) 0.012(5)
    C26A 0.057(8) 0.155(17) 0.34(3) -0.005(10) 0.085(12) 0.05(2)
    C27A 0.089(9) 0.069(6) 0.078(8) 0.019(6) 0.011(7) -0.010(6)
    C24B 0.031(6) 0.101(11) 0.044(7) 0.004(6) 0.003(5) 0.016(6)
    C25B 0.084(7) 0.156(11) 0.078(7) 0.072(7) 0.032(5) 0.041(7)
    C26B 0.181(16) 0.23(2) 0.166(16) 0.060(14) 0.138(14) -0.003(15)
    C27B 0.200(14) 0.204(18) 0.080(9) 0.133(12) -0.016(10) -0.021(10)
    C28 0.0408(19) 0.047(2) 0.048(2) 0.0020(16) 0.0090(16) -0.0042(16)
    C29 0.0387(19) 0.051(2) 0.053(2) 0.0071(16) 0.0066(16) -0.0066(17)
    C30 0.046(2) 0.051(2) 0.057(2) 0.0005(17) -0.0020(18) 0.0014(18)
    C31 0.070(3) 0.066(3) 0.066(3) 0.002(2) -0.011(2) -0.012(2)
    C32 0.043(2) 0.061(3) 0.073(3) -0.0007(19) -0.002(2) 0.002(2)
    C33 0.047(2) 0.042(2) 0.058(2) 0.0030(16) 0.0100(18) -0.0040(17)
    C34 0.067(3) 0.057(3) 0.060(3) -0.003(2) 0.002(2) -0.012(2)
    C35 0.140(6) 0.068(3) 0.075(4) -0.002(4) -0.036(4) -0.011(3)
    C36 0.063(3) 0.070(3) 0.084(4) -0.013(2) 0.005(3) -0.014(3)
    C37 0.045(2) 0.051(2) 0.043(2) -0.0023(17) 0.0014(16) -0.0066(16)
    C38 0.064(3) 0.085(3) 0.040(2) -0.002(2) 0.0120(19) -0.006(2)
    C39 0.099(5) 0.111(5) 0.089(4) 0.013(4) 0.039(4) -0.026(4)
    C40 0.165(10) 0.179(11) 0.252(14) 0.026(8) 0.151(10) -0.015(10)
    C41 0.205(12) 0.157(9) 0.130(8) 0.044(8) -0.009(8) -0.074(7)
    C42 0.069(3) 0.085(3) 0.040(2) -0.006(3) -0.006(2) -0.014(2)
    C43 0.057(3) 0.099(4) 0.046(2) 0.008(3) -0.007(2) -0.010(2)
    C44 0.099(4) 0.109(5) 0.063(3) 0.039(4) 0.009(3) 0.013(3)
    C45 0.073(4) 0.146(7) 0.092(4) 0.012(4) -0.034(3) -0.035(4)
    C46 0.048(2) 0.045(2) 0.045(2) 0.0072(16) -0.0049(16) -0.0102(16)
    C47 0.055(2) 0.057(2) 0.055(2) 0.0014(19) -0.0022(19) -0.020(2)
    C48 0.060(3) 0.096(4) 0.076(3) 0.014(3) -0.015(3) -0.033(3)
    C49 0.114(5) 0.102(5) 0.082(4) 0.038(4) -0.032(4) -0.019(4)
    C50 0.059(3) 0.147(6) 0.095(4) 0.009(4) -0.010(3) -0.049(4)
    C51 0.056(2) 0.064(3) 0.045(2) 0.006(2) 0.0027(18) -0.0198(19)
    C52 0.057(3) 0.071(3) 0.069(3) 0.015(2) -0.002(2) -0.023(2)
    C53 0.078(4) 0.083(4) 0.071(3) 0.021(3) 0.001(3) -0.010(3)
    C54 0.064(3) 0.093(4) 0.124(5) 0.008(3) 0.025(3) -0.031(4)
_geom_special_details
;
 All esds (except the esd in the dihedral angle between two l.s. planes)
 are estimated using the full covariance matrix.  The cell esds are taken
 into account individually in the estimation of esds in distances, angles
 and torsion angles; correlations between esds in cell parameters are only
 used when they are defined by crystal symmetry.  An approximate (isotropic)
 treatment of cell esds is used for estimating esds involving l.s. planes.
;
loop_
    _geom_bond_atom_site_label_1
    _geom_bond_atom_site_label_2
    _geom_bond_site_symmetry_2
    _geom_bond_distance
    _geom_bond_publ_flag
    Mo1 S7 . 2.3760(10) ?
    Mo1 S5 . 2.3952(9) ?
    Mo1 S1 . 2.3966(11) ?
    Mo1 S8 . 2.4804(11) ?
    Mo1 S6 . 2.4841(11) ?
    Mo1 S2 . 2.4889(11) ?
    Mo1 S9 . 2.5227(10) ?
    Mo1 Mo3 . 2.7194(4) ?
    Mo1 Mo2 . 2.7212(4) ?
    Mo2 S7 . 2.3815(10) ?
    Mo2 S1 . 2.4039(9) ?
    Mo2 S3 . 2.4227(9) ?
    Mo2 S4 . 2.4595(9) ?
    Mo2 S10 . 2.4934(9) ?
    Mo2 S2 . 2.4963(10) ?
    Mo2 S11 . 2.5205(10) ?
    Mo2 Mo3 . 2.7020(4) ?
    Mo3 S7 . 2.3804(10) ?
    Mo3 S5 . 2.4009(9) ?
    Mo3 S3 . 2.4248(10) ?
    Mo3 S4 . 2.4595(9) ?
    Mo3 S12 . 2.4972(11) ?
    Mo3 S6 . 2.4976(10) ?
    Mo3 S13 . 2.5224(10) ?
    Mo4 S20 . 2.3832(9) ?
    Mo4 S18 . 2.4030(9) ?
    Mo4 S14 . 2.4040(10) ?
    Mo4 S19 . 2.4754(10) ?
    Mo4 S15 . 2.4815(10) ?
    Mo4 S21 . 2.4877(10) ?
    Mo4 S22 . 2.5074(11) ?
    Mo4 Mo6 . 2.7077(4) ?
    Mo4 Mo5 . 2.7086(4) ?
    Mo5 S20 . 2.3845(9) ?
    Mo5 S16 . 2.4021(9) ?
    Mo5 S14 . 2.4027(10) ?
    Mo5 S15 . 2.4760(10) ?
    Mo5 S17 . 2.4889(10) ?
    Mo5 S23 . 2.4896(10) ?
    Mo5 S24 . 2.5174(10) ?
    Mo5 Mo6 . 2.7136(4) ?
    Mo6 S20 . 2.3870(9) ?
    Mo6 S16 . 2.3947(9) ?
    Mo6 S18 . 2.3978(10) ?
    Mo6 S17 . 2.4744(10) ?
    Mo6 S25 . 2.4802(10) ?
    Mo6 S19 . 2.4805(10) ?
    Mo6 S26 . 2.5193(9) ?
    S1 S2 . 2.0671(13) ?
    S1 S27 . 2.7810(13) ?
    S3 S4 . 2.2414(13) ?
    S3 S27 . 2.4849(14) ?
    S5 S6 . 2.0725(15) ?
    S5 S27 . 2.8077(14) ?
    S8 C1 . 1.722(4) ?
    S9 C1 . 1.728(5) ?
    S10 C10 . 1.710(4) ?
    S11 C10 . 1.724(4) ?
    S12 C19 . 1.718(4) ?
    S13 C19 . 1.713(4) ?
    S14 S15 . 2.0878(13) ?
    S14 S27 . 2.7767(13) ?
    S16 S17 . 2.0813(13) ?
    S16 S27 . 2.7494(13) ?
    S18 S19 . 2.1198(13) ?
    S18 S27 . 2.7252(13) ?
    S21 C28 . 1.725(4) ?
    S22 C28 . 1.718(4) ?
    S23 C37 . 1.720(4) ?
    S24 C37 . 1.713(4) ?
    S25 C46 . 1.734(4) ?
    S26 C46 . 1.711(4) ?
    N1 C1 . 1.318(5) ?
    N1 C2 . 1.469(6) ?
    N1 C6 . 1.482(6) ?
    N2 C10 . 1.336(5) ?
    N2 C15 . 1.465(6) ?
    N2 C11A . 1.474(8) ?
    N2 C11B . 1.479(14) ?
    N3 C19 . 1.331(5) ?
    N3 C24A . 1.463(12) ?
    N3 C20B . 1.472(15) ?
    N3 C24B . 1.468(10) ?
    N3 C20A . 1.472(7) ?
    N4 C28 . 1.323(5) ?
    N4 C29 . 1.474(5) ?
    N4 C33 . 1.476(5) ?
    N5 C37 . 1.326(5) ?
    N5 C42 . 1.475(6) ?
    N5 C38 . 1.476(5) ?
    N6 C46 . 1.327(5) ?
    N6 C47 . 1.460(5) ?
    N6 C51 . 1.474(5) ?
    C2 C3 . 1.527(7) ?
    C2 H2A . 0.9900 ?
    C2 H2B . 0.9900 ?
    C3 C4 . 1.503(8) ?
    C3 C5 . 1.509(9) ?
    C3 H3 . 1.0000 ?
    C4 H4A . 0.9800 ?
    C4 H4B . 0.9800 ?
    C4 H4C . 0.9800 ?
    C5 H5A . 0.9800 ?
    C5 H5B . 0.9800 ?
    C5 H5C . 0.9800 ?
    C6 C7 . 1.539(7) ?
    C6 H6A . 0.9900 ?
    C6 H6B . 0.9900 ?
    C7 C8 . 1.522(8) ?
    C7 C9 . 1.532(7) ?
    C7 H7 . 1.0000 ?
    C8 H8A . 0.9800 ?
    C8 H8B . 0.9800 ?
    C8 H8C . 0.9800 ?
    C9 H9A . 0.9800 ?
    C9 H9B . 0.9800 ?
    C9 H9C . 0.9800 ?
    C11A C12A . 1.529(13) ?
    C11A H11A . 0.9900 ?
    C11A H11B . 0.9900 ?
    C12A C14A . 1.525(9) ?
    C12A C13A . 1.525(12) ?
    C12A H12A . 1.0000 ?
    C13A H13A . 0.9800 ?
    C13A H13B . 0.9800 ?
    C13A H13C . 0.9800 ?
    C14A H14A . 0.9800 ?
    C14A H14B . 0.9800 ?
    C14A H14C . 0.9800 ?
    C11B C12B . 1.544(17) ?
    C11B H11C . 0.9900 ?
    C11B H11D . 0.9900 ?
    C12B C14B . 1.519(14) ?
    C12B C13B . 1.521(15) ?
    C12B H12B . 1.0000 ?
    C13B H13D . 0.9800 ?
    C13B H13E . 0.9800 ?
    C13B H13F . 0.9800 ?
    C14B H14D . 0.9800 ?
    C14B H14E . 0.9800 ?
    C14B H14F . 0.9800 ?
    C15 C16 . 1.540(7) ?
    C15 H15A . 0.9900 ?
    C15 H15B . 0.9900 ?
    C16 C17 . 1.507(8) ?
    C16 C18 . 1.530(7) ?
    C16 H16 . 1.0000 ?
    C17 H17A . 0.9800 ?
    C17 H17B . 0.9800 ?
    C17 H17C . 0.9800 ?
    C18 H18A . 0.9800 ?
    C18 H18B . 0.9800 ?
    C18 H18C . 0.9800 ?
    C20A C21A . 1.541(12) ?
    C20A H20A . 0.9900 ?
    C20A H20B . 0.9900 ?
    C21A C23A . 1.505(10) ?
    C21A C22A . 1.522(9) ?
    C21A H21A . 1.0000 ?
    C22A H22A . 0.9800 ?
    C22A H22B . 0.9800 ?
    C22A H22C . 0.9800 ?
    C23A H23A . 0.9800 ?
    C23A H23B . 0.9800 ?
    C23A H23C . 0.9800 ?
    C20B C21B . 1.549(16) ?
    C20B H20C . 0.9900 ?
    C20B H20D . 0.9900 ?
    C21B C23B . 1.521(15) ?
    C21B C22B . 1.531(14) ?
    C21B H21B . 1.0000 ?
    C22B H22D . 0.9800 ?
    C22B H22E . 0.9800 ?
    C22B H22F . 0.9800 ?
    C23B H23D . 0.9800 ?
    C23B H23E . 0.9800 ?
    C23B H23F . 0.9800 ?
    C24A C25A . 1.566(15) ?
    C24A H24A . 0.9900 ?
    C24A H24B . 0.9900 ?
    C25A C27A . 1.519(12) ?
    C25A C26A . 1.561(13) ?
    C25A H25A . 1.0000 ?
    C26A H26A . 0.9800 ?
    C26A H26B . 0.9800 ?
    C26A H26C . 0.9800 ?
    C27A H27A . 0.9800 ?
    C27A H27B . 0.9800 ?
    C27A H27C . 0.9800 ?
    C24B C25B . 1.555(14) ?
    C24B H24C . 0.9900 ?
    C24B H24D . 0.9900 ?
    C25B C27B . 1.538(13) ?
    C25B C26B . 1.515(13) ?
    C25B H25B . 1.0000 ?
    C26B H26D . 0.9800 ?
    C26B H26E . 0.9800 ?
    C26B H26F . 0.9800 ?
    C27B H27D . 0.9800 ?
    C27B H27E . 0.9800 ?
    C27B H27F . 0.9800 ?
    C29 C30 . 1.527(6) ?
    C29 H29A . 0.9900 ?
    C29 H29B . 0.9900 ?
    C30 C31 . 1.507(6) ?
    C30 C32 . 1.526(6) ?
    C30 H30 . 1.0000 ?
    C31 H31A . 0.9800 ?
    C31 H31B . 0.9800 ?
    C31 H31C . 0.9800 ?
    C32 H32A . 0.9800 ?
    C32 H32B . 0.9800 ?
    C32 H32C . 0.9800 ?
    C33 C34 . 1.533(6) ?
    C33 H33A . 0.9900 ?
    C33 H33B . 0.9900 ?
    C34 C35 . 1.511(8) ?
    C34 C36 . 1.512(7) ?
    C34 H34 . 1.0000 ?
    C35 H35A . 0.9800 ?
    C35 H35B . 0.9800 ?
    C35 H35C . 0.9800 ?
    C36 H36A . 0.9800 ?
    C36 H36B . 0.9800 ?
    C36 H36C . 0.9800 ?
    C38 C39 . 1.522(8) ?
    C38 H38A . 0.9900 ?
    C38 H38B . 0.9900 ?
    C39 C41 . 1.436(11) ?
    C39 C40 . 1.493(10) ?
    C39 H39 . 1.0000 ?
    C40 H40A . 0.9800 ?
    C40 H40B . 0.9800 ?
    C40 H40C . 0.9800 ?
    C41 H41A . 0.9800 ?
    C41 H41B . 0.9800 ?
    C41 H41C . 0.9800 ?
    C42 C43 . 1.516(7) ?
    C42 H42A . 0.9900 ?
    C42 H42B . 0.9900 ?
    C43 C44 . 1.523(8) ?
    C43 C45 . 1.531(7) ?
    C43 H43 . 1.0000 ?
    C44 H44A . 0.9800 ?
    C44 H44B . 0.9800 ?
    C44 H44C . 0.9800 ?
    C45 H45A . 0.9800 ?
    C45 H45B . 0.9800 ?
    C45 H45C . 0.9800 ?
    C47 C48 . 1.539(7) ?
    C47 H47A . 0.9900 ?
    C47 H47B . 0.9900 ?
    C48 C49 . 1.466(9) ?
    C48 C50 . 1.548(8) ?
    C48 H48 . 1.0000 ?
    C49 H49A . 0.9800 ?
    C49 H49B . 0.9800 ?
    C49 H49C . 0.9800 ?
    C50 H50A . 0.9800 ?
    C50 H50B . 0.9800 ?
    C50 H50C . 0.9800 ?
    C51 C52 . 1.515(7) ?
    C51 H51A . 0.9900 ?
    C51 H51B . 0.9900 ?
    C52 C53 . 1.516(8) ?
    C52 C54 . 1.524(7) ?
    C52 H52 . 1.0000 ?
    C53 H53A . 0.9800 ?
    C53 H53B . 0.9800 ?
    C53 H53C . 0.9800 ?
    C54 H54A . 0.9800 ?
    C54 H54B . 0.9800 ?
    C54 H54C . 0.9800 ?
loop_
    _geom_angle_atom_site_label_1
    _geom_angle_atom_site_label_2
    _geom_angle_atom_site_label_3
    _geom_angle_site_symmetry_1
    _geom_angle_site_symmetry_3
    _geom_angle
    _geom_angle_publ_flag
    S7 Mo1 S5 . . 110.37(3) ?
    S7 Mo1 S1 . . 110.21(3) ?
    S5 Mo1 S1 . . 83.01(3) ?
    S7 Mo1 S8 . . 85.33(3) ?
    S5 Mo1 S8 . . 132.53(4) ?
    S1 Mo1 S8 . . 134.71(4) ?
    S7 Mo1 S6 . . 86.30(4) ?
    S5 Mo1 S6 . . 50.23(3) ?
    S1 Mo1 S6 . . 133.05(3) ?
    S8 Mo1 S6 . . 88.64(4) ?
    S7 Mo1 S2 . . 85.24(3) ?
    S5 Mo1 S2 . . 132.71(4) ?
    S1 Mo1 S2 . . 50.02(3) ?
    S8 Mo1 S2 . . 91.69(4) ?
    S6 Mo1 S2 . . 171.47(4) ?
    S7 Mo1 S9 . . 155.30(4) ?
    S5 Mo1 S9 . . 87.45(3) ?
    S1 Mo1 S9 . . 88.23(4) ?
    S8 Mo1 S9 . . 69.97(4) ?
    S6 Mo1 S9 . . 92.94(4) ?
    S2 Mo1 S9 . . 95.18(4) ?
    S7 Mo1 Mo3 . . 55.20(2) ?
    S5 Mo1 Mo3 . . 55.56(2) ?
    S1 Mo1 Mo3 . . 95.87(3) ?
    S8 Mo1 Mo3 . . 126.03(3) ?
    S6 Mo1 Mo3 . . 57.15(2) ?
    S2 Mo1 Mo3 . . 116.48(3) ?
    S9 Mo1 Mo3 . . 141.69(3) ?
    S7 Mo1 Mo2 . . 55.21(2) ?
    S5 Mo1 Mo2 . . 94.78(2) ?
    S1 Mo1 Mo2 . . 55.59(2) ?
    S8 Mo1 Mo2 . . 128.45(3) ?
    S6 Mo1 Mo2 . . 116.66(3) ?
    S2 Mo1 Mo2 . . 57.05(2) ?
    S9 Mo1 Mo2 . . 142.98(4) ?
    Mo3 Mo1 Mo2 . . 59.555(11) ?
    S7 Mo2 S1 . . 109.77(3) ?
    S7 Mo2 S3 . . 111.29(3) ?
    S1 Mo2 S3 . . 82.57(3) ?
    S7 Mo2 S4 . . 83.35(3) ?
    S1 Mo2 S4 . . 136.71(3) ?
    S3 Mo2 S4 . . 54.65(3) ?
    S7 Mo2 S10 . . 87.16(3) ?
    S1 Mo2 S10 . . 130.54(3) ?
    S3 Mo2 S10 . . 135.26(3) ?
    S4 Mo2 S10 . . 89.85(3) ?
    S7 Mo2 S2 . . 84.96(4) ?
    S1 Mo2 S2 . . 49.86(3) ?
    S3 Mo2 S2 . . 132.19(3) ?
    S4 Mo2 S2 . . 168.22(4) ?
    S10 Mo2 S2 . . 88.12(3) ?
    S7 Mo2 S11 . . 156.66(3) ?
    S1 Mo2 S11 . . 85.60(3) ?
    S3 Mo2 S11 . . 87.46(3) ?
    S4 Mo2 S11 . . 97.57(3) ?
    S10 Mo2 S11 . . 69.55(3) ?
    S2 Mo2 S11 . . 92.60(4) ?
    S7 Mo2 Mo3 . . 55.41(2) ?
    S1 Mo2 Mo3 . . 96.16(3) ?
    S3 Mo2 Mo3 . . 56.16(2) ?
    S4 Mo2 Mo3 . . 56.68(2) ?
    S10 Mo2 Mo3 . . 129.53(3) ?
    S2 Mo2 Mo3 . . 116.85(3) ?
    S11 Mo2 Mo3 . . 142.76(3) ?
    S7 Mo2 Mo1 . . 55.02(2) ?
    S1 Mo2 Mo1 . . 55.34(3) ?
    S3 Mo2 Mo1 . . 95.18(2) ?
    S4 Mo2 Mo1 . . 116.47(2) ?
    S10 Mo2 Mo1 . . 127.29(3) ?
    S2 Mo2 Mo1 . . 56.79(3) ?
    S11 Mo2 Mo1 . . 139.90(3) ?
    Mo3 Mo2 Mo1 . . 60.190(11) ?
    S7 Mo3 S5 . . 110.02(3) ?
    S7 Mo3 S3 . . 111.26(3) ?
    S5 Mo3 S3 . . 81.18(3) ?
    S7 Mo3 S4 . . 83.37(3) ?
    S5 Mo3 S4 . . 135.29(3) ?
    S3 Mo3 S4 . . 54.63(3) ?
    S7 Mo3 S12 . . 85.92(4) ?
    S5 Mo3 S12 . . 132.51(4) ?
    S3 Mo3 S12 . . 135.67(4) ?
    S4 Mo3 S12 . . 89.52(4) ?
    S7 Mo3 S6 . . 85.90(3) ?
    S5 Mo3 S6 . . 50.01(3) ?
    S3 Mo3 S6 . . 131.03(4) ?
    S4 Mo3 S6 . . 169.25(3) ?
    S12 Mo3 S6 . . 89.12(4) ?
    S7 Mo3 S13 . . 155.49(3) ?
    S5 Mo3 S13 . . 86.07(3) ?
    S3 Mo3 S13 . . 88.87(3) ?
    S4 Mo3 S13 . . 98.30(3) ?
    S12 Mo3 S13 . . 69.69(3) ?
    S6 Mo3 S13 . . 91.22(3) ?
    S7 Mo3 Mo2 . . 55.45(3) ?
    S5 Mo3 Mo2 . . 95.14(3) ?
    S3 Mo3 Mo2 . . 56.09(2) ?
    S4 Mo3 Mo2 . . 56.68(2) ?
    S12 Mo3 Mo2 . . 128.46(3) ?
    S6 Mo3 Mo2 . . 116.88(3) ?
    S13 Mo3 Mo2 . . 144.05(3) ?
    S7 Mo3 Mo1 . . 55.05(2) ?
    S5 Mo3 Mo1 . . 55.36(2) ?
    S3 Mo3 Mo1 . . 95.18(3) ?
    S4 Mo3 Mo1 . . 116.54(2) ?
    S12 Mo3 Mo1 . . 126.46(3) ?
    S6 Mo3 Mo1 . . 56.68(3) ?
    S13 Mo3 Mo1 . . 139.79(2) ?
    Mo2 Mo3 Mo1 . . 60.255(11) ?
    S20 Mo4 S18 . . 110.65(3) ?
    S20 Mo4 S14 . . 110.68(3) ?
    S18 Mo4 S14 . . 81.96(3) ?
    S20 Mo4 S19 . . 85.22(3) ?
    S18 Mo4 S19 . . 51.48(3) ?
    S14 Mo4 S19 . . 133.18(3) ?
    S20 Mo4 S15 . . 85.82(3) ?
    S18 Mo4 S15 . . 132.29(3) ?
    S14 Mo4 S15 . . 50.57(3) ?
    S19 Mo4 S15 . . 171.03(4) ?
    S20 Mo4 S21 . . 85.76(3) ?
    S18 Mo4 S21 . . 136.19(4) ?
    S14 Mo4 S21 . . 131.32(3) ?
    S19 Mo4 S21 . . 92.19(3) ?
    S15 Mo4 S21 . . 87.61(4) ?
    S20 Mo4 S22 . . 155.79(3) ?
    S18 Mo4 S22 . . 87.64(3) ?
    S14 Mo4 S22 . . 86.82(4) ?
    S19 Mo4 S22 . . 94.91(4) ?
    S15 Mo4 S22 . . 93.45(4) ?
    S21 Mo4 S22 . . 70.04(3) ?
    S20 Mo4 Mo6 . . 55.48(2) ?
    S18 Mo4 Mo6 . . 55.58(2) ?
    S14 Mo4 Mo6 . . 95.29(3) ?
    S19 Mo4 Mo6 . . 56.97(2) ?
    S15 Mo4 Mo6 . . 116.84(3) ?
    S21 Mo4 Mo6 . . 129.28(3) ?
    S22 Mo4 Mo6 . . 142.21(3) ?
    S20 Mo4 Mo5 . . 55.40(2) ?
    S18 Mo4 Mo5 . . 95.33(3) ?
    S14 Mo4 Mo5 . . 55.68(2) ?
    S19 Mo4 Mo5 . . 116.96(3) ?
    S15 Mo4 Mo5 . . 56.78(3) ?
    S21 Mo4 Mo5 . . 125.82(3) ?
    S22 Mo4 Mo5 . . 141.29(3) ?
    Mo6 Mo4 Mo5 . . 60.132(11) ?
    S20 Mo5 S16 . . 110.16(3) ?
    S20 Mo5 S14 . . 110.68(3) ?
    S16 Mo5 S14 . . 83.54(3) ?
    S20 Mo5 S15 . . 85.92(3) ?
    S16 Mo5 S15 . . 133.96(3) ?
    S14 Mo5 S15 . . 50.65(3) ?
    S20 Mo5 S17 . . 84.36(3) ?
    S16 Mo5 S17 . . 50.33(3) ?
    S14 Mo5 S17 . . 133.49(3) ?
    S15 Mo5 S17 . . 170.28(3) ?
    S20 Mo5 S23 . . 86.52(3) ?
    S16 Mo5 S23 . . 134.78(4) ?
    S14 Mo5 S23 . . 130.77(3) ?
    S15 Mo5 S23 . . 87.26(3) ?
    S17 Mo5 S23 . . 92.50(3) ?
    S20 Mo5 S24 . . 156.51(3) ?
    S16 Mo5 S24 . . 87.44(3) ?
    S14 Mo5 S24 . . 85.97(3) ?
    S15 Mo5 S24 . . 92.88(4) ?
    S17 Mo5 S24 . . 96.18(3) ?
    S23 Mo5 S24 . . 69.99(3) ?
    S20 Mo5 Mo4 . . 55.36(2) ?
    S16 Mo5 Mo4 . . 96.30(2) ?
    S14 Mo5 Mo4 . . 55.73(2) ?
    S15 Mo5 Mo4 . . 56.98(3) ?
    S17 Mo5 Mo4 . . 116.32(2) ?
    S23 Mo5 Mo4 . . 126.20(3) ?
    S24 Mo5 Mo4 . . 140.55(3) ?
    S20 Mo5 Mo6 . . 55.38(2) ?
    S16 Mo5 Mo6 . . 55.42(2) ?
    S14 Mo5 Mo6 . . 95.17(2) ?
    S15 Mo5 Mo6 . . 116.82(3) ?
    S17 Mo5 Mo6 . . 56.60(2) ?
    S23 Mo5 Mo6 . . 130.10(3) ?
    S24 Mo5 Mo6 . . 142.27(3) ?
    Mo4 Mo5 Mo6 . . 59.918(11) ?
    S20 Mo6 S16 . . 110.33(3) ?
    S20 Mo6 S18 . . 110.70(3) ?
    S16 Mo6 S18 . . 83.64(3) ?
    S20 Mo6 S17 . . 84.63(3) ?
    S16 Mo6 S17 . . 50.58(3) ?
    S18 Mo6 S17 . . 133.89(3) ?
    S20 Mo6 S25 . . 87.21(3) ?
    S16 Mo6 S25 . . 131.46(4) ?
    S18 Mo6 S25 . . 133.28(3) ?
    S17 Mo6 S25 . . 88.92(3) ?
    S20 Mo6 S19 . . 85.03(3) ?
    S16 Mo6 S19 . . 134.84(3) ?
    S18 Mo6 S19 . . 51.48(3) ?
    S17 Mo6 S19 . . 169.64(3) ?
    S25 Mo6 S19 . . 89.95(3) ?
    S20 Mo6 S26 . . 157.33(3) ?
    S16 Mo6 S26 . . 86.35(3) ?
    S18 Mo6 S26 . . 85.64(3) ?
    S17 Mo6 S26 . . 95.31(3) ?
    S25 Mo6 S26 . . 70.13(3) ?
    S19 Mo6 S26 . . 93.99(3) ?
    S20 Mo6 Mo4 . . 55.35(2) ?
    S16 Mo6 Mo4 . . 96.50(2) ?
    S18 Mo6 Mo4 . . 55.76(2) ?
    S17 Mo6 Mo4 . . 116.87(2) ?
    S25 Mo6 Mo4 . . 128.78(3) ?
    S19 Mo6 Mo4 . . 56.79(2) ?
    S26 Mo6 Mo4 . . 140.45(3) ?
    S20 Mo6 Mo5 . . 55.30(2) ?
    S16 Mo6 Mo5 . . 55.68(2) ?
    S18 Mo6 Mo5 . . 95.32(2) ?
    S17 Mo6 Mo5 . . 57.12(2) ?
    S25 Mo6 Mo5 . . 128.55(3) ?
    S19 Mo6 Mo5 . . 116.60(2) ?
    S26 Mo6 Mo5 . . 141.47(3) ?
    Mo4 Mo6 Mo5 . . 59.950(11) ?
    S2 S1 Mo1 . . 67.31(4) ?
    S2 S1 Mo2 . . 67.40(4) ?
    Mo1 S1 Mo2 . . 69.06(3) ?
    S2 S1 S27 . . 164.31(6) ?
    Mo1 S1 S27 . . 103.80(4) ?
    Mo2 S1 S27 . . 97.62(4) ?
    S1 S2 Mo1 . . 62.67(4) ?
    S1 S2 Mo2 . . 62.75(4) ?
    Mo1 S2 Mo2 . . 66.17(3) ?
    S4 S3 Mo2 . . 63.51(3) ?
    S4 S3 Mo3 . . 63.47(3) ?
    Mo2 S3 Mo3 . . 67.75(3) ?
    S4 S3 S27 . . 167.49(5) ?
    Mo2 S3 S27 . . 105.62(4) ?
    Mo3 S3 S27 . . 107.55(4) ?
    S3 S4 Mo2 . . 61.84(3) ?
    S3 S4 Mo3 . . 61.90(3) ?
    Mo2 S4 Mo3 . . 66.64(2) ?
    S6 S5 Mo1 . . 67.11(4) ?
    S6 S5 Mo3 . . 67.42(4) ?
    Mo1 S5 Mo3 . . 69.08(3) ?
    S6 S5 S27 . . 164.88(5) ?
    Mo1 S5 S27 . . 103.05(4) ?
    Mo3 S5 S27 . . 98.71(4) ?
    S5 S6 Mo1 . . 62.66(4) ?
    S5 S6 Mo3 . . 62.57(4) ?
    Mo1 S6 Mo3 . . 66.17(3) ?
    Mo1 S7 Mo3 . . 69.74(3) ?
    Mo1 S7 Mo2 . . 69.78(3) ?
    Mo3 S7 Mo2 . . 69.14(3) ?
    C1 S8 Mo1 . . 89.31(15) ?
    C1 S9 Mo1 . . 87.81(14) ?
    C10 S10 Mo2 . . 89.00(13) ?
    C10 S11 Mo2 . . 87.80(15) ?
    C19 S12 Mo3 . . 88.61(14) ?
    C19 S13 Mo3 . . 87.90(15) ?
    S15 S14 Mo5 . . 66.50(4) ?
    S15 S14 Mo4 . . 66.64(4) ?
    Mo5 S14 Mo4 . . 68.60(3) ?
    S15 S14 S27 . . 166.72(5) ?
    Mo5 S14 S27 . . 102.37(4) ?
    Mo4 S14 S27 . . 103.17(4) ?
    S14 S15 Mo5 . . 62.86(4) ?
    S14 S15 Mo4 . . 62.79(4) ?
    Mo5 S15 Mo4 . . 66.24(2) ?
    S17 S16 Mo6 . . 66.69(4) ?
    S17 S16 Mo5 . . 67.00(4) ?
    Mo6 S16 Mo5 . . 68.90(3) ?
    S17 S16 S27 . . 166.89(5) ?
    Mo6 S16 S27 . . 102.14(4) ?
    Mo5 S16 S27 . . 103.19(4) ?
    S16 S17 Mo6 . . 62.73(4) ?
    S16 S17 Mo5 . . 62.67(3) ?
    Mo6 S17 Mo5 . . 66.28(3) ?
    S19 S18 Mo6 . . 66.27(4) ?
    S19 S18 Mo4 . . 66.02(4) ?
    Mo6 S18 Mo4 . . 68.67(3) ?
    S19 S18 S27 . . 167.32(5) ?
    Mo6 S18 S27 . . 102.76(4) ?
    Mo4 S18 S27 . . 104.73(4) ?
    S18 S19 Mo4 . . 62.49(3) ?
    S18 S19 Mo6 . . 62.25(4) ?
    Mo4 S19 Mo6 . . 66.24(3) ?
    Mo4 S20 Mo5 . . 69.24(3) ?
    Mo4 S20 Mo6 . . 69.17(3) ?
    Mo5 S20 Mo6 . . 69.32(3) ?
    C28 S21 Mo4 . . 88.05(13) ?
    C28 S22 Mo4 . . 87.56(14) ?
    C37 S23 Mo5 . . 88.31(14) ?
    C37 S24 Mo5 . . 87.56(14) ?
    C46 S25 Mo6 . . 88.83(14) ?
    C46 S26 Mo6 . . 88.05(13) ?
    S3 S27 S18 . . 81.65(4) ?
    S3 S27 S16 . . 128.52(5) ?
    S18 S27 S16 . . 71.43(4) ?
    S3 S27 S14 . . 138.13(5) ?
    S18 S27 S14 . . 69.91(3) ?
    S16 S27 S14 . . 70.79(3) ?
    S3 S27 S1 . . 74.18(4) ?
    S18 S27 S1 . . 145.90(5) ?
    S16 S27 S1 . . 142.67(5) ?
    S14 S27 S1 . . 114.24(4) ?
    S3 S27 S5 . . 72.49(4) ?
    S18 S27 S5 . . 80.85(4) ?
    S16 S27 S5 . . 140.17(5) ?
    S14 S27 S5 . . 73.14(4) ?
    S1 S27 S5 . . 69.24(4) ?
    C1 N1 C2 . . 120.3(4) ?
    C1 N1 C6 . . 122.1(4) ?
    C2 N1 C6 . . 117.6(3) ?
    C10 N2 C15 . . 121.1(4) ?
    C10 N2 C11A . . 121.6(8) ?
    C15 N2 C11A . . 116.6(8) ?
    C10 N2 C11B . . 119(2) ?
    C15 N2 C11B . . 120(2) ?
    C19 N3 C24A . . 121.5(14) ?
    C19 N3 C20B . . 117(3) ?
    C19 N3 C24B . . 120.6(11) ?
    C20B N3 C24B . . 122(3) ?
    C19 N3 C20A . . 122.4(11) ?
    C24A N3 C20A . . 115.7(18) ?
    C28 N4 C29 . . 122.2(3) ?
    C28 N4 C33 . . 121.1(3) ?
    C29 N4 C33 . . 116.6(3) ?
    C37 N5 C42 . . 120.9(4) ?
    C37 N5 C38 . . 120.3(4) ?
    C42 N5 C38 . . 118.7(3) ?
    C46 N6 C47 . . 121.1(3) ?
    C46 N6 C51 . . 120.8(4) ?
    C47 N6 C51 . . 118.0(3) ?
    N1 C1 S8 . . 123.1(4) ?
    N1 C1 S9 . . 124.4(3) ?
    S8 C1 S9 . . 112.5(2) ?
    N1 C2 C3 . . 115.4(4) ?
    N1 C2 H2A . . 108.4 ?
    C3 C2 H2A . . 108.4 ?
    N1 C2 H2B . . 108.4 ?
    C3 C2 H2B . . 108.4 ?
    H2A C2 H2B . . 107.5 ?
    C4 C3 C5 . . 112.2(6) ?
    C4 C3 C2 . . 112.2(6) ?
    C5 C3 C2 . . 109.2(5) ?
    C4 C3 H3 . . 107.7 ?
    C5 C3 H3 . . 107.7 ?
    C2 C3 H3 . . 107.7 ?
    C3 C4 H4A . . 109.5 ?
    C3 C4 H4B . . 109.5 ?
    H4A C4 H4B . . 109.5 ?
    C3 C4 H4C . . 109.5 ?
    H4A C4 H4C . . 109.5 ?
    H4B C4 H4C . . 109.5 ?
    C3 C5 H5A . . 109.5 ?
    C3 C5 H5B . . 109.5 ?
    H5A C5 H5B . . 109.5 ?
    C3 C5 H5C . . 109.5 ?
    H5A C5 H5C . . 109.5 ?
    H5B C5 H5C . . 109.5 ?
    N1 C6 C7 . . 112.6(4) ?
    N1 C6 H6A . . 109.1 ?
    C7 C6 H6A . . 109.1 ?
    N1 C6 H6B . . 109.1 ?
    C7 C6 H6B . . 109.1 ?
    H6A C6 H6B . . 107.8 ?
    C8 C7 C9 . . 111.4(5) ?
    C8 C7 C6 . . 112.0(4) ?
    C9 C7 C6 . . 108.7(5) ?
    C8 C7 H7 . . 108.2 ?
    C9 C7 H7 . . 108.2 ?
    C6 C7 H7 . . 108.2 ?
    C7 C8 H8A . . 109.5 ?
    C7 C8 H8B . . 109.5 ?
    H8A C8 H8B . . 109.5 ?
    C7 C8 H8C . . 109.5 ?
    H8A C8 H8C . . 109.5 ?
    H8B C8 H8C . . 109.5 ?
    C7 C9 H9A . . 109.5 ?
    C7 C9 H9B . . 109.5 ?
    H9A C9 H9B . . 109.5 ?
    C7 C9 H9C . . 109.5 ?
    H9A C9 H9C . . 109.5 ?
    H9B C9 H9C . . 109.5 ?
    N2 C10 S10 . . 123.8(3) ?
    N2 C10 S11 . . 123.4(3) ?
    S10 C10 S11 . . 112.8(2) ?
    N2 C11A C12A . . 113.0(9) ?
    N2 C11A H11A . . 109.0 ?
    C12A C11A H11A . . 109.0 ?
    N2 C11A H11B . . 109.0 ?
    C12A C11A H11B . . 109.0 ?
    H11A C11A H11B . . 107.8 ?
    C11A C12A C14A . . 107.7(7) ?
    C11A C12A C13A . . 111.6(9) ?
    C14A C12A C13A . . 111.1(9) ?
    C11A C12A H12A . . 108.8 ?
    C14A C12A H12A . . 108.8 ?
    C13A C12A H12A . . 108.8 ?
    C12A C13A H13A . . 109.5 ?
    C12A C13A H13B . . 109.5 ?
    H13A C13A H13B . . 109.5 ?
    C12A C13A H13C . . 109.5 ?
    H13A C13A H13C . . 109.5 ?
    H13B C13A H13C . . 109.5 ?
    C12A C14A H14A . . 109.5 ?
    C12A C14A H14B . . 109.5 ?
    H14A C14A H14B . . 109.5 ?
    C12A C14A H14C . . 109.5 ?
    H14A C14A H14C . . 109.5 ?
    H14B C14A H14C . . 109.5 ?
    N2 C11B C12B . . 120.9(18) ?
    N2 C11B H11C . . 107.1 ?
    C12B C11B H11C . . 107.1 ?
    N2 C11B H11D . . 107.1 ?
    C12B C11B H11D . . 107.1 ?
    H11C C11B H11D . . 106.8 ?
    C14B C12B C13B . . 111(2) ?
    C14B C12B C11B . . 113.0(16) ?
    C13B C12B C11B . . 109(3) ?
    C14B C12B H12B . . 107.9 ?
    C13B C12B H12B . . 107.9 ?
    C11B C12B H12B . . 107.9 ?
    C12B C13B H13D . . 109.5 ?
    C12B C13B H13E . . 109.5 ?
    H13D C13B H13E . . 109.5 ?
    C12B C13B H13F . . 109.5 ?
    H13D C13B H13F . . 109.5 ?
    H13E C13B H13F . . 109.5 ?
    C12B C14B H14D . . 109.5 ?
    C12B C14B H14E . . 109.5 ?
    H14D C14B H14E . . 109.5 ?
    C12B C14B H14F . . 109.5 ?
    H14D C14B H14F . . 109.5 ?
    H14E C14B H14F . . 109.5 ?
    N2 C15 C16 . . 114.2(4) ?
    N2 C15 H15A . . 108.7 ?
    C16 C15 H15A . . 108.7 ?
    N2 C15 H15B . . 108.7 ?
    C16 C15 H15B . . 108.7 ?
    H15A C15 H15B . . 107.6 ?
    C17 C16 C18 . . 111.2(5) ?
    C17 C16 C15 . . 112.7(4) ?
    C18 C16 C15 . . 107.6(5) ?
    C17 C16 H16 . . 108.4 ?
    C18 C16 H16 . . 108.4 ?
    C15 C16 H16 . . 108.4 ?
    C16 C17 H17A . . 109.5 ?
    C16 C17 H17B . . 109.5 ?
    H17A C17 H17B . . 109.5 ?
    C16 C17 H17C . . 109.5 ?
    H17A C17 H17C . . 109.5 ?
    H17B C17 H17C . . 109.5 ?
    C16 C18 H18A . . 109.5 ?
    C16 C18 H18B . . 109.5 ?
    H18A C18 H18B . . 109.5 ?
    C16 C18 H18C . . 109.5 ?
    H18A C18 H18C . . 109.5 ?
    H18B C18 H18C . . 109.5 ?
    N3 C19 S13 . . 123.3(3) ?
    N3 C19 S12 . . 123.3(3) ?
    S13 C19 S12 . . 113.4(2) ?
    N3 C20A C21A . . 112.2(9) ?
    N3 C20A H20A . . 109.2 ?
    C21A C20A H20A . . 109.2 ?
    N3 C20A H20B . . 109.2 ?
    C21A C20A H20B . . 109.2 ?
    H20A C20A H20B . . 107.9 ?
    C23A C21A C22A . . 110.7(8) ?
    C23A C21A C20A . . 111.3(10) ?
    C22A C21A C20A . . 109.1(7) ?
    C23A C21A H21A . . 108.5 ?
    C22A C21A H21A . . 108.5 ?
    C20A C21A H21A . . 108.5 ?
    C21A C22A H22A . . 109.5 ?
    C21A C22A H22B . . 109.5 ?
    H22A C22A H22B . . 109.5 ?
    C21A C22A H22C . . 109.5 ?
    H22A C22A H22C . . 109.5 ?
    H22B C22A H22C . . 109.5 ?
    C21A C23A H23A . . 109.5 ?
    C21A C23A H23B . . 109.5 ?
    H23A C23A H23B . . 109.5 ?
    C21A C23A H23C . . 109.5 ?
    H23A C23A H23C . . 109.5 ?
    H23B C23A H23C . . 109.5 ?
    N3 C20B C21B . . 110.8(18) ?
    N3 C20B H20C . . 109.5 ?
    C21B C20B H20C . . 109.5 ?
    N3 C20B H20D . . 109.5 ?
    C21B C20B H20D . . 109.5 ?
    H20C C20B H20D . . 108.1 ?
    C23B C21B C22B . . 108(2) ?
    C23B C21B C20B . . 106(3) ?
    C22B C21B C20B . . 107.4(18) ?
    C23B C21B H21B . . 111.6 ?
    C22B C21B H21B . . 111.6 ?
    C20B C21B H21B . . 111.6 ?
    C21B C22B H22D . . 109.5 ?
    C21B C22B H22E . . 109.5 ?
    H22D C22B H22E . . 109.5 ?
    C21B C22B H22F . . 109.5 ?
    H22D C22B H22F . . 109.5 ?
    H22E C22B H22F . . 109.5 ?
    C21B C23B H23D . . 109.5 ?
    C21B C23B H23E . . 109.5 ?
    H23D C23B H23E . . 109.5 ?
    C21B C23B H23F . . 109.5 ?
    H23D C23B H23F . . 109.5 ?
    H23E C23B H23F . . 109.5 ?
    N3 C24A C25A . . 114.4(12) ?
    N3 C24A H24A . . 108.7 ?
    C25A C24A H24A . . 108.7 ?
    N3 C24A H24B . . 108.7 ?
    C25A C24A H24B . . 108.7 ?
    H24A C24A H24B . . 107.6 ?
    C27A C25A C24A . . 107.6(14) ?
    C27A C25A C26A . . 108.3(16) ?
    C24A C25A C26A . . 93.9(14) ?
    C27A C25A H25A . . 115.0 ?
    C24A C25A H25A . . 115.0 ?
    C26A C25A H25A . . 115.0 ?
    C25A C26A H26A . . 109.5 ?
    C25A C26A H26B . . 109.4 ?
    H26A C26A H26B . . 109.5 ?
    C25A C26A H26C . . 109.5 ?
    H26A C26A H26C . . 109.5 ?
    H26B C26A H26C . . 109.5 ?
    C25A C27A H27A . . 109.5 ?
    C25A C27A H27B . . 109.5 ?
    H27A C27A H27B . . 109.5 ?
    C25A C27A H27C . . 109.5 ?
    H27A C27A H27C . . 109.5 ?
    H27B C27A H27C . . 109.5 ?
    N3 C24B C25B . . 108.9(11) ?
    N3 C24B H24C . . 109.9 ?
    C25B C24B H24C . . 109.9 ?
    N3 C24B H24D . . 109.9 ?
    C25B C24B H24D . . 109.9 ?
    H24C C24B H24D . . 108.3 ?
    C27B C25B C24B . . 110.8(12) ?
    C27B C25B C26B . . 96.1(17) ?
    C24B C25B C26B . . 114.3(15) ?
    C27B C25B H25B . . 111.6 ?
    C24B C25B H25B . . 111.6 ?
    C26B C25B H25B . . 111.5 ?
    C25B C26B H26D . . 109.5 ?
    C25B C26B H26E . . 109.5 ?
    H26D C26B H26E . . 109.5 ?
    C25B C26B H26F . . 109.4 ?
    H26D C26B H26F . . 109.5 ?
    H26E C26B H26F . . 109.5 ?
    C25B C27B H27D . . 109.5 ?
    C25B C27B H27E . . 109.5 ?
    H27D C27B H27E . . 109.5 ?
    C25B C27B H27F . . 109.5 ?
    H27D C27B H27F . . 109.5 ?
    H27E C27B H27F . . 109.5 ?
    N4 C28 S22 . . 123.1(3) ?
    N4 C28 S21 . . 124.1(3) ?
    S22 C28 S21 . . 112.8(2) ?
    N4 C29 C30 . . 113.9(3) ?
    N4 C29 H29A . . 108.8 ?
    C30 C29 H29A . . 108.8 ?
    N4 C29 H29B . . 108.8 ?
    C30 C29 H29B . . 108.8 ?
    H29A C29 H29B . . 107.7 ?
    C31 C30 C32 . . 111.0(4) ?
    C31 C30 C29 . . 112.5(4) ?
    C32 C30 C29 . . 108.2(4) ?
    C31 C30 H30 . . 108.3 ?
    C32 C30 H30 . . 108.3 ?
    C29 C30 H30 . . 108.3 ?
    C30 C31 H31A . . 109.5 ?
    C30 C31 H31B . . 109.5 ?
    H31A C31 H31B . . 109.5 ?
    C30 C31 H31C . . 109.5 ?
    H31A C31 H31C . . 109.5 ?
    H31B C31 H31C . . 109.5 ?
    C30 C32 H32A . . 109.5 ?
    C30 C32 H32B . . 109.5 ?
    H32A C32 H32B . . 109.5 ?
    C30 C32 H32C . . 109.5 ?
    H32A C32 H32C . . 109.5 ?
    H32B C32 H32C . . 109.5 ?
    N4 C33 C34 . . 113.7(4) ?
    N4 C33 H33A . . 108.8 ?
    C34 C33 H33A . . 108.8 ?
    N4 C33 H33B . . 108.8 ?
    C34 C33 H33B . . 108.8 ?
    H33A C33 H33B . . 107.7 ?
    C35 C34 C36 . . 111.7(5) ?
    C35 C34 C33 . . 112.6(4) ?
    C36 C34 C33 . . 108.3(4) ?
    C35 C34 H34 . . 108.0 ?
    C36 C34 H34 . . 108.0 ?
    C33 C34 H34 . . 108.0 ?
    C34 C35 H35A . . 109.5 ?
    C34 C35 H35B . . 109.5 ?
    H35A C35 H35B . . 109.5 ?
    C34 C35 H35C . . 109.5 ?
    H35A C35 H35C . . 109.5 ?
    H35B C35 H35C . . 109.5 ?
    C34 C36 H36A . . 109.5 ?
    C34 C36 H36B . . 109.5 ?
    H36A C36 H36B . . 109.5 ?
    C34 C36 H36C . . 109.5 ?
    H36A C36 H36C . . 109.5 ?
    H36B C36 H36C . . 109.5 ?
    N5 C37 S24 . . 122.9(3) ?
    N5 C37 S23 . . 123.6(3) ?
    S24 C37 S23 . . 113.5(2) ?
    N5 C38 C39 . . 113.0(5) ?
    N5 C38 H38A . . 109.0 ?
    C39 C38 H38A . . 109.0 ?
    N5 C38 H38B . . 109.0 ?
    C39 C38 H38B . . 109.0 ?
    H38A C38 H38B . . 107.8 ?
    C41 C39 C40 . . 108.5(8) ?
    C41 C39 C38 . . 113.6(7) ?
    C40 C39 C38 . . 108.1(7) ?
    C41 C39 H39 . . 108.8 ?
    C40 C39 H39 . . 108.8 ?
    C38 C39 H39 . . 108.8 ?
    C39 C40 H40A . . 109.5 ?
    C39 C40 H40B . . 109.5 ?
    H40A C40 H40B . . 109.5 ?
    C39 C40 H40C . . 109.5 ?
    H40A C40 H40C . . 109.5 ?
    H40B C40 H40C . . 109.5 ?
    C39 C41 H41A . . 109.5 ?
    C39 C41 H41B . . 109.5 ?
    H41A C41 H41B . . 109.5 ?
    C39 C41 H41C . . 109.5 ?
    H41A C41 H41C . . 109.5 ?
    H41B C41 H41C . . 109.5 ?
    N5 C42 C43 . . 113.9(4) ?
    N5 C42 H42A . . 108.8 ?
    C43 C42 H42A . . 108.8 ?
    N5 C42 H42B . . 108.8 ?
    C43 C42 H42B . . 108.8 ?
    H42A C42 H42B . . 107.7 ?
    C42 C43 C44 . . 111.8(4) ?
    C42 C43 C45 . . 108.4(5) ?
    C44 C43 C45 . . 112.3(5) ?
    C42 C43 H43 . . 108.0 ?
    C44 C43 H43 . . 108.0 ?
    C45 C43 H43 . . 108.0 ?
    C43 C44 H44A . . 109.5 ?
    C43 C44 H44B . . 109.5 ?
    H44A C44 H44B . . 109.5 ?
    C43 C44 H44C . . 109.5 ?
    H44A C44 H44C . . 109.5 ?
    H44B C44 H44C . . 109.5 ?
    C43 C45 H45A . . 109.5 ?
    C43 C45 H45B . . 109.5 ?
    H45A C45 H45B . . 109.5 ?
    C43 C45 H45C . . 109.5 ?
    H45A C45 H45C . . 109.5 ?
    H45B C45 H45C . . 109.5 ?
    N6 C46 S26 . . 123.6(3) ?
    N6 C46 S25 . . 123.5(3) ?
    S26 C46 S25 . . 112.9(2) ?
    N6 C47 C48 . . 113.0(4) ?
    N6 C47 H47A . . 109.0 ?
    C48 C47 H47A . . 109.0 ?
    N6 C47 H47B . . 109.0 ?
    C48 C47 H47B . . 109.0 ?
    H47A C47 H47B . . 107.8 ?
    C49 C48 C47 . . 114.3(4) ?
    C49 C48 C50 . . 110.3(5) ?
    C47 C48 C50 . . 106.5(5) ?
    C49 C48 H48 . . 108.5 ?
    C47 C48 H48 . . 108.5 ?
    C50 C48 H48 . . 108.5 ?
    C48 C49 H49A . . 109.5 ?
    C48 C49 H49B . . 109.5 ?
    H49A C49 H49B . . 109.5 ?
    C48 C49 H49C . . 109.5 ?
    H49A C49 H49C . . 109.5 ?
    H49B C49 H49C . . 109.5 ?
    C48 C50 H50A . . 109.5 ?
    C48 C50 H50B . . 109.5 ?
    H50A C50 H50B . . 109.5 ?
    C48 C50 H50C . . 109.5 ?
    H50A C50 H50C . . 109.5 ?
    H50B C50 H50C . . 109.5 ?
    N6 C51 C52 . . 114.1(4) ?
    N6 C51 H51A . . 108.7 ?
    C52 C51 H51A . . 108.7 ?
    N6 C51 H51B . . 108.7 ?
    C52 C51 H51B . . 108.7 ?
    H51A C51 H51B . . 107.6 ?
    C51 C52 C53 . . 112.4(4) ?
    C51 C52 C54 . . 108.7(5) ?
    C53 C52 C54 . . 110.8(4) ?
    C51 C52 H52 . . 108.3 ?
    C53 C52 H52 . . 108.3 ?
    C54 C52 H52 . . 108.3 ?
    C52 C53 H53A . . 109.5 ?
    C52 C53 H53B . . 109.5 ?
    H53A C53 H53B . . 109.5 ?
    C52 C53 H53C . . 109.5 ?
    H53A C53 H53C . . 109.5 ?
    H53B C53 H53C . . 109.5 ?
    C52 C54 H54A . . 109.5 ?
    C52 C54 H54B . . 109.5 ?
    H54A C54 H54B . . 109.5 ?
    C52 C54 H54C . . 109.5 ?
    H54A C54 H54C . . 109.5 ?
    H54B C54 H54C . . 109.5 ?
loop_
    _geom_torsion_atom_site_label_1
    _geom_torsion_atom_site_label_2
    _geom_torsion_atom_site_label_3
    _geom_torsion_atom_site_label_4
    _geom_torsion_site_symmetry_1
    _geom_torsion_site_symmetry_2
    _geom_torsion_site_symmetry_3
    _geom_torsion_site_symmetry_4
    _geom_torsion
    _geom_torsion_publ_flag
    C2 N1 C1 S8 . . . . -5.1(6) ?
    C6 N1 C1 S8 . . . . 174.7(3) ?
    C2 N1 C1 S9 . . . . 173.8(3) ?
    C6 N1 C1 S9 . . . . -6.3(6) ?
    Mo1 S8 C1 N1 . . . . 173.1(4) ?
    Mo1 S8 C1 S9 . . . . -6.0(2) ?
    Mo1 S9 C1 N1 . . . . -173.2(4) ?
    Mo1 S9 C1 S8 . . . . 5.9(2) ?
    C1 N1 C2 C3 . . . . -77.1(5) ?
    C6 N1 C2 C3 . . . . 103.1(5) ?
    N1 C2 C3 C4 . . . . -59.2(6) ?
    N1 C2 C3 C5 . . . . 175.8(4) ?
    C1 N1 C6 C7 . . . . -105.5(5) ?
    C2 N1 C6 C7 . . . . 74.3(6) ?
    N1 C6 C7 C8 . . . . 60.6(6) ?
    N1 C6 C7 C9 . . . . -175.9(5) ?
    C15 N2 C10 S10 . . . . -177.6(3) ?
    C11A N2 C10 S10 . . . . -7.5(7) ?
    C11B N2 C10 S10 . . . . -1.5(13) ?
    C15 N2 C10 S11 . . . . 2.9(6) ?
    C11A N2 C10 S11 . . . . 173.0(6) ?
    C11B N2 C10 S11 . . . . 179.0(13) ?
    Mo2 S10 C10 N2 . . . . 171.8(4) ?
    Mo2 S10 C10 S11 . . . . -8.6(2) ?
    Mo2 S11 C10 N2 . . . . -171.9(4) ?
    Mo2 S11 C10 S10 . . . . 8.5(2) ?
    C10 N2 C11A C12A . . . . 137.0(9) ?
    C15 N2 C11A C12A . . . . -52.5(11) ?
    N2 C11A C12A C14A . . . . -178.1(8) ?
    N2 C11A C12A C13A . . . . -55.9(14) ?
    C10 N2 C11B C12B . . . . 78(4) ?
    C15 N2 C11B C12B . . . . -106(4) ?
    N2 C11B C12B C14B . . . . -165(3) ?
    N2 C11B C12B C13B . . . . 71(5) ?
    C10 N2 C15 C16 . . . . 105.8(5) ?
    C11A N2 C15 C16 . . . . -64.8(7) ?
    C11B N2 C15 C16 . . . . -70.3(14) ?
    N2 C15 C16 C17 . . . . -54.6(5) ?
    N2 C15 C16 C18 . . . . -177.5(4) ?
    C24A N3 C19 S13 . . . . -16.8(9) ?
    C20B N3 C19 S13 . . . . 178.3(17) ?
    C24B N3 C19 S13 . . . . -7.6(8) ?
    C20A N3 C19 S13 . . . . 171.6(7) ?
    C24A N3 C19 S12 . . . . 161.4(8) ?
    C20B N3 C19 S12 . . . . -3.5(17) ?
    C24B N3 C19 S12 . . . . 170.6(7) ?
    C20A N3 C19 S12 . . . . -10.2(8) ?
    Mo3 S13 C19 N3 . . . . 172.8(3) ?
    Mo3 S13 C19 S12 . . . . -5.61(19) ?
    Mo3 S12 C19 N3 . . . . -172.7(3) ?
    Mo3 S12 C19 S13 . . . . 5.7(2) ?
    C19 N3 C20A C21A . . . . -82.5(14) ?
    C24A N3 C20A C21A . . . . 105.4(17) ?
    N3 C20A C21A C23A . . . . -64.6(18) ?
    N3 C20A C21A C22A . . . . 172.9(13) ?
    C19 N3 C20B C21B . . . . -113(4) ?
    C24B N3 C20B C21B . . . . 73(5) ?
    N3 C20B C21B C23B . . . . 78(5) ?
    N3 C20B C21B C22B . . . . -166(4) ?
    C19 N3 C24A C25A . . . . -69(2) ?
    C20A N3 C24A C25A . . . . 104(2) ?
    N3 C24A C25A C27A . . . . -64(2) ?
    N3 C24A C25A C26A . . . . -175(2) ?
    C19 N3 C24B C25B . . . . -105.8(15) ?
    C20B N3 C24B C25B . . . . 68(2) ?
    N3 C24B C25B C27B . . . . 46(2) ?
    N3 C24B C25B C26B . . . . 154(2) ?
    C29 N4 C28 S22 . . . . -179.8(3) ?
    C33 N4 C28 S22 . . . . 4.0(6) ?
    C29 N4 C28 S21 . . . . 1.8(6) ?
    C33 N4 C28 S21 . . . . -174.4(3) ?
    Mo4 S22 C28 N4 . . . . -167.1(4) ?
    Mo4 S22 C28 S21 . . . . 11.5(2) ?
    Mo4 S21 C28 N4 . . . . 167.0(4) ?
    Mo4 S21 C28 S22 . . . . -11.6(2) ?
    C28 N4 C29 C30 . . . . 98.9(5) ?
    C33 N4 C29 C30 . . . . -84.7(4) ?
    N4 C29 C30 C31 . . . . -68.6(5) ?
    N4 C29 C30 C32 . . . . 168.4(3) ?
    C28 N4 C33 C34 . . . . 99.6(4) ?
    C29 N4 C33 C34 . . . . -76.8(5) ?
    N4 C33 C34 C35 . . . . -53.0(6) ?
    N4 C33 C34 C36 . . . . -177.1(4) ?
    C42 N5 C37 S24 . . . . 4.0(6) ?
    C38 N5 C37 S24 . . . . -172.6(3) ?
    C42 N5 C37 S23 . . . . -178.3(3) ?
    C38 N5 C37 S23 . . . . 5.1(6) ?
    Mo5 S24 C37 N5 . . . . 170.6(4) ?
    Mo5 S24 C37 S23 . . . . -7.3(2) ?
    Mo5 S23 C37 N5 . . . . -170.5(4) ?
    Mo5 S23 C37 S24 . . . . 7.3(2) ?
    C37 N5 C38 C39 . . . . 82.5(6) ?
    C42 N5 C38 C39 . . . . -94.1(6) ?
    N5 C38 C39 C41 . . . . 68.8(8) ?
    N5 C38 C39 C40 . . . . -170.6(7) ?
    C37 N5 C42 C43 . . . . 80.1(6) ?
    C38 N5 C42 C43 . . . . -103.3(5) ?
    N5 C42 C43 C44 . . . . 66.7(5) ?
    N5 C42 C43 C45 . . . . -168.9(5) ?
    C47 N6 C46 S26 . . . . 173.7(3) ?
    C51 N6 C46 S26 . . . . -1.2(6) ?
    C47 N6 C46 S25 . . . . -4.6(6) ?
    C51 N6 C46 S25 . . . . -179.5(3) ?
    Mo6 S26 C46 N6 . . . . -176.6(4) ?
    Mo6 S26 C46 S25 . . . . 1.9(2) ?
    Mo6 S25 C46 N6 . . . . 176.5(4) ?
    Mo6 S25 C46 S26 . . . . -1.9(2) ?
    C46 N6 C47 C48 . . . . -100.3(5) ?
    C51 N6 C47 C48 . . . . 74.7(5) ?
    N6 C47 C48 C49 . . . . 49.7(7) ?
    N6 C47 C48 C50 . . . . 171.8(4) ?
    C46 N6 C51 C52 . . . . -78.5(5) ?
    C47 N6 C51 C52 . . . . 106.5(5) ?
    N6 C51 C52 C53 . . . . -63.7(5) ?
    N6 C51 C52 C54 . . . . 173.3(4) ?
_shelx_space_group_comment
;
The symmetry employed for this shelxl refinement is uniquely defined
by the following loop, which should always be used as a source of
symmetry information in preference to the above space-group names.
They are only intended as comments.
;
_shelx_estimated_absorpt_T_min     0.106
_shelx_estimated_absorpt_T_max     0.356
_shelx_hkl_file
;
  -2   0   0  467.45   19.90
   2   0   0  457.45   18.60
   2   0   0  472.15   19.60
  -3   0   0    9.80    2.70
  -3   0   0    2.30    2.00
  -3   0   0   -1.80    1.70
   3   0   0    0.40    1.90
  -4   0   0  241.38   13.80
   4   0   0  262.17   13.90
  -5   0   0    1.40    2.70
   6   0   0 1693.93   64.89
  -6   0   0 1572.64   70.39
  -6   0   0 1782.22   66.79
  -7   0   0    2.30    1.90
   7   0   0    1.70    1.00
  -7   0   0   -2.20    3.30
  -8   0   0 1026.10   48.30
   8   0   0 1055.09   42.60
  -8   0   0 1098.99   44.70
  -9   0   0   -0.50    2.10
   9   0   0   -0.20    1.30
  -9   0   0    1.90    4.20
 -10   0   0    8.40    3.40
  10   0   0    7.10    2.30
 -10   0   0    1.40    3.30
 -10   0   0    6.80    5.70
  10   0   0    3.90    1.40
 -11   0   0    3.40    5.90
  11   0   0    0.10    2.10
 -11   0   0   -1.30    3.00
  11   0   0    0.60    1.20
 -11   0   0    4.70    2.80
 -12   0   0  273.67   16.90
 -12   0   0  272.67   16.80
 -12   0   0  295.77   15.70
 -12   0   0  280.07   21.20
 -12   0   0  279.07   16.40
  12   0   0  319.17   19.40
 -12   0   0  277.37   16.40
 -12   0   0  285.17   15.50
 -12   0   0  296.17   16.00
 -12   0   0  286.97   18.00
 -12   0   0  292.27   15.00
 -12   0   0  323.17   18.80
 -12   0   0  291.97   17.00
  12   0   0  319.47   16.80
  12   0   0  299.87   14.20
 -13   0   0   -0.30    1.30
 -13   0   0   -0.30    1.40
 -13   0   0    0.10    2.20
  13   0   0    2.50    1.40
  13   0   0    0.30    3.00
 -13   0   0    2.40    2.10
 -13   0   0   -0.60    2.30
  13   0   0    3.80    3.80
 -13   0   0   -0.50    2.10
 -13   0   0   -2.70    2.30
 -13   0   0    2.30    8.00
 -13   0   0    1.80    1.70
 -13   0   0   -0.70    1.50
 -13   0   0   -1.10    1.80
 -14   0   0 1092.19   47.20
  14   0   0 1069.29   44.40
 -14   0   0 1105.29   46.60
 -14   0   0 1029.40   45.60
 -14   0   0 1103.99   46.20
  14   0   0 1090.19   48.70
 -14   0   0 1031.70   45.80
 -14   0   0 1071.89   45.40
  14   0   0 1128.59   52.59
 -14   0   0 1058.39   46.40
 -14   0   0 1052.99   46.50
 -14   0   0 1064.99   45.40
 -15   0   0    0.00    1.30
  15   0   0   -0.20    4.60
 -15   0   0   -1.00    1.50
 -15   0   0   -0.20    1.40
 -15   0   0    0.90    1.70
 -15   0   0    1.90    1.90
 -15   0   0   -2.30    1.30
 -15   0   0   -0.30    2.10
  15   0   0   -0.30    1.20
 -15   0   0   -2.80    1.80
 -15   0   0    1.70    1.80
  15   0   0    2.80    6.60
 -15   0   0   -4.00    1.80
 -16   0   0  323.67   16.90
 -16   0   0  361.26   17.80
 -16   0   0  341.27   17.50
  16   0   0  325.67   20.30
  16   0   0  334.37   22.20
  16   0   0  337.87   16.20
 -16   0   0  348.17   18.20
 -16   0   0  332.47   16.70
 -16   0   0  321.67   17.60
 -16   0   0  328.37   16.80
 -16   0   0  320.97   16.70
 -16   0   0  317.87   16.70
 -16   0   0  338.87   17.60
  17   0   0   -2.50    5.90
 -17   0   0   -0.40    1.00
  17   0   0    4.50    5.60
 -17   0   0   -1.20    1.20
 -17   0   0   -0.90    0.90
  17   0   0   -1.00    1.20
 -17   0   0   -0.30    0.90
 -17   0   0    0.20    1.00
 -17   0   0    0.20    1.30
 -17   0   0    0.00    1.40
 -17   0   0   -0.30    1.00
 -17   0   0   -0.30    1.00
  18   0   0   70.59    4.30
 -18   0   0   75.79    6.20
 -18   0   0   66.59    5.80
 -18   0   0   68.79    5.20
  18   0   0   72.19    4.80
 -18   0   0   68.09    5.50
 -18   0   0   66.69    4.90
 -18   0   0   70.69    5.10
 -18   0   0   75.59    4.90
 -18   0   0   69.39    5.40
 -19   0   0    0.10    0.40
 -19   0   0   -1.50    0.70
 -19   0   0   -0.30    0.50
 -19   0   0   -0.40    0.50
 -19   0   0    0.10    0.70
 -19   0   0   -0.10    1.00
  19   0   0   -0.10    0.40
  19   0   0   -0.20    0.70
 -19   0   0   -0.30    0.40
 -19   0   0   -1.90    0.80
 -19   0   0   -0.50    0.60
  20   0   0   21.00    1.70
 -20   0   0   20.40    1.70
 -20   0   0   22.20    1.90
   0  -1   0    0.50    0.30
   0   1   0    1.80    0.40
   0   1   0    0.90    0.40
   1  -1   0 2687.73  107.39
  -1  -1   0 2862.11  107.89
   1  -1   0 2806.62  107.29
  -1   1   0 3049.99  107.49
   1   1   0 3153.38  107.19
  -1   1   0 2593.84  107.59
  -2  -1   0  413.26   16.30
   2  -1   0  387.16   16.30
   2  -1   0  415.76   16.70
  -2  -1   0  380.46   17.60
   2   1   0  445.56   17.00
  -2   1   0  405.26   16.70
  -2   1   0  379.36   17.20
  -3  -1   0   54.39    5.00
   3  -1   0   48.60    3.90
  -3   1   0   52.89    5.00
   3   1   0   57.19    5.20
  -4  -1   0    1.60    2.30
  -4  -1   0    5.80    2.90
   4   1   0    4.40    3.60
  -4   1   0    9.30    3.00
  -5  -1   0   64.29    4.90
   5  -1   0   55.99    3.60
  -5  -1   0   51.39    6.00
  -5   1   0   64.49    6.20
  -5   1   0   59.79    4.70
  -6  -1   0  241.48   12.20
  -6  -1   0  228.28   15.90
   6  -1   0  225.08   10.50
   6   1   0  246.08   10.60
  -6   1   0  223.28   11.80
  -7  -1   0   13.30    5.20
   7  -1   0   11.00    2.10
  -7  -1   0   20.10    3.30
  -7   1   0   13.80    2.90
  -7   1   0    8.20    4.00
   7   1   0   11.70    2.20
  -8  -1   0  189.88   14.20
   8  -1   0  197.08   10.00
  -8  -1   0  202.98   11.80
  -8   1   0  200.18   11.50
   8   1   0  191.08   10.00
  -8   1   0  194.18   14.60
  -9  -1   0   33.80    7.30
   9  -1   0   38.60    3.90
  -9  -1   0   39.10    5.30
   9   1   0   38.00    4.10
  -9   1   0   41.00    5.40
  -9   1   0   38.30    7.80
  10  -1   0   36.20    5.60
 -10  -1   0   24.10    5.00
 -10  -1   0   32.00    5.60
  10  -1   0   32.10    4.10
  10  -1   0   28.80    3.10
 -10  -1   0   31.30    7.20
 -10   1   0   27.10    6.80
  10   1   0   33.60    4.30
 -10   1   0   35.00    5.10
 -10   1   0   30.50    7.10
 -11  -1   0   -0.90    2.70
 -11  -1   0    5.50    3.50
  11  -1   0    3.20    1.20
 -11  -1   0    4.60    6.20
  11  -1   0    3.50    2.30
  11   1   0    0.90    1.20
 -11   1   0    6.10    6.30
  11   1   0    2.40    2.30
 -11   1   0    1.70    3.10
  11   1   0    1.10    3.20
 -11   1   0    3.00    3.00
 -12  -1   0  116.99   10.80
 -12  -1   0  110.79   10.00
  12  -1   0  153.78   12.40
 -12  -1   0  124.39    9.30
  12  -1   0  142.99    7.80
 -12  -1   0  111.39    8.90
 -12  -1   0  140.99    9.80
 -12  -1   0  126.19    8.90
 -12  -1   0  120.39   10.30
 -12  -1   0  139.09   14.80
 -12  -1   0  104.59   10.60
  12  -1   0  155.68   10.30
  12   1   0  130.09    9.90
  12   1   0  122.99   12.00
 -12   1   0  145.19    9.90
 -12   1   0  135.09    8.80
 -12   1   0  147.09   11.10
 -12   1   0  124.99   10.80
 -12   1   0  132.29   10.70
 -12   1   0  145.49   16.10
 -12   1   0  129.69   10.90
 -12   1   0  147.79    9.50
 -12   1   0  153.98    9.80
 -12   1   0  152.98   11.80
 -12   1   0  154.08   14.60
  12   1   0  122.29    7.70
 -12   1   0  134.89   10.70
 -13  -1   0   19.30    5.20
  13  -1   0   15.10    5.40
 -13  -1   0   16.10    4.60
 -13  -1   0   26.90    9.20
  13  -1   0    1.90    3.20
 -13  -1   0   12.80    3.00
 -13  -1   0   10.80    2.60
 -13  -1   0   13.90    3.10
 -13  -1   0   11.00    2.40
 -13  -1   0   19.10    5.10
  13  -1   0   13.10    2.60
 -13  -1   0   10.10    2.40
  13  -1   0   13.80    4.30
 -13  -1   0   16.60    4.80
 -13   1   0    6.50    2.80
 -13   1   0    6.00    2.00
  13   1   0   20.00    6.20
 -13   1   0    7.10    2.00
 -13   1   0    6.50    2.70
 -13   1   0    5.30    2.60
 -13   1   0    7.00    2.70
  13   1   0   20.80    5.00
  13   1   0   16.50    3.00
 -13   1   0   10.00    2.80
 -13   1   0   14.50    3.70
 -13   1   0    7.90    4.50
 -13   1   0   11.50    8.10
 -13   1   0    6.20    2.20
 -13   1   0    5.50    1.80
 -14  -1   0   58.69    7.90
 -14  -1   0   55.89    7.50
 -14  -1   0   49.70    6.90
 -14  -1   0   62.69    6.10
 -14  -1   0   43.50    8.10
 -14  -1   0   50.09    6.50
 -14  -1   0   56.89    6.50
  14  -1   0   43.70    8.70
 -14  -1   0   69.49    7.10
 -14  -1   0   65.19    6.80
 -14  -1   0   62.59    6.90
 -14  -1   0   32.40   18.70
  14  -1   0   51.19    5.10
  14  -1   0   58.29    7.90
 -14   1   0   69.99    6.10
  14   1   0   60.39    8.50
  14   1   0   67.49    9.40
 -14   1   0   46.20    7.80
 -14   1   0   49.99    6.10
 -14   1   0   40.30    6.60
 -14   1   0   39.20   15.00
 -14   1   0   40.00    6.10
 -14   1   0   58.99    7.40
 -14   1   0   54.79    6.70
 -14   1   0   40.80    6.30
 -14   1   0   56.29    5.90
 -14   1   0   41.40    6.80
  14   1   0   61.49    5.60
  15  -1   0   71.39   10.90
 -15  -1   0   57.49    6.10
 -15  -1   0   62.79    6.40
 -15  -1   0   56.49    7.70
 -15  -1   0   54.69    6.10
 -15  -1   0   69.19    6.70
 -15  -1   0   62.59    6.80
  15  -1   0   75.89   10.00
 -15  -1   0   59.09    6.90
  15  -1   0   55.89    6.70
 -15  -1   0   56.09    7.20
 -15  -1   0   55.49    6.70
 -15  -1   0   59.09    7.70
  15  -1   0   80.39    6.00
  15   1   0   66.89    5.90
 -15   1   0   72.19    7.40
 -15   1   0   69.99    6.70
 -15   1   0   54.59    8.30
 -15   1   0   82.19    8.20
  15   1   0   53.29    9.60
 -15   1   0   69.79    6.60
 -15   1   0   75.29    7.00
 -15   1   0   76.89    6.90
  15   1   0   47.80    8.90
 -15   1   0   71.99    7.10
 -15   1   0   65.39    7.10
 -15   1   0   75.59    6.70
 -16  -1   0    0.80    1.40
 -16  -1   0   -2.40    1.50
 -16  -1   0   -0.60    1.10
 -16  -1   0   -1.20    1.60
  16  -1   0    5.40    5.90
 -16  -1   0   -2.00    1.10
 -16  -1   0    0.50    1.50
 -16  -1   0   -0.40    1.60
 -16  -1   0   -0.50    1.30
  16  -1   0    1.10    1.20
  16  -1   0    0.80    5.80
 -16  -1   0    0.50    1.20
 -16  -1   0   -0.20    1.20
 -16   1   0   -0.80    1.10
 -16   1   0   -0.80    1.70
  16   1   0   -0.50    1.10
 -16   1   0   -1.10    1.30
  16   1   0    1.10    4.80
 -16   1   0    0.90    1.60
 -16   1   0   -0.30    1.30
 -16   1   0   -0.70    1.20
 -16   1   0   -2.30    1.70
 -16   1   0   -0.80    1.80
 -16   1   0   -0.70    1.50
 -16   1   0   -0.40    1.20
  16   1   0   -3.90    5.10
  17  -1   0   17.20    6.60
  17  -1   0   11.10    8.00
 -17  -1   0    4.80    1.30
 -17  -1   0    5.60    1.50
 -17  -1   0    3.90    1.40
 -17  -1   0    5.60    1.80
 -17  -1   0    4.80    1.50
 -17  -1   0   11.60    3.00
 -17  -1   0    5.40    1.50
 -17   1   0   10.30    3.00
 -17   1   0    3.30    1.40
 -17   1   0    5.40    1.60
 -17   1   0    5.50    1.80
  17   1   0    5.70    1.40
 -17   1   0    3.30    1.30
 -17   1   0    4.40    1.50
  17   1   0    1.30    5.00
 -17   1   0   13.70    3.80
 -17   1   0    5.50    1.50
 -17   1   0    3.40    3.00
 -17   1   0   12.40    3.10
  18  -1   0    0.90    0.70
 -18  -1   0    2.50    0.80
  18  -1   0    4.10    1.10
 -18  -1   0    2.60    0.90
 -18  -1   0    2.50    1.40
 -18  -1   0    1.90    1.10
 -18  -1   0    1.30    0.80
 -18  -1   0    1.10    1.30
 -18  -1   0    2.30    0.90
 -18   1   0    1.00    0.80
  18   1   0    1.90    0.80
  18   1   0    1.30    0.70
 -18   1   0    1.30    0.70
 -18   1   0    1.80    1.20
 -18   1   0    2.10    0.80
 -18   1   0    3.00    1.40
 -18   1   0   -0.70    1.20
 -19  -1   0   -0.80    1.00
  19  -1   0    0.20    0.70
 -19  -1   0   -0.30    0.60
 -19  -1   0    0.00    0.50
 -19  -1   0    0.00    0.50
  19  -1   0    0.70    0.50
 -19  -1   0    1.00    0.60
 -19  -1   0    1.00    1.10
 -19  -1   0    0.30    0.70
 -19  -1   0    0.20    0.50
 -19   1   0    1.80    1.10
 -19   1   0    0.30    0.50
 -19   1   0   -0.50    0.90
 -19   1   0    0.80    0.60
  19   1   0    0.20    0.60
 -19   1   0    1.10    0.80
 -19   1   0    2.20    1.10
 -20  -1   0    0.40    0.30
 -20  -1   0   -0.40    0.40
 -20   1   0   -0.30    0.30
  20   1   0   -0.40    0.30
  20   1   0    0.20    0.30
 -20   1   0    0.20    0.50
   0  -2   0 3915.81  142.19
   0   2   0 3836.22  142.29
   0   2   0 3615.24  142.29
  -1  -2   0 4070.69  156.58
   1  -2   0 4238.78  156.18
  -1   2   0 3950.30  156.48
   1   2   0 4434.66  156.38
  -1   2   0 4115.39  156.28
  -2  -2   0  513.05   20.70
  -2  -2   0  508.25   22.00
   2  -2   0  523.45   20.90
  -2   2   0  474.25   21.60
  -2   2   0  528.85   21.20
   2   2   0  568.64   21.10
   2   2   0  559.84   21.30
   3  -2   0 1226.48   51.79
  -3  -2   0 1308.27   51.99
  -3   2   0 1335.87   51.59
  -4  -2   0  306.87   14.20
   4  -2   0  307.07   12.80
  -4  -2   0  301.47   16.00
   4  -2   0  286.87   14.10
  -4  -2   0  281.77   13.70
   4   2   0  351.36   16.10
  -4   2   0  321.77   16.10
   5  -2   0  142.79    7.00
  -5  -2   0  154.78    8.60
  -5  -2   0  128.29    9.90
  -5   2   0  133.49   10.20
   5   2   0  151.98   11.90
   5   2   0  140.59    6.90
  -5   2   0  149.29    8.10
  -6  -2   0  155.78    9.00
  -6  -2   0  134.19   10.90
   6  -2   0  135.19    7.10
  -6   2   0  122.09   10.50
   6   2   0  141.79    7.20
  -6   2   0  139.69    8.10
  -7  -2   0  664.73   33.70
   7  -2   0  734.93   29.20
  -7  -2   0  705.13   31.20
   7   2   0  673.43   29.10
  -7   2   0  775.92   30.90
  -7   2   0  715.43   34.50
  -8  -2   0 1125.19   46.70
   8  -2   0 1146.59   44.20
  -8  -2   0 1057.29   49.30
  -8   2   0 1113.59   45.80
   8   2   0 1043.00   44.20
  -8   2   0 1117.79   50.59
  -9  -2   0  379.36   20.00
  -9  -2   0  385.16   22.40
   9  -2   0  379.06   17.40
   9  -2   0  380.16   17.60
  -9   2   0  388.46   23.70
  -9   2   0  395.16   19.40
   9   2   0  354.86   17.70
 -10  -2   0   57.19    8.50
 -10  -2   0   52.19    6.30
  10  -2   0   51.39    4.00
  10  -2   0   43.70    5.30
  10  -2   0   50.29    4.90
 -10   2   0   44.60    9.20
  10   2   0   50.69    6.80
  10   2   0   47.20    5.20
  10   2   0   49.00    5.20
 -10   2   0   52.89    6.30
  11  -2   0    3.00    1.20
 -11  -2   0    6.90    2.90
  11  -2   0    4.60    3.50
 -11  -2   0    2.30    3.20
  11  -2   0    4.50    2.40
 -11  -2   0   -3.40    5.40
  11   2   0    1.20    3.60
  11   2   0    5.40    1.60
 -11   2   0    5.60    6.70
 -11   2   0    6.00    3.50
  11   2   0    3.60    2.60
 -11   2   0   -3.80    2.80
 -12  -2   0   82.69    9.20
 -12  -2   0   71.19    7.60
 -12  -2   0   90.59    7.30
  12  -2   0   77.39    5.50
  12  -2   0   86.59    7.70
 -12  -2   0   76.99    7.40
 -12  -2   0   93.79    7.50
 -12  -2   0   65.69    7.90
 -12  -2   0   91.19    8.70
 -12  -2   0   88.39    8.80
 -12  -2   0   72.59    8.10
 -12  -2   0   86.99    8.00
 -12  -2   0   94.79   14.00
  12   2   0   83.79    5.90
 -12   2   0   83.49    8.20
 -12   2   0   69.69   11.80
 -12   2   0   82.19    7.30
  12   2   0   82.99    9.80
  12   2   0   89.89    8.20
 -12   2   0   77.79    6.50
 -12   2   0   68.39    7.90
 -12   2   0   62.89    8.00
 -12   2   0   73.69    8.60
 -12   2   0   77.99    7.20
 -12   2   0   72.99    7.90
 -12   2   0   83.99    7.00
 -12   2   0   78.99    9.00
 -13  -2   0  108.09    8.70
  13  -2   0  119.39    7.40
 -13  -2   0  104.69    8.60
 -13  -2   0  101.39    9.10
 -13  -2   0   98.89    8.70
 -13  -2   0  111.09    9.60
 -13  -2   0  109.09    9.10
 -13  -2   0  122.49    9.00
 -13  -2   0  102.49    8.90
  13  -2   0  123.39    8.30
  13  -2   0  114.59   11.40
 -13  -2   0  109.29   14.40
 -13  -2   0  107.19    9.80
 -13  -2   0  107.69   10.50
  13  -2   0  120.79    9.90
 -13   2   0  109.99    9.80
  13   2   0  107.19    7.40
 -13   2   0  107.69    9.60
 -13   2   0  123.89    9.90
 -13   2   0   95.59    8.80
 -13   2   0  123.59    8.80
 -13   2   0  112.39   10.60
 -13   2   0  116.89   11.20
 -13   2   0  129.99    9.00
 -13   2   0  112.49    8.30
 -13   2   0   88.59   14.40
  13   2   0  121.29   10.40
 -13   2   0  107.59    9.20
 -13   2   0  118.39    8.10
  13   2   0  116.39   12.60
 -13   2   0  107.09    9.30
 -14  -2   0  655.33   30.00
 -14  -2   0  599.64   29.70
 -14  -2   0  560.14   36.50
 -14  -2   0  698.83   31.00
 -14  -2   0  636.84   29.40
 -14  -2   0  662.33   30.00
  14  -2   0  635.94   34.30
 -14  -2   0  643.54   29.10
 -14  -2   0  642.54   29.10
  14  -2   0  609.94   28.00
  14  -2   0  618.14   27.60
  14  -2   0  631.34   31.40
 -14  -2   0  609.74   29.50
 -14  -2   0  637.64   29.10
 -14  -2   0  640.54   29.30
 -14   2   0  616.74   29.50
  14   2   0  646.74   28.20
 -14   2   0  649.14   30.60
 -14   2   0  615.54   29.30
 -14   2   0  636.24   29.60
  14   2   0  661.63   32.40
  14   2   0  652.03   35.60
 -14   2   0  625.34   28.30
 -14   2   0  615.64   28.40
 -14   2   0  633.64   29.40
 -14   2   0  671.83   29.50
 -14   2   0  622.04   30.30
 -14   2   0  662.63   30.20
 -15  -2   0  151.48   10.00
  15  -2   0  126.49    9.30
  15  -2   0  147.59   13.10
  15  -2   0  145.79   14.70
 -15  -2   0  162.68   10.80
 -15  -2   0  145.19    9.90
 -15  -2   0  139.69   10.10
 -15  -2   0  158.08   10.00
 -15  -2   0  155.28   10.70
 -15  -2   0  173.78   11.50
 -15  -2   0  142.79    9.80
 -15  -2   0  135.79   10.70
  15  -2   0  142.19    8.90
 -15  -2   0  147.29    9.90
 -15   2   0  144.49    9.70
 -15   2   0  140.89   10.10
 -15   2   0  154.28   10.90
  15   2   0  167.18   12.90
 -15   2   0  134.79    9.50
 -15   2   0  133.99    9.70
 -15   2   0  146.19   10.60
 -15   2   0  138.69   10.50
  15   2   0  157.28    9.50
 -15   2   0  143.69   10.30
 -15   2   0  148.79   10.10
 -15   2   0  123.79   11.10
  15   2   0  145.09   14.70
 -16  -2   0    1.30    1.10
 -16  -2   0   -1.60    1.50
  16  -2   0    0.20    1.10
 -16  -2   0    0.30    1.10
 -16  -2   0    0.30    1.70
 -16  -2   0    0.30    1.30
  16  -2   0   -4.60    5.70
 -16  -2   0    0.90    1.10
 -16  -2   0   -0.30    1.50
 -16  -2   0    0.70    1.30
 -16  -2   0    0.90    1.10
  16  -2   0    0.40    1.90
 -16  -2   0    0.60    1.50
  16  -2   0    4.70    5.50
 -16   2   0    0.90    1.30
 -16   2   0   -0.30    1.40
 -16   2   0    1.00    1.60
 -16   2   0    1.90    1.90
 -16   2   0    0.20    1.80
 -16   2   0   -1.40    1.30
 -16   2   0    0.40    1.30
  16   2   0   -1.00    4.80
 -16   2   0    0.40    1.50
 -16   2   0   -1.10    1.80
  16   2   0    3.30    4.70
 -16   2   0   -0.20    1.20
  16   2   0    2.50    1.20
  17  -2   0   -1.20    5.90
 -17  -2   0   -0.50    1.80
 -17  -2   0   -0.40    0.80
 -17  -2   0   -0.30    1.00
 -17  -2   0    0.00    1.20
  17  -2   0   -0.30    0.90
 -17  -2   0   -0.80    0.90
 -17  -2   0   -0.60    0.80
 -17  -2   0   -0.40    1.00
 -17  -2   0    1.00    1.00
 -17  -2   0   -0.20    1.20
 -17   2   0   -0.70    1.40
 -17   2   0   -1.00    1.30
 -17   2   0   -0.70    1.10
 -17   2   0   -1.70    1.10
  17   2   0   -1.40    0.80
 -17   2   0    0.80    1.00
 -17   2   0    0.10    0.90
 -17   2   0   -1.50    0.90
  17   2   0    0.50    1.00
 -17   2   0    0.20    1.10
 -17   2   0   -0.10    1.00
  17   2   0   -5.50    4.40
 -18  -2   0    0.90    0.80
  18  -2   0   -0.10    0.70
 -18  -2   0    1.10    0.90
 -18  -2   0   -0.20    0.70
 -18  -2   0    1.70    0.80
 -18  -2   0   -0.40    1.20
 -18  -2   0    0.50    0.60
 -18   2   0   -0.40    0.80
 -18   2   0   -1.80    1.20
 -18   2   0   -1.90    0.90
 -18   2   0    1.60    0.80
  18   2   0    1.70    0.80
 -18   2   0    1.30    0.80
 -18   2   0   -0.10    1.10
 -18   2   0   -0.20    0.80
 -18   2   0   -0.40    1.20
 -18   2   0    0.40    0.80
 -19  -2   0    1.50    1.20
 -19  -2   0    1.10    0.50
 -19  -2   0    2.00    0.90
 -19  -2   0    1.90    0.60
 -19  -2   0    1.10    0.60
  19  -2   0    2.20    1.00
 -19  -2   0    2.10    0.80
 -19  -2   0    2.00    0.70
  19  -2   0    2.00    0.60
 -19  -2   0    2.50    0.80
 -19   2   0    1.20    0.70
 -19   2   0    1.40    0.70
 -19   2   0    0.80    1.10
 -19   2   0    0.60    0.60
  19   2   0    2.00    0.60
  19   2   0    1.80    0.80
 -19   2   0    2.50    1.00
 -19   2   0    1.20    0.50
 -20  -2   0   23.70    1.70
 -20  -2   0   22.30    2.00
  20  -2   0   24.60    1.80
  20  -2   0   25.40    1.90
 -20   2   0   23.60    1.70
 -20   2   0   25.10    2.10
  20   2   0   28.20    1.90
  20   2   0   29.70    1.80
   0  -3   0    1.30    0.60
   0   3   0    0.50    0.60
   1  -3   0  903.41   33.80
  -1  -3   0  836.12   34.10
  -1   3   0  835.32   34.00
  -1   3   0  902.11   33.90
  -2  -3   0 1392.96   58.59
   2  -3   0 1490.65   56.69
  -2   3   0 1490.35   56.89
  -2   3   0 1376.96   57.29
   2   3   0 1630.14   57.19
  -3  -3   0    0.10    1.60
  -3  -3   0    1.00    1.40
   3  -3   0    1.90    1.20
  -3   3   0    2.30    1.90
  -3   3   0    1.60    1.50
   3   3   0    0.20    1.70
  -4  -3   0   12.10    3.30
   4  -3   0    8.70    2.60
  -4  -3   0   13.60    3.00
   4  -3   0    8.00    1.60
  -4   3   0    9.40    3.00
   4   3   0   12.50    3.50
   4   3   0    9.40    1.90
  -4   3   0   12.20    3.20
   5  -3   0   65.19    4.10
  -5  -3   0   75.59    5.80
   5  -3   0   50.19    5.90
  -5  -3   0   65.59    6.40
  -5   3   0   64.69    7.10
   5   3   0   68.49    4.30
  -6  -3   0  120.49    9.80
  -6  -3   0  129.79    8.50
   6  -3   0  130.59    6.90
  -6   3   0  140.49   11.10
   6   3   0  123.69    7.00
  -6   3   0  137.19    7.90
   7  -3   0  531.05   22.20
  -7  -3   0  556.64   26.90
  -7   3   0  546.25   23.60
  -7   3   0  456.65   26.50
  -8  -3   0   84.89    7.70
  -8  -3   0   93.79    9.30
   8  -3   0   97.39    6.10
   8  -3   0   85.59    6.40
   8   3   0   88.39    6.30
   8   3   0   87.19    7.90
  -8   3   0   97.39   10.00
  -8   3   0  100.29    7.30
   9  -3   0  243.28   13.10
  -9  -3   0  272.77   15.90
  -9  -3   0  270.47   17.40
   9  -3   0  267.57   13.30
   9   3   0  274.67   14.00
  -9   3   0  263.27   14.60
   9   3   0  267.07   16.40
  -9   3   0  253.17   18.30
  10  -3   0  492.35   21.80
 -10  -3   0  551.34   28.90
  10  -3   0  500.45   23.10
  10  -3   0  517.85   23.60
 -10  -3   0  515.55   26.00
  10   3   0  500.85   22.30
  10   3   0  551.74   30.10
 -10   3   0  500.35   26.00
 -10   3   0  529.65   30.30
 -10   3   0  553.64   25.80
  10   3   0  566.94   25.90
  11  -3   0   28.40    3.10
 -11  -3   0   33.40    8.40
 -11  -3   0   24.00    5.60
  11  -3   0   32.90    4.60
  11  -3   0   28.80    5.00
  11  -3   0   35.50    5.60
 -11   3   0   23.70    5.40
  11   3   0   29.40    5.10
 -11   3   0   33.50    5.70
  11   3   0   33.90    6.20
  11   3   0   35.90    3.80
 -11   3   0   22.90    9.10
 -12  -3   0   13.80    2.70
  12  -3   0   21.40    5.40
 -12  -3   0   27.30    5.80
 -12  -3   0   13.20    3.20
 -12  -3   0   15.20    3.30
 -12  -3   0   10.20    3.20
 -12  -3   0   11.70    2.50
 -12  -3   0   15.70    7.80
 -12  -3   0   22.70    4.70
 -12  -3   0   25.60    5.10
 -12  -3   0   12.80    2.80
 -12   3   0   34.10    9.70
 -12   3   0   17.00    4.20
 -12   3   0   20.00    5.70
 -12   3   0   22.70    3.80
  12   3   0   19.70    5.00
 -12   3   0   26.00    5.60
 -12   3   0   19.10    4.70
 -12   3   0   21.50    5.80
  12   3   0   13.40    5.40
 -12   3   0   22.70    5.70
 -12   3   0   15.90    3.90
 -12   3   0   15.20    2.90
 -12   3   0   15.20    4.10
 -12   3   0   24.20    6.20
 -13  -3   0   22.50    5.60
  13  -3   0   22.80    3.20
  13  -3   0   20.60    6.70
 -13  -3   0   18.60    5.30
 -13  -3   0   10.10    4.00
  13  -3   0   13.80    2.60
 -13  -3   0   15.90    3.30
 -13  -3   0   22.30    8.90
  13  -3   0   20.70    5.10
 -13  -3   0   23.30    5.50
 -13  -3   0   17.30    4.50
 -13  -3   0   22.90    5.00
 -13  -3   0   29.50    7.00
 -13  -3   0   17.00    5.20
 -13  -3   0   13.90    2.80
 -13  -3   0   10.00    2.90
 -13   3   0   11.90    3.10
 -13   3   0   15.50    3.40
 -13   3   0   27.00    5.80
  13   3   0   21.00    6.70
 -13   3   0   28.40    6.10
 -13   3   0   15.30    3.80
  13   3   0   21.80    5.70
  13   3   0   24.40    3.80
 -13   3   0   11.80    8.40
 -13   3   0   28.70    5.60
 -13   3   0   17.60    3.80
 -13   3   0   24.60    4.70
 -13   3   0   25.40    5.20
 -13   3   0   21.10    5.70
 -13   3   0   16.80    4.00
 -14  -3   0   34.60    7.00
 -14  -3   0   45.20    6.10
 -14  -3   0   39.70   10.20
  14  -3   0   52.79    8.80
 -14  -3   0   50.99    6.30
 -14  -3   0   45.40    5.70
  14  -3   0   53.49    5.60
 -14  -3   0   40.10    5.50
 -14  -3   0   40.70    5.60
  14  -3   0   48.90    4.60
 -14  -3   0   39.90    7.20
  14  -3   0   52.69    7.70
 -14  -3   0   41.40    6.80
 -14  -3   0   43.80    6.20
 -14  -3   0   65.39    6.90
 -14   3   0   50.29    5.30
  14   3   0   56.19    8.00
 -14   3   0   48.10    5.40
 -14   3   0   51.09    5.70
 -14   3   0   22.70   11.10
  14   3   0   42.20    8.90
 -14   3   0   54.39    6.70
 -14   3   0   62.29    6.40
 -14   3   0   53.19    6.30
 -14   3   0   49.30    6.50
 -14   3   0   44.70    8.20
  14   3   0   52.69    5.10
 -14   3   0   49.20    7.40
 -15  -3   0   37.40    5.00
  15  -3   0   28.50    5.00
 -15  -3   0   29.60    6.00
  15  -3   0   43.90    8.90
 -15  -3   0   42.70    5.30
 -15  -3   0   35.10    5.10
 -15  -3   0   37.30    5.20
  15  -3   0   42.10    4.40
 -15  -3   0   31.80    5.30
 -15  -3   0   35.50    4.50
 -15  -3   0   46.80    5.50
 -15  -3   0   33.80    6.20
  15  -3   0   40.10    9.40
 -15  -3   0   39.10    6.00
  15   3   0   42.30    7.50
 -15   3   0   49.30    6.10
 -15   3   0   44.90    5.30
  15   3   0   42.10    4.60
 -15   3   0   41.10    5.50
 -15   3   0   45.50    5.60
 -15   3   0   48.40    5.10
 -15   3   0   42.60    6.70
 -15   3   0   39.70    5.50
 -15   3   0   39.70    5.10
 -15   3   0   35.70    5.90
 -15   3   0   38.80    7.60
  15   3   0   46.00    9.40
 -16  -3   0   12.80    3.10
  16  -3   0   27.70    8.80
 -16  -3   0    7.00    2.10
 -16  -3   0    6.30    1.60
 -16  -3   0    8.00    2.00
 -16  -3   0   15.20    3.40
  16  -3   0    7.60    2.30
  16  -3   0   11.70    6.30
 -16  -3   0   13.70    3.70
 -16  -3   0    4.80    1.90
 -16  -3   0   15.20    3.50
 -16  -3   0    5.20    1.50
 -16   3   0   16.30    4.10
 -16   3   0   11.40    3.50
 -16   3   0    9.50    2.50
  16   3   0    6.40    1.60
 -16   3   0    8.10    1.80
 -16   3   0   15.70    4.10
  16   3   0   13.10    5.00
 -16   3   0    9.60    2.20
  16   3   0    8.60    5.40
 -16   3   0    6.90    2.80
  16   3   0   11.40    2.30
 -17  -3   0    0.10    1.10
  17  -3   0   -2.50    1.20
 -17  -3   0    0.40    0.90
 -17  -3   0    0.30    1.00
 -17  -3   0   -0.80    1.20
  17  -3   0    4.20    6.50
 -17  -3   0    0.30    0.90
 -17  -3   0   -0.40    0.90
 -17  -3   0   -0.40    0.80
 -17  -3   0    1.00    0.80
  17  -3   0    0.80    0.90
 -17  -3   0    0.40    1.30
 -17   3   0   -0.10    1.20
  17   3   0   -4.70    4.80
 -17   3   0    2.60    1.50
 -17   3   0    0.00    1.00
 -17   3   0   -1.10    0.90
 -17   3   0    1.40    1.00
  17   3   0    0.80    0.90
  17   3   0   -4.10    4.90
 -17   3   0    0.10    0.90
  17   3   0   -0.40    0.80
 -17   3   0    0.80    1.60
 -17   3   0   -1.50    1.40
 -17   3   0    0.10    1.00
 -17   3   0   -0.90    1.20
  18  -3   0   25.60    2.40
 -18  -3   0   18.30    2.40
 -18  -3   0   20.70    2.70
 -18  -3   0   20.30    2.50
 -18  -3   0   21.60    3.50
  18  -3   0   23.40    2.90
 -18  -3   0   18.30    2.80
 -18  -3   0   25.00    3.10
 -18  -3   0   20.00    2.50
 -18   3   0   26.90    3.10
 -18   3   0   29.20    2.80
  18   3   0   23.80    3.50
 -18   3   0   20.60    2.90
 -18   3   0   26.10    3.70
 -18   3   0   29.00    4.30
 -18   3   0   22.80    5.50
 -18   3   0   23.00    2.90
  18   3   0   24.30    2.50
 -18   3   0   25.20    2.60
 -18   3   0   24.50    3.30
 -18   3   0   26.20    3.10
 -19  -3   0   -0.60    0.50
 -19  -3   0    0.10    1.10
 -19  -3   0   -0.20    0.40
 -19  -3   0   -0.20    0.50
 -19  -3   0   -0.80    0.40
  19  -3   0    0.10    0.40
 -19  -3   0    0.50    1.10
  19  -3   0   -0.70    1.10
 -19  -3   0   -0.30    0.70
 -19   3   0    1.70    1.10
  19   3   0   -0.80    0.60
 -19   3   0   -0.70    1.00
 -19   3   0   -1.10    0.60
 -19   3   0   -0.30    0.50
  19   3   0    0.10    0.40
 -19   3   0   -0.20    0.60
 -19   3   0    0.70    0.60
  20  -3   0    0.10    0.30
  20  -3   0    0.20    0.50
  20  -3   0    0.80    0.40
 -20  -3   0    0.20    0.50
 -20  -3   0   -0.40    0.30
 -20  -3   0    0.90    0.40
  20   3   0    0.50    0.30
 -20   3   0   -0.10    0.40
  20   3   0    0.10    0.30
  20   3   0    0.10    0.20
   0  -4   0 1178.98   45.50
   0   4   0 1184.48   45.70
   0   4   0 1159.18   46.00
   1  -4   0  723.33   28.30
  -1   4   0  694.13   28.60
   1   4   0  706.73   28.90
  -1   4   0  723.33   28.50
  -2  -4   0  859.21   36.00
   2  -4   0  937.21   35.20
  -2   4   0  871.91   35.80
  -2   4   0  895.71   35.40
  -3  -4   0    7.40    2.20
   3  -4   0   10.90    2.20
  -3   4   0   10.80    2.50
   3   4   0    6.40    2.00
  -3   4   0    9.10    2.60
   4  -4   0  528.75   21.30
  -4  -4   0  527.85   24.10
   4  -4   0  528.15   22.10
   4   4   0  480.95   23.40
  -4   4   0  559.74   23.00
  -4   4   0  496.55   23.60
   5  -4   0  279.17   12.70
  -5  -4   0  302.27   16.10
   5  -4   0  268.97   13.90
  -5   4   0  260.87   15.60
  -5   4   0  291.27   17.90
  -5   4   0  308.67   13.90
   5   4   0  285.77   13.30
   5   4   0  289.07   15.20
   6  -4   0   18.50    2.40
  -6  -4   0   19.70    3.50
  -6  -4   0   19.40    4.60
   6   4   0   21.30    4.30
  -6   4   0   26.10    6.30
  -6   4   0   20.00    2.90
   6   4   0   20.20    3.00
  -7  -4   0  535.25   24.40
   7  -4   0  452.55   21.50
   7  -4   0  479.15   21.30
  -7  -4   0  543.05   26.10
   7   4   0  520.65   24.90
  -7   4   0  495.85   22.50
  -7   4   0  448.46   25.90
   7   4   0  533.55   22.40
   8  -4   0  117.19    7.10
   8  -4   0  115.19    7.50
  -8  -4   0  123.09   11.00
  -8   4   0  142.29   12.70
   8   4   0  118.49    8.00
   8   4   0  103.09    9.30
  -8   4   0  122.79    8.10
   9  -4   0  678.83   29.10
   9  -4   0  718.33   29.30
  -9  -4   0  678.93   31.50
  -9   4   0  634.94   35.00
  -9   4   0  708.03   30.70
   9   4   0  690.33   30.40
  -9   4   0  635.94   31.60
   9   4   0  656.63   33.00
 -10  -4   0    4.00    2.80
  10  -4   0   17.10    3.40
 -10  -4   0    0.40    4.70
  10  -4   0    8.40    2.80
  10  -4   0    9.80    2.20
  10   4   0   10.30    4.70
 -10   4   0    7.00    3.10
 -10   4   0   15.70    7.00
  10   4   0    6.00    3.10
 -10   4   0   11.30    3.60
  11  -4   0   42.40    5.30
  11  -4   0   36.40    5.00
  11  -4   0   40.70    3.70
 -11  -4   0   43.60    5.70
  11   4   0   46.30    7.50
 -11   4   0   50.59   10.60
  11   4   0   48.30    6.60
 -11   4   0   37.80    6.50
 -11   4   0   39.60    5.90
  11   4   0   43.20    4.70
 -12  -4   0  236.38   17.20
 -12  -4   0  253.67   18.80
 -12  -4   0  250.47   17.00
 -12  -4   0  263.37   15.00
 -12  -4   0  252.27   16.40
 -12  -4   0  300.37   19.00
  12  -4   0  246.18   13.60
 -12  -4   0  269.07   15.20
  12  -4   0  249.68   14.00
  12  -4   0  251.87   12.40
  12  -4   0  265.17   15.00
 -12  -4   0  259.87   15.00
 -12  -4   0  250.47   16.00
 -12   4   0  250.47   20.90
 -12   4   0  245.48   15.90
 -12   4   0  252.47   16.10
 -12   4   0  220.68   15.90
 -12   4   0  251.97   13.40
  12   4   0  277.87   19.50
 -12   4   0  243.08   12.90
 -12   4   0  255.07   13.80
 -12   4   0  244.38   13.80
 -12   4   0  235.88   14.50
 -12   4   0  244.18   16.00
  12   4   0  285.67   16.80
  12   4   0  263.37   13.60
 -12   4   0  223.08   14.30
 -13  -4   0  464.55   22.30
 -13  -4   0  436.66   22.10
  13  -4   0  443.46   30.90
  13  -4   0  418.86   21.40
  13  -4   0  426.16   19.60
 -13  -4   0  452.55   22.80
 -13  -4   0  436.66   21.20
  13  -4   0  452.15   23.50
 -13  -4   0  403.26   26.30
 -13  -4   0  385.46   22.20
 -13  -4   0  467.85   21.90
 -13  -4   0  455.55   22.20
 -13  -4   0  422.36   22.40
 -13  -4   0  451.45   21.80
 -13  -4   0  455.95   21.80
 -13  -4   0  456.05   21.90
 -13   4   0  423.16   21.20
 -13   4   0  405.86   21.60
  13   4   0  492.45   29.20
 -13   4   0  410.36   20.20
 -13   4   0  435.46   20.20
 -13   4   0  421.96   22.60
 -13   4   0  398.96   21.30
 -13   4   0  413.56   22.90
 -13   4   0  453.65   21.00
 -13   4   0  386.56   23.60
  13   4   0  470.35   20.70
 -13   4   0  404.36   28.40
  13   4   0  494.15   30.10
 -13   4   0  396.86   22.00
 -13   4   0  448.46   21.60
 -13   4   0  425.06   23.30
  14  -4   0   -4.30    4.60
 -14  -4   0    3.60    2.00
  14  -4   0    0.90    1.20
  14  -4   0   -1.40    3.50
 -14  -4   0    8.80    9.00
 -14  -4   0    1.00    2.40
  14  -4   0   -0.50    1.40
 -14  -4   0   -2.10    3.20
  14   4   0    0.70    1.30
 -14   4   0   -4.10    2.30
 -14   4   0   -0.20    2.30
 -14   4   0    0.80    2.40
 -14   4   0   -1.30    1.50
  14   4   0   -3.10    3.50
 -14   4   0   -0.70    1.50
 -14   4   0    1.30    3.40
 -14   4   0    2.40   10.40
  14   4   0   -4.00    4.30
 -15  -4   0   27.50    3.80
 -15  -4   0   21.40    4.00
  15  -4   0   17.10    6.90
 -15  -4   0   22.40    4.40
 -15  -4   0   23.80    5.80
 -15  -4   0   19.80    3.90
 -15  -4   0   25.60    4.00
  15  -4   0   19.80    4.10
  15  -4   0   23.70    3.40
 -15  -4   0   21.40    4.30
  15  -4   0   11.50    6.20
 -15  -4   0   18.80    4.00
 -15   4   0   15.70    3.60
 -15   4   0   13.60    3.30
  15   4   0   25.60    7.60
  15   4   0   28.10    6.80
 -15   4   0   26.40    4.80
 -15   4   0   15.00    4.00
 -15   4   0   20.90    4.20
 -15   4   0   19.50    4.60
  15   4   0   26.20    3.50
 -15   4   0   22.70    4.30
 -15   4   0   13.60    3.20
 -15   4   0   20.20    4.70
 -15   4   0   18.20    4.80
 -16  -4   0   10.70    3.10
 -16  -4   0    3.60    1.70
  16  -4   0    6.60    1.70
 -16  -4   0    6.00    1.80
  16  -4   0    1.10    1.60
  16  -4   0   13.70    7.10
 -16  -4   0    5.80    1.50
 -16  -4   0   10.40    3.10
 -16  -4   0    6.50    1.80
 -16  -4   0   10.60    2.80
  16  -4   0   -0.40    6.50
 -16  -4   0   10.40    2.90
 -16  -4   0    5.40    1.70
 -16   4   0    5.90    1.80
 -16   4   0    4.80    1.90
  16   4   0    3.70    2.30
  16   4   0    9.40    4.40
 -16   4   0    7.20    2.30
 -16   4   0    3.40    2.00
 -16   4   0    9.20    2.50
  16   4   0   10.40    2.20
  16   4   0   10.60    5.10
 -16   4   0    3.20    1.30
 -16   4   0    8.20    2.70
 -16   4   0    9.80    2.30
 -16   4   0    4.30    1.70
 -17  -4   0  125.79    8.10
 -17  -4   0  138.59    8.70
 -17  -4   0  136.99    7.80
 -17  -4   0  124.09    7.40
  17  -4   0  133.49    7.40
  17  -4   0  130.39    7.20
 -17  -4   0  126.69    7.40
 -17  -4   0  137.19    8.40
 -17  -4   0  126.99    7.60
 -17  -4   0  129.19    7.30
 -17  -4   0  127.09    7.50
 -17   4   0  120.79    7.70
 -17   4   0  118.49    8.10
  17   4   0  130.79    7.00
 -17   4   0  124.79    8.80
  17   4   0  116.29    6.90
 -17   4   0  129.09    8.00
 -17   4   0  111.99    8.40
 -17   4   0  126.19    7.90
  17   4   0  118.29   10.80
 -17   4   0  124.09    7.90
 -17   4   0  126.79    7.70
 -17   4   0  132.09    8.50
 -17   4   0  145.19    8.60
  18  -4   0    2.20    0.90
  18  -4   0    3.10    1.00
 -18  -4   0    8.00    2.10
 -18  -4   0    7.50    2.00
 -18  -4   0    2.90    1.30
 -18  -4   0    3.80    1.50
 -18  -4   0    6.90    1.90
 -18   4   0    7.70    2.30
 -18   4   0    3.20    1.40
 -18   4   0    3.00    0.90
 -18   4   0    2.70    1.00
 -18   4   0    2.90    0.90
  18   4   0    2.80    0.80
 -18   4   0    1.30    1.00
  19  -4   0    0.10    0.40
 -19  -4   0    0.10    0.60
 -19  -4   0    0.60    0.70
 -19  -4   0    1.00    0.60
 -19  -4   0   -0.10    0.40
 -19  -4   0   -2.20    1.00
 -19  -4   0   -0.20    0.40
 -19  -4   0    0.70    0.80
 -19   4   0    0.80    0.50
 -19   4   0    1.00    0.70
 -19   4   0    0.60    0.60
 -19   4   0    0.50    0.70
  19   4   0    0.10    0.60
 -19   4   0   -0.60    0.70
 -19   4   0    0.00    1.00
  19   4   0    0.60    0.60
 -20   4   0    0.50    0.40
   0  -5   0    1.50    1.10
   0   5   0    0.70    1.20
   0   5   0    1.30    1.10
  -1  -5   0   82.49    5.10
   1   5   0   79.39    5.40
  -1   5   0   93.09    5.30
   1   5   0   82.89    5.20
  -1   5   0   85.59    5.40
  -2  -5   0  606.54   25.90
   2  -5   0  635.34   25.00
  -2   5   0  614.74   25.20
  -2   5   0  577.14   25.50
   3  -5   0   52.49    3.80
  -3  -5   0   63.59    5.50
   3  -5   0   64.09    4.50
  -3   5   0   62.39    5.10
   3   5   0   50.79    4.80
  -3   5   0   63.89    4.90
   3   5   0   64.59    6.40
  -4  -5   0   35.70    4.80
   4  -5   0   27.30    3.60
   4  -5   0   21.40    2.50
  -4   5   0   20.50    4.00
  -4   5   0   27.60    3.30
   4   5   0   22.30    3.60
   4   5   0   25.40    4.90
  -4   5   0   19.90    3.90
   5  -5   0  113.39    7.50
   5  -5   0  109.89    6.20
  -5  -5   0  102.19   11.00
   5   5   0  112.29    9.00
  -5   5   0  103.69    8.80
  -5   5   0   99.09    8.60
   5   5   0  112.49    7.30
  -5   5   0  108.99    6.90
  -6  -5   0   39.10    6.10
   6  -5   0   37.50    3.40
   6  -5   0   34.10    6.60
   6  -5   0   42.40    4.50
   6   5   0   37.40    5.00
  -6   5   0   28.60    6.10
  -6   5   0   33.80    3.80
   6   5   0   30.30    4.30
  -7  -5   0  287.47   16.70
   7  -5   0  260.57   12.50
   7  -5   0  251.87   12.80
  -7   5   0  264.17   13.50
   7   5   0  251.07   15.80
   7   5   0  264.97   13.90
  -7   5   0  242.38   17.20
   8  -5   0 2042.70   80.39
   8  -5   0 2056.29   80.09
  -8  -5   0 2073.09   84.89
   8   5   0 2015.10   81.89
   8   5   0 2057.99   85.09
  -8   5   0 2115.49   81.49
  -8   5   0 2003.20   86.69
   9  -5   0  290.37   13.10
   9  -5   0  305.87   14.70
   9  -5   0  300.17   14.70
  -9  -5   0  281.27   15.80
  -9  -5   0  300.07   18.70
  -9   5   0  311.57   15.80
  -9   5   0  266.97   16.70
  -9   5   0  276.77   19.80
   9   5   0  284.87   18.60
   9   5   0  282.57   16.20
 -10  -5   0  484.95   27.00
  10  -5   0  444.96   22.00
 -10  -5   0  477.65   23.50
  10  -5   0  513.15   23.00
  10  -5   0  479.05   20.70
  10  -5   0  565.14   27.30
 -10   5   0  510.95   24.10
  10   5   0  494.35   27.80
 -10   5   0  494.35   29.90
  10   5   0  466.45   22.00
 -10   5   0  485.75   25.20
  10   5   0  501.25   24.90
  11  -5   0   25.20    4.60
  11  -5   0   28.40    4.90
  11  -5   0   26.90    3.00
 -11  -5   0   27.80    4.90
 -11  -5   0   17.20    6.20
  11  -5   0   21.30    4.60
  11   5   0   24.50    7.20
 -11   5   0   28.20    5.10
 -11   5   0   18.50    7.50
 -11   5   0   25.50    6.40
  11   5   0   26.00    4.00
  11   5   0   22.60    5.70
  12  -5   0    0.80    2.20
 -12  -5   0    2.60    2.00
  12  -5   0    1.30    2.90
 -12  -5   0    4.90    1.90
 -12  -5   0   -0.40    2.80
 -12  -5   0   -4.50    3.10
 -12  -5   0    2.40    1.80
 -12  -5   0    2.00    1.80
  12  -5   0    3.70    2.90
 -12  -5   0    0.70    1.90
 -12  -5   0    2.60    6.40
 -12  -5   0    0.80    2.10
  12  -5   0    2.00    1.10
 -12  -5   0    6.30    2.90
 -12  -5   0    4.00    3.00
 -12  -5   0   -1.10    3.40
  12   5   0    1.50    1.70
 -12   5   0    1.00    2.50
 -12   5   0   -2.40    1.90
 -12   5   0   -0.30    1.50
 -12   5   0    3.90    1.70
 -12   5   0    0.50    3.10
  12   5   0    2.60    3.10
 -12   5   0    5.70    2.90
  12   5   0    6.60    5.40
 -12   5   0    4.10    3.60
 -12   5   0    6.30    3.50
 -12   5   0   -1.10    8.30
 -12   5   0    0.60    2.10
  13  -5   0   66.99    7.10
 -13  -5   0   64.59    6.60
 -13  -5   0   50.59   12.50
 -13  -5   0   60.69    8.30
 -13  -5   0   75.99    8.10
  13  -5   0   69.79    5.30
 -13  -5   0   63.69    6.90
  13  -5   0   80.59    9.30
 -13  -5   0   74.19    7.10
 -13  -5   0   69.39    6.90
  13  -5   0   70.49    7.50
 -13  -5   0   79.59    6.90
 -13  -5   0   78.89    7.60
 -13  -5   0   68.99    6.70
 -13  -5   0   71.59    7.00
  13  -5   0   61.29    7.30
 -13  -5   0   69.69    9.20
 -13   5   0   53.69    9.80
 -13   5   0   68.49    7.90
 -13   5   0   43.90   12.50
 -13   5   0   61.59    6.10
  13   5   0   89.39    8.70
 -13   5   0   62.69    5.80
 -13   5   0   70.29    6.70
  13   5   0   80.39   10.10
 -13   5   0   51.89   10.40
  13   5   0   67.39    5.80
 -13   5   0   72.09    8.10
 -13   5   0   62.49    6.90
 -13   5   0   54.69    6.30
 -13   5   0   57.69    5.90
 -13   5   0   64.29    8.80
 -13   5   0   68.69    6.80
 -14  -5   0   34.00    4.80
 -14  -5   0   34.00    6.40
 -14  -5   0   31.70   11.00
 -14  -5   0   28.10    4.50
  14  -5   0   28.90    3.60
 -14  -5   0   26.50    5.40
 -14  -5   0   28.10    4.90
 -14  -5   0   32.70    5.90
 -14  -5   0   26.50    4.60
  14  -5   0   32.80    5.30
  14  -5   0   30.20    7.80
  14  -5   0   30.30    6.80
 -14  -5   0   34.00    5.50
 -14  -5   0   31.90    5.00
 -14  -5   0   35.50    4.80
 -14   5   0   29.70    5.30
 -14   5   0   28.90    5.70
 -14   5   0   28.40    4.90
 -14   5   0   20.70    4.60
  14   5   0   38.80    8.10
 -14   5   0   23.50    4.20
 -14   5   0   20.00    3.80
 -14   5   0   31.90    4.50
 -14   5   0   30.50    5.70
  14   5   0   32.40    6.50
 -14   5   0    5.40   10.20
  14   5   0   34.70    4.00
  15  -5   0    0.90    1.10
 -15  -5   0   -1.00    1.20
  15  -5   0   -1.30    6.10
 -15  -5   0   -1.70    1.10
 -15  -5   0   -2.30    1.40
 -15  -5   0   -0.60    1.00
 -15  -5   0    1.20    1.10
  15  -5   0   -1.70    1.30
 -15  -5   0   -0.50    1.30
 -15  -5   0    0.70    1.70
 -15  -5   0   -5.90    2.50
 -15  -5   0   -0.20    1.10
 -15  -5   0   -0.70    1.10
 -15   5   0    1.50    1.30
 -15   5   0   -1.40    2.10
 -15   5   0   -0.80    1.20
 -15   5   0   -1.20    2.40
 -15   5   0   -0.50    1.30
 -15   5   0    3.20    1.70
  15   5   0   -0.30    1.10
 -15   5   0    2.30    2.20
  15   5   0    1.80    4.70
 -15   5   0    2.70    1.50
 -15   5   0   -0.10    1.30
  15   5   0    0.70    1.20
 -15   5   0    0.30    1.60
  15   5   0    1.40    5.20
 -16  -5   0    5.50    2.00
 -16  -5   0    6.10    1.80
  16  -5   0   -1.80    7.40
 -16  -5   0    4.20    2.00
 -16  -5   0    4.40    2.20
  16  -5   0    7.10    7.70
  16  -5   0    5.90    1.70
  16  -5   0   11.40    2.70
 -16   5   0    3.00    2.30
  16   5   0   13.00    5.30
  16   5   0    6.10    4.10
  16   5   0    5.40    1.40
 -16   5   0    7.30    2.50
 -16   5   0    3.40    1.50
 -16   5   0    6.50    2.30
 -16   5   0    6.80    2.00
 -16   5   0    5.00    2.30
 -16   5   0   10.40    2.60
 -16   5   0    5.30    1.70
 -17  -5   0   11.70    3.20
 -17  -5   0   15.00    3.30
 -17  -5   0   15.60    2.60
 -17  -5   0   13.40    2.40
 -17  -5   0   14.00    2.80
 -17  -5   0   15.30    3.10
  17  -5   0   13.40    2.40
 -17  -5   0   13.40    2.50
 -17  -5   0   12.70    2.60
 -17  -5   0   17.90    2.40
  17   5   0   12.70    5.00
  17   5   0   10.70    2.40
 -17   5   0   13.90    3.00
 -17   5   0   11.50    3.10
 -17   5   0   14.30    2.90
 -17   5   0   14.10    3.10
 -17   5   0   10.60    3.00
 -17   5   0   20.30    4.50
  17   5   0   14.70    2.10
 -17   5   0   18.70    2.90
 -17   5   0   13.40    3.40
  18  -5   0   31.30    3.60
 -18  -5   0   27.10    2.70
 -18  -5   0   28.30    3.00
 -18  -5   0   29.00    2.70
 -18  -5   0   30.60    2.80
 -18  -5   0   34.30    4.40
  18  -5   0   29.10    3.10
 -18  -5   0   34.20    3.40
 -18  -5   0   27.10    3.70
 -18  -5   0   31.60    3.50
  18  -5   0   30.50    2.70
 -18   5   0   32.00    3.40
 -18   5   0   35.60    5.70
  18   5   0   34.70    2.50
 -18   5   0   29.60    3.70
 -18   5   0   27.80    3.50
 -18   5   0   32.10    2.90
 -18   5   0   31.50    3.30
  18   5   0   33.30    2.80
 -18   5   0   37.00    4.50
 -18   5   0   29.00    3.10
 -19  -5   0   37.50    2.60
 -19  -5   0   38.50    2.80
 -19  -5   0   38.60    3.00
 -19  -5   0   37.30    2.60
 -19  -5   0   38.80    2.60
  19  -5   0   41.80    3.70
 -19  -5   0   42.90    3.30
 -19  -5   0   37.60    3.40
 -19   5   0   36.10    2.60
 -19   5   0   36.10    2.70
 -19   5   0   38.50    3.20
  19   5   0   41.30    2.70
  19   5   0   40.50    3.00
 -19   5   0   40.00    4.00
 -19   5   0   37.80    2.80
 -19   5   0   37.00    2.70
   0  -6   0  226.08   10.30
   0   6   0  202.18    9.80
   0   6   0  205.88   10.30
   0   6   0  204.68   10.50
  -1  -6   0  127.59    7.10
   1  -6   0  139.99    7.20
   1   6   0  125.79    7.70
   1   6   0  120.89    7.00
  -1   6   0  125.89    7.40
   1   6   0  123.19    7.30
  -1   6   0  143.59    7.50
  -2  -6   0   19.40    3.30
   2  -6   0   22.50    2.70
  -2   6   0   19.30    3.00
   2   6   0   19.50    3.40
  -2   6   0   18.10    2.90
   2   6   0   15.20    4.40
   3  -6   0  383.26   16.50
   3  -6   0  409.66   17.30
  -3  -6   0  403.06   18.70
   3   6   0  346.07   17.40
  -3   6   0  378.66   18.20
   3   6   0  404.16   19.30
  -3   6   0  385.26   17.60
   4  -6   0  326.57   14.80
   4  -6   0  361.56   15.90
  -4  -6   0  342.67   17.70
  -4   6   0  326.77   16.10
   4   6   0  324.77   17.80
  -4   6   0  355.26   15.60
   4   6   0  324.07   15.90
  -4   6   0  349.37   21.50
  -5  -6   0 1169.18   46.10
   5  -6   0 1007.10   41.60
   5  -6   0 1011.90   42.70
  -5   6   0 1080.79   45.40
   5   6   0 1050.69   43.00
  -5   6   0 1087.59   42.50
  -5   6   0 1005.70   43.70
   5   6   0  976.00   45.20
  -6  -6   0 1050.69   43.30
   6  -6   0  916.71   38.90
   6  -6   0  879.41   39.90
   6  -6   0  962.90   38.60
  -6   6   0  900.31   42.70
  -6   6   0 1016.40   39.60
   6   6   0  970.70   40.10
   6   6   0  947.01   42.70
   7  -6   0  241.98   12.30
  -7  -6   0  279.47   16.50
   7  -6   0  237.38   12.60
   7   6   0  255.27   16.20
  -7   6   0  215.78   16.60
   7   6   0  260.67   14.00
  -7   6   0  257.57   14.30
   8  -6   0   40.50    4.30
  -8  -6   0   60.69    7.70
   8  -6   0   45.00    4.40
   8   6   0   50.39    7.00
  -8   6   0   49.10    5.10
   8   6   0   56.99    6.20
  -8   6   0   30.10    8.00
  -9  -6   0 1061.49   48.50
  -9  -6   0 1003.90   45.00
   9  -6   0 1074.19   43.90
   9  -6   0 1078.19   44.10
   9  -6   0 1034.30   44.10
   9  -6   0 1091.49   44.10
   9   6   0 1011.90   49.20
   9   6   0 1081.19   46.10
  -9   6   0 1159.88   45.40
  -9   6   0 1042.00   50.99
  10  -6   0  566.24   23.90
  10  -6   0  564.24   25.40
 -10  -6   0  582.84   27.00
  10  -6   0  614.64   26.30
  10  -6   0  570.04   25.80
 -10  -6   0  569.84   30.20
 -10   6   0  549.54   28.30
  10   6   0  578.24   28.00
 -10   6   0  578.64   33.20
  10   6   0  547.45   25.10
  10   6   0  572.44   31.60
 -11  -6   0   11.10    2.60
 -11  -6   0    9.50    2.40
 -11  -6   0    8.80    2.10
 -11  -6   0   10.10    2.90
  11  -6   0   11.00    2.30
 -11  -6   0   18.90    5.20
  11  -6   0    7.50    2.60
  11  -6   0    6.10    3.30
 -11  -6   0   17.90    6.30
  11  -6   0    6.00    3.00
 -11  -6   0   14.30    3.80
 -11  -6   0    6.30    2.60
 -11   6   0    6.50    2.30
 -11   6   0    5.10    3.40
  11   6   0   21.00    5.10
  11   6   0   14.90    5.50
  11   6   0   14.40    3.40
 -11   6   0    3.30    8.10
 -11   6   0    6.40    3.20
 -11   6   0    8.30    2.30
 -12  -6   0  127.99    9.20
 -12  -6   0  129.39    9.40
 -12  -6   0  137.99    9.70
 -12  -6   0  103.29   11.60
 -12  -6   0  126.79    9.20
 -12  -6   0  121.49    9.60
 -12  -6   0  136.09   10.70
  12  -6   0  114.89    8.40
  12  -6   0  117.79    9.10
  12  -6   0  131.99    7.50
 -12  -6   0  119.89   13.70
  12  -6   0  121.19    9.40
 -12  -6   0  133.89   10.10
 -12  -6   0  122.79   10.50
 -12  -6   0  113.59    9.40
 -12  -6   0  133.49    9.40
  12   6   0  118.19   12.50
 -12   6   0  122.89    8.60
 -12   6   0  120.29    8.20
 -12   6   0  118.19    9.10
 -12   6   0  134.49    9.60
  12   6   0  132.39    8.40
 -12   6   0  119.09   15.70
 -12   6   0  119.89   10.50
 -12   6   0  125.29   10.50
 -12   6   0  122.89    9.00
  12   6   0  144.39   10.80
 -12   6   0  124.89   11.10
 -12   6   0  114.29    8.80
 -13  -6   0  138.29   11.20
  13  -6   0  162.98    8.90
 -13  -6   0  162.58   16.00
  13  -6   0  154.18   11.70
 -13  -6   0  161.88   10.20
 -13  -6   0  159.18   10.80
 -13  -6   0  144.49    9.90
 -13  -6   0  151.98   10.70
 -13  -6   0  172.68   10.90
  13  -6   0  149.29   10.50
 -13  -6   0  156.18   11.40
 -13  -6   0  160.98   10.30
 -13  -6   0  154.18   11.80
 -13  -6   0  150.98    9.90
 -13  -6   0  150.28   10.20
  13  -6   0  147.09    9.90
  13  -6   0  144.39    9.70
 -13   6   0  147.59    9.30
  13   6   0  157.58   11.50
  13   6   0  143.09    9.70
  13   6   0  149.88    9.10
 -13   6   0  119.89   12.60
 -13   6   0  156.78    9.80
 -13   6   0  148.69   11.60
 -13   6   0  143.49   10.20
 -13   6   0  165.18   12.20
 -13   6   0  152.08    9.00
 -13   6   0  152.28   10.50
 -13   6   0  142.99   12.10
  13   6   0  145.29   13.70
 -13   6   0  130.59   11.80
 -13   6   0  156.18   10.20
 -13   6   0  156.58   10.60
 -14  -6   0   12.10    3.30
 -14  -6   0    4.80    2.60
  14  -6   0   12.80    4.10
  14  -6   0   16.20    4.60
 -14  -6   0   13.30    3.30
 -14  -6   0    6.30    2.00
  14  -6   0   15.10    5.30
  14  -6   0   10.90    2.30
  14  -6   0   14.00    3.60
 -14  -6   0    7.20    1.90
 -14  -6   0    6.30    1.90
 -14  -6   0    7.50    1.90
 -14  -6   0    5.90    1.60
  14  -6   0   14.00    6.10
 -14   6   0    7.30    2.90
 -14   6   0    5.90    3.10
 -14   6   0   17.30    4.50
 -14   6   0   17.90    5.80
  14   6   0   14.30    3.90
 -14   6   0    8.30    2.20
  14   6   0   10.00    4.90
 -14   6   0    7.90    2.40
 -14   6   0   10.30    2.50
 -14   6   0   12.30    3.30
  14   6   0   14.90    4.20
 -14   6   0    8.30    2.00
 -14   6   0   15.20    4.00
  14   6   0    8.60    1.90
 -15  -6   0    2.80    1.70
  15  -6   0   -3.50    5.60
 -15  -6   0    2.50    1.80
 -15  -6   0    4.20    1.40
 -15  -6   0    1.90    1.20
 -15  -6   0    4.40    1.40
 -15  -6   0    0.50    1.30
 -15  -6   0    2.40    2.40
 -15  -6   0    2.10    1.30
  15  -6   0    0.10    1.30
  15  -6   0    1.20    6.50
  15  -6   0    3.70    1.40
 -15  -6   0    3.60    1.40
 -15  -6   0    4.30    1.70
 -15   6   0    2.00    1.80
  15   6   0    3.10    1.40
 -15   6   0    2.50    1.50
 -15   6   0    0.40    2.70
 -15   6   0    1.30    1.40
 -15   6   0    2.60    1.40
 -15   6   0   -3.20    2.30
  15   6   0    3.90    1.50
  15   6   0    2.20    4.20
 -15   6   0    1.20    1.40
 -15   6   0    2.90    1.60
 -15   6   0    1.50    2.00
  15   6   0    2.70    3.50
 -15   6   0    3.80    1.70
 -16  -6   0  156.48    9.70
 -16  -6   0  146.59    8.40
 -16  -6   0  151.18    8.80
 -16  -6   0  149.09    8.40
  16  -6   0  139.79   15.30
 -16  -6   0  145.49    9.20
 -16  -6   0  151.98    9.60
 -16  -6   0  144.29    8.20
  16  -6   0  152.68    8.50
 -16  -6   0  148.29    8.50
  16  -6   0  119.09   22.00
 -16  -6   0  144.99    8.30
 -16  -6   0  156.88    9.80
  16  -6   0  130.29    8.60
  16   6   0  147.79   12.10
 -16   6   0  135.19    9.00
  16   6   0  132.29    7.70
 -16   6   0  133.29    9.00
  16   6   0  139.29   10.30
 -16   6   0  142.19    8.80
 -16   6   0  132.99    8.40
 -16   6   0  136.99    9.90
 -16   6   0  129.99    9.90
  16   6   0  153.08    7.90
 -16   6   0  142.29    9.80
 -16   6   0  145.39   10.00
 -16   6   0  134.29    9.00
 -17  -6   0   -0.10    0.90
 -17  -6   0    0.10    0.70
 -17  -6   0   -0.10    0.80
 -17  -6   0    0.60    0.70
 -17  -6   0    0.60    1.30
 -17  -6   0    0.20    0.80
 -17  -6   0    1.90    0.70
 -17  -6   0    0.20    0.80
  17  -6   0    0.20    1.00
 -17  -6   0    0.50    0.70
  17  -6   0    1.00    1.00
 -17   6   0    1.20    1.10
 -17   6   0    0.40    1.00
  17   6   0    0.50    0.70
 -17   6   0   -1.20    0.80
 -17   6   0    0.10    0.80
 -17   6   0    1.10    1.50
 -17   6   0    1.40    1.70
 -17   6   0    0.40    0.90
  17   6   0    0.60    0.90
 -17   6   0   -1.00    0.90
  18  -6   0    1.90    1.00
  18  -6   0    0.20    0.70
 -18  -6   0    0.70    0.60
 -18  -6   0    0.50    1.40
 -18  -6   0    0.20    0.60
 -18  -6   0    0.60    0.50
 -18  -6   0    0.50    0.70
 -18  -6   0   -0.20    0.60
  18  -6   0   -0.10    1.00
 -18  -6   0    0.50    0.50
 -18  -6   0    1.20    0.60
 -18   6   0    0.80    1.30
 -18   6   0    0.20    0.90
 -18   6   0   -0.20    0.60
 -18   6   0    0.80    1.10
  18   6   0    0.60    0.70
 -18   6   0    0.40    0.70
 -18   6   0    0.10    0.90
  18   6   0    1.30    0.50
 -18   6   0    0.50    0.80
 -18   6   0    0.80    0.80
 -19  -6   0   11.50    2.00
 -19  -6   0    9.00    2.30
 -19  -6   0   12.70    1.80
  19  -6   0   10.50    1.40
 -19  -6   0    9.70    1.50
 -19  -6   0    6.70    1.20
 -19  -6   0    8.50    1.50
 -19   6   0    8.60    1.40
  19   6   0    8.00    1.20
  19   6   0    8.90    1.10
 -19   6   0   10.70    2.30
 -19   6   0   11.30    1.80
  19   6   0    8.90    1.30
  19   6   0    6.60    1.60
 -19   6   0   10.80    1.80
 -19   6   0    6.50    1.60
   0  -7   0    0.00    1.30
   0   7   0    2.90    1.90
   0   7   0    1.00    1.30
   0   7   0    1.20    1.70
   1  -7   0  942.21   37.10
  -1  -7   0  941.21   37.20
   1   7   0  890.01   37.90
   1   7   0  903.01   36.90
  -1   7   0  947.11   37.40
  -1   7   0  884.41   37.60
  -1   7   0  879.01   36.30
   1   7   0  921.81   37.60
  -2  -7   0  260.87   12.70
   2  -7   0  249.08   12.20
   2   7   0  252.27   12.50
  -2   7   0  245.38   12.50
  -2   7   0  238.08   13.50
  -2   7   0  266.87   13.20
   2   7   0  238.68   13.20
   2   7   0  255.57   13.60
   3  -7   0  661.73   27.20
  -3  -7   0  635.64   29.40
   3  -7   0  705.73   28.20
  -3   7   0  722.43   27.90
   3   7   0  612.24   28.30
  -3   7   0  685.83   28.60
  -3   7   0  646.54   30.90
   3   7   0  665.83   30.30
   3   7   0  655.33   29.80
   4  -7   0   11.20    2.80
  -4  -7   0    8.10    3.50
   4  -7   0   14.20    2.50
   4   7   0   10.90    4.10
  -4   7   0    8.00    3.10
  -4   7   0   13.00    2.90
  -4   7   0    7.00    3.10
   4   7   0   12.20    3.10
  -5  -7   0   14.40    4.00
   5  -7   0   19.00    4.00
   5  -7   0   20.60    2.80
   5  -7   0   12.90    2.70
  -5   7   0   20.60    5.00
   5   7   0   17.40    4.40
   5   7   0   16.10    4.40
  -5   7   0   12.60    4.50
  -5   7   0   19.80    3.30
   6  -7   0   44.20    4.70
   6  -7   0   53.79    7.90
   6  -7   0   44.30    4.20
  -6   7   0   53.19    7.60
  -6   7   0   56.79    5.00
  -6   7   0   46.00   10.20
   6   7   0   65.99    5.80
   6   7   0   58.69    7.10
   7  -7   0   71.39    5.40
   7  -7   0   71.69    5.80
  -7  -7   0   71.29    8.30
  -7   7   0   76.79    6.10
  -7   7   0   82.09   10.10
   7   7   0   53.49    6.00
   7   7   0   62.39    7.90
   8  -7   0 1072.89   42.50
   8  -7   0 1035.50   40.60
   8  -7   0 1055.99   42.70
   8  -7   0 1042.70   43.70
  -8  -7   0  997.20   43.70
   8   7   0  974.20   47.00
   8   7   0 1023.70   43.90
  -8   7   0 1061.39   49.20
  -8   7   0 1065.79   43.30
  -8   7   0  947.61   44.30
   9  -7   0  434.86   20.10
   9  -7   0  431.26   18.10
   9  -7   0  464.05   20.40
  -9  -7   0  433.26   24.30
  -9  -7   0  399.66   20.60
   9   7   0  391.46   19.10
  -9   7   0  424.66   25.80
   9   7   0  409.86   21.30
  -9   7   0  442.16   20.90
  -9   7   0  405.46   21.90
   9   7   0  351.26   30.60
  10  -7   0    3.00    1.10
  10  -7   0    2.80    2.00
 -10  -7   0   -3.60    4.90
  10  -7   0    0.80    2.40
 -10  -7   0    2.30    2.30
  10  -7   0    3.80    2.40
  10   7   0    2.40    1.80
  10   7   0    4.70    4.60
 -10   7   0    4.30    3.30
 -10   7   0    2.40    2.90
  10   7   0   -0.70    2.40
 -10   7   0   11.90   13.20
 -11  -7   0   33.20    5.80
 -11  -7   0   31.00    6.60
 -11  -7   0   23.70    6.60
  11  -7   0   32.20    5.70
 -11  -7   0   41.30    5.40
  11  -7   0   41.30    5.60
 -11  -7   0   40.90    5.40
  11  -7   0   41.50    5.30
 -11  -7   0   48.70    5.50
 -11  -7   0   28.90    6.40
 -11  -7   0   37.80    5.90
 -11  -7   0   33.40    5.40
  11  -7   0   40.30    5.00
  11  -7   0   30.90    4.50
 -11  -7   0   33.00    6.70
 -11   7   0   45.30   10.80
 -11   7   0   34.00    5.20
  11   7   0   44.10    5.80
 -11   7   0   40.10    4.90
 -11   7   0   35.00   10.80
 -11   7   0   35.50    6.30
 -11   7   0   51.09    7.50
 -11   7   0   36.80    5.80
  11   7   0   39.80    7.80
  11   7   0   41.80    4.60
 -11   7   0   39.60    5.40
 -11   7   0   35.60    5.80
 -12  -7   0  116.79    8.70
  12  -7   0  107.09    9.10
  12  -7   0  114.39    6.90
 -12  -7   0  109.49    9.00
  12  -7   0  105.99    9.30
 -12  -7   0  114.29   13.00
  12  -7   0  102.39    7.90
 -12  -7   0  119.49    8.70
 -12  -7   0  132.39    8.70
 -12  -7   0  125.49    8.60
 -12  -7   0  126.89    9.30
  12  -7   0   97.39    7.50
 -12  -7   0  122.69   10.10
 -12  -7   0  115.39    9.90
 -12  -7   0  118.59    8.70
 -12  -7   0  110.69    9.30
 -12   7   0   97.59    9.40
 -12   7   0  111.19    8.10
 -12   7   0   96.09    7.20
 -12   7   0   98.29    8.40
 -12   7   0   85.49   11.30
  12   7   0  131.79   12.70
 -12   7   0   91.19    8.10
 -12   7   0  106.99    7.90
 -12   7   0  110.39   10.10
  12   7   0  126.69    9.80
 -12   7   0  109.39    7.50
 -12   7   0  109.59   10.00
 -13  -7   0   17.10    5.10
 -13  -7   0   10.20    2.50
 -13  -7   0   21.30    4.90
 -13  -7   0   18.30    4.10
  13  -7   0   18.30    4.30
 -13  -7   0   22.20    3.90
  13  -7   0   15.40    4.20
 -13  -7   0   13.40    2.90
 -13  -7   0   18.90    4.70
  13  -7   0   18.50    5.60
  13  -7   0   16.30    3.30
 -13  -7   0    6.10   13.30
 -13   7   0   12.60    3.70
 -13   7   0    9.90    2.60
 -13   7   0   12.20    2.60
 -13   7   0    7.40    2.30
 -13   7   0   15.60    3.70
  13   7   0   25.30    5.40
 -13   7   0   21.20    4.30
 -13   7   0   10.30   11.30
 -13   7   0   10.60    5.00
 -13   7   0   13.50    3.40
 -13   7   0   10.60    2.30
 -13   7   0   15.50    4.00
 -13   7   0   18.80    4.20
  13   7   0   14.80    2.80
  13   7   0   24.80    6.70
 -14  -7   0    6.20    1.60
  14  -7   0    6.80    1.70
  14  -7   0    9.50    2.80
 -14  -7   0    8.20    2.60
 -14  -7   0    3.90    1.40
 -14  -7   0    5.50    2.10
 -14  -7   0    4.40    1.90
 -14  -7   0    5.60    2.60
 -14  -7   0    6.90    1.70
 -14  -7   0    5.90    1.70
 -14  -7   0    6.70    1.60
  14  -7   0    2.90    5.40
  14  -7   0    5.60    2.00
 -14  -7   0    6.00    1.70
  14  -7   0   10.10    6.30
  14  -7   0    7.20    3.80
  14   7   0    6.00    1.80
 -14   7   0    4.10    3.10
  14   7   0   11.80    2.60
 -14   7   0    6.80    2.10
  14   7   0    6.50    3.40
 -14   7   0    2.50    2.00
 -14   7   0    3.00    1.50
 -14   7   0    1.20    2.60
 -14   7   0    5.50    3.10
 -14   7   0    2.10    1.70
 -14   7   0    8.10    2.30
  14   7   0    5.60    6.00
 -14   7   0    5.10    1.70
 -14   7   0    3.90    1.60
 -14   7   0    4.70    1.70
  15  -7   0    3.00    7.20
  15  -7   0    4.80    1.60
  15  -7   0    5.20    3.00
  15  -7   0   13.60    7.00
 -15  -7   0    3.40    1.40
  15  -7   0    3.90    1.60
 -15  -7   0    2.80    1.30
 -15  -7   0    2.50    1.20
 -15  -7   0    2.30    1.30
 -15  -7   0    1.80    2.00
 -15  -7   0    2.80    1.50
 -15  -7   0    2.30    1.10
 -15  -7   0    1.20    1.20
 -15  -7   0    0.80    1.60
 -15   7   0   -0.40    3.70
 -15   7   0    4.00    1.70
 -15   7   0   -2.10    3.60
 -15   7   0    3.20    2.20
  15   7   0    4.60    3.50
 -15   7   0    4.40    1.60
  15   7   0    3.20    1.20
 -15   7   0    5.50    1.70
 -15   7   0    5.20    1.90
 -15   7   0    4.60    1.80
 -15   7   0    3.80    1.60
  15   7   0    3.00    4.20
 -15   7   0    2.90    1.60
 -16  -7   0    4.60    1.40
 -16  -7   0   10.30    2.50
 -16  -7   0    5.40    1.60
 -16  -7   0    6.10    1.60
  16  -7   0    3.70    1.50
  16  -7   0    5.00   10.30
 -16  -7   0    7.50    2.60
  16  -7   0    7.40    2.40
 -16  -7   0    5.20    1.40
 -16  -7   0   10.60    2.40
 -16  -7   0    5.40    2.00
  16   7   0   15.10    4.70
 -16   7   0    7.70    2.30
 -16   7   0    3.50    1.50
 -16   7   0    3.80    1.50
 -16   7   0    2.10    1.40
 -16   7   0    6.90    1.70
 -16   7   0    4.70    1.60
 -16   7   0    3.90    1.80
 -16   7   0    4.20    1.70
 -16   7   0    4.60    2.00
 -17  -7   0  156.18    8.60
  17  -7   0  152.88    8.30
 -17  -7   0  155.58    7.90
 -17  -7   0  143.49    8.60
 -17  -7   0  155.08    7.90
 -17  -7   0  157.08    8.30
 -17  -7   0  150.48    7.80
 -17  -7   0  146.29    7.80
 -17  -7   0  154.88    8.80
  17  -7   0  136.39    8.00
 -17   7   0  137.29    9.00
  17   7   0  150.48    7.80
 -17   7   0  150.78    9.20
 -17   7   0  158.98    8.50
  17   7   0  151.78    7.40
 -17   7   0  150.98    8.70
 -17   7   0  146.59    8.40
 -17   7   0  148.09   12.50
 -17   7   0  136.89    8.40
 -17   7   0  153.68    8.20
 -17   7   0  137.99    8.30
 -18  -7   0    7.30    1.70
 -18  -7   0   10.80    1.80
 -18  -7   0   10.90    1.90
 -18  -7   0   11.30    1.60
 -18  -7   0   11.90    1.60
  18  -7   0    6.70    1.70
 -18  -7   0   10.30    2.00
  18  -7   0    8.00    2.10
 -18   7   0    7.80    1.90
 -18   7   0    9.70    2.10
  18   7   0    8.40    1.40
  18   7   0    9.20    1.60
 -18   7   0   14.80    2.10
 -18   7   0   14.00    3.00
 -18   7   0    8.90    2.20
 -19  -7   0   64.39    3.40
 -19  -7   0   64.79    3.90
  19  -7   0   67.69    3.40
 -19  -7   0   64.29    4.00
 -19  -7   0   64.09    3.60
 -19  -7   0   66.09    3.50
  19   7   0   66.79    3.50
 -19   7   0   63.99    4.30
  19   7   0   69.39    3.60
 -19   7   0   62.79    4.30
   0  -8   0  131.39    7.60
   0   8   0  132.89    8.00
   0   8   0  120.29    7.20
   0   8   0  118.29    8.20
   1  -8   0   13.00    2.60
  -1  -8   0    3.70    1.90
  -1   8   0    4.10    2.20
  -1   8   0   13.30    2.80
   1   8   0    6.30    2.60
  -1   8   0    6.70    1.80
   1   8   0    2.20    1.60
   1   8   0    4.20    2.00
   1   8   0    6.50    2.60
   2  -8   0  790.62   32.70
  -2  -8   0  797.42   33.10
  -2   8   0  768.92   33.60
   2   8   0  858.21   34.00
  -2   8   0  765.92   33.10
   2   8   0  799.52   34.80
   2   8   0  761.82   32.80
  -2   8   0  722.63   31.70
   2   8   0  797.92   33.50
   3  -8   0 2175.38   87.69
   3  -8   0 2324.27   88.79
   3   8   0 2122.89   88.99
   3   8   0 2216.08   91.09
  -3   8   0 2539.25   88.39
  -3   8   0 2381.86   90.59
   3   8   0 2160.28   89.99
  -3   8   0 2305.87   89.29
  -4  -8   0 3588.24  141.39
   4  -8   0 3738.63  139.29
   4  -8   0 3583.54  138.69
   4  -8   0 3585.34  137.99
   4   8   0 3611.64  140.99
  -4   8   0 3655.73  141.29
   4   8   0 3441.26  139.69
  -4   8   0 3881.81  138.69
   4   8   0 3549.84  142.49
  -4   8   0 3573.64  139.79
   5  -8   0  314.57   15.60
   5  -8   0  340.97   16.80
   5  -8   0  339.77   15.30
  -5  -8   0  302.37   18.00
  -5   8   0  340.77   15.60
   5   8   0  322.07   16.30
  -5   8   0  334.27   18.40
   5   8   0  298.87   17.30
  -5   8   0  332.97   17.70
  -6  -8   0 1111.49   48.00
   6  -8   0 1069.19   43.70
   6  -8   0 1075.49   44.30
   6  -8   0  985.20   50.29
  -6   8   0 1109.29   44.30
   6   8   0 1041.40   46.90
   6   8   0 1123.09   45.10
  -6   8   0 1099.19   48.50
  -7  -8   0  526.25   27.30
   7  -8   0  522.15   23.60
   7  -8   0  500.45   23.00
   7   8   0  514.85   26.60
  -7   8   0  551.24   29.20
  -7   8   0  525.25   23.70
   7   8   0  527.25   24.40
   8  -8   0 1624.64   66.39
   8  -8   0 1711.43   66.59
  -8  -8   0 1669.53   71.29
   8  -8   0 1522.85   71.19
  -8  -8   0 1646.44   67.79
  -8   8   0 1762.62   74.29
   8   8   0 1649.93   70.89
   8   8   0 1739.83   67.99
  -8   8   0 1678.13   67.09
  -9  -8   0  416.36   23.10
   9  -8   0  337.17   17.70
   9  -8   0  363.06   18.20
  -9  -8   0  395.76   19.20
   9  -8   0  345.57   16.00
   9  -8   0  345.07   17.90
  -9   8   0  356.66   18.50
  -9   8   0  335.17   20.00
   9   8   0  412.86   19.70
   9   8   0  383.16   22.10
  -9   8   0  359.76   24.60
   9   8   0  373.46   17.10
  10  -8   0  217.48   10.50
 -10  -8   0  224.78   14.70
 -10  -8   0  220.78   18.00
  10  -8   0  209.48   12.60
  10  -8   0  220.08   12.60
 -10  -8   0  193.78   12.30
  10  -8   0  204.18   11.80
 -10  -8   0  187.18   15.50
  10   8   0  215.98   13.50
 -10   8   0  190.28   16.60
 -10   8   0  240.08   16.70
 -10   8   0  220.38   13.30
  10   8   0  212.98   16.00
 -10   8   0  206.78   19.40
  10   8   0  196.68   11.10
 -10   8   0  216.78   14.40
 -11  -8   0   58.19    6.30
  11  -8   0   68.89    7.00
 -11  -8   0   45.40    6.10
 -11  -8   0   71.89    7.90
  11  -8   0   57.99    6.00
 -11  -8   0   68.89    8.00
 -11  -8   0   66.19    7.40
  11  -8   0   63.99    6.60
 -11  -8   0   63.59    9.30
 -11  -8   0   53.29    6.60
  11  -8   0   61.49    4.60
 -11  -8   0   55.89   10.80
  11  -8   0   63.19    8.60
  11  -8   0   55.09    6.20
 -11  -8   0   61.39   10.20
 -11  -8   0   56.99    6.10
  11   8   0   53.29    8.40
  11   8   0   63.39    5.30
 -11   8   0   41.80   11.90
 -11   8   0   60.99    5.50
 -11   8   0   52.29   11.70
 -11   8   0   67.49    8.30
 -11   8   0   69.49    8.20
 -11   8   0   70.19    6.40
  11   8   0   75.39    7.20
 -11   8   0   58.59    5.70
 -11   8   0   77.39    7.80
 -11   8   0   56.99    6.00
 -12  -8   0  156.38   10.00
 -12  -8   0  156.38   10.10
 -12  -8   0  164.88   11.60
 -12  -8   0  183.08   11.90
 -12  -8   0  160.08    9.90
 -12  -8   0  159.48   11.00
 -12  -8   0  162.98    9.90
  12  -8   0  163.88   11.60
  12  -8   0  152.68   10.80
 -12  -8   0  157.68   14.80
  12  -8   0  146.39    9.80
  12  -8   0  157.88    8.80
  12  -8   0  140.09    9.90
 -12  -8   0  160.28   10.30
 -12  -8   0  162.58   10.80
 -12  -8   0  167.08   10.30
 -12   8   0  159.58   12.00
 -12   8   0  146.09   11.50
  12   8   0  177.28   13.90
 -12   8   0  147.99    9.60
 -12   8   0  162.68   12.50
 -12   8   0  166.08   10.70
 -12   8   0  148.99   10.10
  12   8   0  169.08    9.20
 -12   8   0  147.39    8.90
 -12   8   0  143.59   19.70
 -12   8   0  149.09   10.30
 -12   8   0  140.69    9.90
  12   8   0  173.58   11.60
 -12   8   0  152.78    9.10
 -13  -8   0    4.60    8.40
 -13  -8   0    0.70    2.50
  13  -8   0    3.50    4.40
  13  -8   0   -0.10    2.00
  13  -8   0    5.40    5.80
 -13  -8   0    0.50    1.80
  13  -8   0    0.10    1.60
  13  -8   0    1.10    1.10
  13  -8   0    4.70    3.20
 -13  -8   0    0.80    1.80
 -13   8   0    1.80    2.60
  13   8   0   -1.00    1.10
 -13   8   0    2.00    1.50
 -13   8   0    1.90    1.70
 -13   8   0    0.20    1.90
 -13   8   0    2.80   12.20
 -13   8   0    1.30    4.90
  13   8   0    0.40    4.20
  13   8   0   -0.50    2.80
 -14  -8   0    0.60    1.00
  14  -8   0   -1.40    3.70
  14  -8   0    0.60    1.40
 -14  -8   0   -2.70    1.70
  14  -8   0    2.90    2.20
 -14  -8   0    1.10    1.00
 -14  -8   0   -0.30    1.90
  14  -8   0    8.40    7.00
 -14  -8   0    1.50    1.20
 -14  -8   0   -0.30    1.40
 -14  -8   0   -1.00    1.30
  14  -8   0    5.50    6.20
 -14  -8   0    0.60    1.30
  14  -8   0    0.40    1.20
 -14  -8   0    1.10    1.20
  14  -8   0    0.40    1.10
 -14  -8   0    1.40    1.20
 -14   8   0   -3.00    1.50
 -14   8   0    0.30    1.30
  14   8   0    0.40    1.00
 -14   8   0   -3.60    2.60
 -14   8   0    1.50    1.40
 -14   8   0    0.10    1.40
 -14   8   0    0.50    1.50
  14   8   0    1.20    4.40
  14   8   0   -2.60    3.40
 -14   8   0    0.90    1.50
 -14   8   0    5.20    3.00
 -14   8   0    0.90    1.40
 -14   8   0   -0.20    1.30
  15  -8   0   24.30    3.30
 -15  -8   0   22.70    3.80
 -15  -8   0   23.10    3.40
 -15  -8   0   29.50    3.60
 -15  -8   0   29.30    3.60
  15  -8   0   15.50   11.40
 -15  -8   0   19.70    4.20
 -15  -8   0   29.00    4.60
  15  -8   0   19.40    3.60
  15  -8   0   26.10    5.60
 -15  -8   0   15.70    3.70
  15  -8   0   18.20    4.30
 -15  -8   0   22.40    3.50
  15  -8   0   26.00    9.60
 -15   8   0   33.60    5.40
 -15   8   0   19.40    4.50
 -15   8   0   26.70    4.50
 -15   8   0   24.60    4.70
  15   8   0   25.60    2.80
 -15   8   0   24.60    4.70
  15   8   0   22.70    6.10
 -15   8   0   16.60    4.70
  15   8   0   29.20    6.70
 -15   8   0   24.70    4.50
 -16  -8   0   27.00    4.00
 -16  -8   0   30.90    3.40
 -16  -8   0   30.60    3.10
  16  -8   0   23.80    3.50
 -16  -8   0   33.90    4.50
 -16  -8   0   29.80    3.20
 -16  -8   0   29.70    3.70
 -16  -8   0   26.40    3.90
 -16  -8   0   27.00    3.20
  16  -8   0   30.80    3.20
 -16  -8   0   27.10    4.10
 -16   8   0   24.60    4.20
  16   8   0   29.10    2.80
 -16   8   0   25.20    4.20
 -16   8   0   28.30    4.60
  16   8   0   38.10    6.40
 -16   8   0   24.80    4.00
  16   8   0   27.80    3.10
 -16   8   0   32.30    4.80
 -16   8   0   20.80    3.70
  16   8   0   22.70    5.60
 -16   8   0   28.90    4.10
 -16   8   0   22.40    4.10
 -17  -8   0   43.90    3.90
  17  -8   0   35.90    5.10
 -17  -8   0   51.09    6.30
  17  -8   0   42.20    3.30
 -17  -8   0   40.20    4.00
 -17  -8   0   46.00    4.00
 -17  -8   0   44.20    3.80
 -17  -8   0   38.60    3.40
 -17  -8   0   42.40    3.30
 -17  -8   0   43.70    3.40
  17   8   0   41.30    3.60
 -17   8   0   47.60    4.80
  17   8   0   45.60    3.10
 -17   8   0   47.60    6.00
 -17   8   0   36.70    4.20
 -17   8   0   37.70    3.40
 -17   8   0   45.80    4.20
 -17   8   0   41.00    4.30
  18  -8   0   23.10    2.40
 -18  -8   0   23.60    2.40
 -18  -8   0   22.00    2.50
 -18  -8   0   24.30    2.50
  18  -8   0   22.20    2.30
 -18  -8   0   25.80    2.20
 -18  -8   0   24.50    3.10
 -18  -8   0   22.00    3.00
  18   8   0   23.40    2.20
 -18   8   0   17.60    2.10
  18   8   0   25.10    2.00
 -18   8   0   20.40    2.70
 -18   8   0   28.50    2.70
 -18   8   0   22.90    3.20
  18   8   0   21.30    1.90
  18   8   0   25.00    2.10
 -19  -8   0   11.20    1.60
 -19  -8   0    9.60    1.30
 -19  -8   0   13.40    1.60
 -19  -8   0    9.20    1.50
  19  -8   0   13.60    1.40
  19   8   0   11.10    1.10
 -19   8   0   11.60    1.70
  19   8   0    9.60    1.20
   0  -9   0   -0.60    1.70
   0   9   0   -0.10    1.90
   0   9   0   -0.80    1.40
   0   9   0   -0.80    2.10
   0   9   0    0.10    2.20
   1  -9   0    4.30    2.00
   1   9   0   10.80    3.00
   1   9   0   11.60    2.80
  -1   9   0    6.50    2.90
  -1   9   0    8.00    2.90
  -1   9   0    8.20    2.20
  -1   9   0    4.20    2.70
   1   9   0    5.80    2.60
   1   9   0    7.30    2.60
   2  -9   0  337.17   15.30
  -2  -9   0  285.47   15.10
   2   9   0  295.77   15.40
  -2   9   0  308.27   16.10
   2   9   0  271.87   14.80
  -2   9   0  322.37   15.70
  -2   9   0  316.87   14.30
   2   9   0  277.67   16.30
   2   9   0  295.87   15.80
   3  -9   0    6.70    2.70
  -3  -9   0   -0.90    2.40
   3  -9   0   -0.30    2.30
   3   9   0    1.30    2.60
  -3   9   0    2.20    2.60
   3   9   0    1.60    3.00
  -3   9   0    0.80    2.80
   3   9   0    0.10    2.70
  -3   9   0    2.50    2.60
   4  -9   0   48.00    4.50
   4  -9   0   39.60    4.80
   4  -9   0   50.99    5.70
   4   9   0   38.80    6.40
  -4   9   0   46.50    4.80
   4   9   0   36.00    4.90
  -4   9   0   49.40    6.30
  -4   9   0   53.09    6.90
   4   9   0   34.40    5.50
   5  -9   0  481.75   22.00
  -5  -9   0  539.15   26.10
   5  -9   0  500.15   24.90
   5  -9   0  486.55   22.70
   5   9   0  499.65   27.00
  -5   9   0  520.85   22.60
   5   9   0  520.45   24.90
   5   9   0  517.55   23.70
  -5   9   0  478.85   25.60
   6  -9   0   57.79    5.30
  -6  -9   0   47.00    7.30
   6  -9   0   56.99    5.00
   6   9   0   50.89    5.50
  -6   9   0   57.49    7.70
  -6   9   0   59.39    5.60
   6   9   0   59.19    6.80
   7  -9   0  351.76   17.00
   7  -9   0  344.87   17.30
   7  -9   0  346.17   17.20
  -7  -9   0  367.86   21.10
  -7  -9   0  357.66   18.50
   7  -9   0  340.77   15.30
  -7   9   0  363.26   17.50
  -7   9   0  367.06   22.20
  -7   9   0  331.17   18.70
   7   9   0  379.36   18.30
   7   9   0  364.66   19.90
  -8  -9   0  148.59   12.80
  -8  -9   0  148.69   10.40
   8  -9   0  138.99    9.00
   8  -9   0  133.49    9.10
   8  -9   0  130.49    8.80
   8  -9   0  126.39    7.20
  -8   9   0  126.19   10.00
  -8   9   0  118.59   13.40
   8   9   0  138.89    8.00
   8   9   0  149.59    9.70
   8   9   0  165.28   12.10
  -8   9   0  125.79    9.10
  -9  -9   0    4.60    5.30
   9  -9   0    2.10    2.50
   9  -9   0    3.20    1.80
   9  -9   0    2.40    1.00
  -9  -9   0    2.60    2.30
   9  -9   0    1.90    2.00
  -9   9   0    3.10    2.80
  -9   9   0    2.40    3.00
   9   9   0    3.20    2.50
   9   9   0    2.20    1.40
   9   9   0    1.00    3.70
  10  -9   0   21.20    5.20
 -10  -9   0   26.80    4.90
 -10  -9   0   30.30    5.10
  10  -9   0   21.10    4.20
 -10  -9   0   24.70    6.30
  10  -9   0   25.20    2.90
 -10  -9   0   15.50    3.10
  10  -9   0   24.90    3.90
 -10  -9   0   22.10    7.60
 -10  -9   0   19.30    4.50
 -10  -9   0   21.70    3.90
  10  -9   0   23.40    4.30
 -10  -9   0   24.40    4.60
  10   9   0   21.10    3.30
 -10   9   0   26.00    4.90
  10   9   0   21.20    6.20
 -10   9   0   22.20    5.20
  10   9   0   24.30    4.50
 -10   9   0   14.40    3.10
 -10   9   0   21.20    6.40
 -10   9   0   21.60    4.50
 -10   9   0   15.30    3.20
 -10   9   0   30.10    5.70
 -11  -9   0   47.10    6.70
 -11  -9   0   59.49    5.90
  11  -9   0   62.99    5.90
 -11  -9   0   67.29    6.20
 -11  -9   0   55.49    7.00
 -11  -9   0   51.49    7.20
 -11  -9   0   55.49   10.70
 -11  -9   0   56.69    7.30
  11  -9   0   63.89    7.40
 -11  -9   0   53.79    6.30
 -11  -9   0   56.49    6.10
 -11  -9   0   51.19    5.70
  11  -9   0   66.59    4.70
 -11  -9   0   68.09    6.20
  11  -9   0   52.69    5.80
  11  -9   0   60.59    6.20
 -11   9   0   67.19    6.30
 -11   9   0   59.99    6.20
 -11   9   0   54.59   12.80
 -11   9   0   62.89    8.00
  11   9   0   53.69    8.20
 -11   9   0   62.99    6.40
  11   9   0   54.49    6.50
 -11   9   0   69.19    8.30
 -11   9   0   76.09    6.90
 -11   9   0   58.09    7.50
  11   9   0   61.79    5.00
 -11   9   0   64.09    6.70
 -11   9   0   94.09   15.70
 -11   9   0   57.99    8.30
 -12  -9   0   46.60    6.40
 -12  -9   0   33.60    9.00
 -12  -9   0   41.80    5.70
  12  -9   0   38.60    5.40
 -12  -9   0   48.60    5.20
 -12  -9   0   40.90    5.60
  12  -9   0   39.70    7.30
 -12  -9   0   47.30    6.30
 -12  -9   0   45.50    4.90
  12  -9   0   47.80    4.10
 -12  -9   0   44.70    5.00
  12  -9   0   41.30    5.80
  12  -9   0   35.00    5.00
 -12  -9   0   37.40    6.90
 -12  -9   0   40.10    5.00
 -12  -9   0   40.20    5.60
  12  -9   0   41.10    5.00
 -12   9   0   37.20   13.60
 -12   9   0   43.70    5.50
 -12   9   0   55.29    7.40
  12   9   0   45.10    7.20
  12   9   0   46.90    4.20
 -12   9   0   47.50    5.30
 -12   9   0   40.80    5.70
 -12   9   0   52.89    5.00
  12   9   0   49.90    6.30
 -12   9   0   39.30    5.30
 -12   9   0   33.30    6.40
 -12   9   0   39.30    5.10
 -12   9   0   42.70    7.90
 -12   9   0   35.40    4.70
 -13  -9   0   85.19    6.30
 -13  -9   0   66.39    7.40
  13  -9   0   71.69    6.30
 -13  -9   0   82.99    6.90
 -13  -9   0   86.69    7.40
 -13  -9   0   76.89    8.10
 -13  -9   0   73.09    6.10
  13  -9   0   91.09   10.40
  13  -9   0   79.89    7.30
  13  -9   0   80.09   11.10
  13  -9   0   83.79    6.50
  13  -9   0   79.19    7.50
 -13  -9   0   72.99    6.40
 -13  -9   0   72.99    6.30
 -13  -9   0   84.29    6.40
  13  -9   0   85.19    6.60
 -13   9   0   86.29    7.20
 -13   9   0   83.09    7.10
 -13   9   0   88.59    6.40
  13   9   0   76.19    9.20
 -13   9   0   72.99   10.20
 -13   9   0   78.89    6.30
 -13   9   0   70.69    6.80
  13   9   0   89.19    8.40
 -13   9   0   78.89    8.10
 -13   9   0   83.39    7.30
 -13   9   0   78.19    6.80
 -14  -9   0  109.99    9.00
  14  -9   0  117.19    7.70
  14  -9   0  119.79   13.90
  14  -9   0   92.59    8.60
 -14  -9   0  118.99    7.50
  14  -9   0  107.09   13.50
 -14  -9   0  106.29    7.20
 -14  -9   0  111.19    7.80
  14  -9   0   92.79    7.50
  14  -9   0  113.29    7.10
 -14  -9   0  107.49    7.90
 -14  -9   0  105.49    7.40
 -14  -9   0  116.79    8.50
 -14  -9   0  128.89    9.30
 -14  -9   0  113.79    7.60
 -14  -9   0  108.59    7.40
  14  -9   0  109.39    8.20
 -14   9   0  118.89    8.80
 -14   9   0  101.09    7.10
 -14   9   0  111.59    9.70
  14   9   0  119.59   10.30
 -14   9   0  106.49    8.20
  14   9   0  116.79    6.90
 -14   9   0  114.49    9.00
 -14   9   0  109.59    8.10
 -14   9   0  109.59    8.20
 -14   9   0  111.39    7.50
  15  -9   0  170.18   12.10
 -15  -9   0  194.18   11.50
  15  -9   0  166.88    9.90
 -15  -9   0  176.28   11.00
 -15  -9   0  178.38    9.70
  15  -9   0  175.18    9.40
 -15  -9   0  196.88   11.20
 -15  -9   0  191.78   11.00
 -15  -9   0  183.68   10.60
 -15   9   0  169.18    9.60
  15   9   0  180.58    9.40
 -15   9   0  176.98   10.50
 -15   9   0  162.68   10.40
 -15   9   0  172.98   11.00
 -15   9   0  165.98    9.80
  15   9   0  187.68   12.00
  15   9   0  182.38    9.10
 -15   9   0  171.48   11.70
  15   9   0  154.98   12.60
 -16  -9   0   14.20    3.50
 -16  -9   0   15.30    3.00
 -16  -9   0   19.10    2.40
 -16  -9   0   19.10    2.80
 -16  -9   0   18.40    2.50
 -16  -9   0   20.50    3.70
  16  -9   0   20.30    2.90
 -16  -9   0   22.30    2.80
 -16  -9   0   13.60    3.70
 -16  -9   0   17.50    3.20
 -16   9   0   22.10    3.80
 -16   9   0   14.40    3.70
 -16   9   0   21.50    4.30
  16   9   0   20.90    2.30
  16   9   0   10.70    6.20
 -16   9   0   20.00    3.60
 -16   9   0   18.60    3.40
 -16   9   0   20.50    3.60
  17  -9   0   11.40    2.30
 -17  -9   0   16.50    2.00
 -17  -9   0   14.90    2.50
 -17  -9   0   15.10    2.10
 -17  -9   0   11.80    2.00
 -17  -9   0   10.70    2.50
 -17  -9   0   14.80    2.40
 -17  -9   0   13.00    3.00
 -17  -9   0   14.40    1.90
 -17  -9   0   11.80    3.30
  17   9   0   12.50    1.90
 -17   9   0   11.40    2.90
  17   9   0   13.80    2.40
  17   9   0   13.90    1.80
 -17   9   0   17.80    2.60
 -18  -9   0   14.90    3.80
 -18  -9   0   18.10    2.10
 -18  -9   0   14.80    2.00
 -18  -9   0   18.70    1.90
 -18  -9   0   14.10    2.00
 -18  -9   0   16.30    2.30
  18   9   0   17.40    1.80
 -18   9   0   20.40    2.10
  18   9   0   16.90    1.90
  18   9   0   16.50    1.70
 -18   9   0   17.30    2.40
 -18   9   0   16.00    2.80
 -18   9   0   22.00    2.40
 -19   9   0    1.20    0.50
   0 -10   0  478.65   22.10
   0  10   0  486.05   23.40
   0  10   0  512.35   22.50
   0  10   0  451.05   22.70
   0  10   0  478.05   21.50
   1 -10   0   53.99    5.70
  -1 -10   0   72.69    6.10
   1 -10   0   63.19    5.80
   1  10   0   65.19    6.50
  -1  10   0   86.79    9.30
  -1  10   0   60.29    5.30
  -1  10   0   66.69    6.60
  -1  10   0   53.49    6.40
   1  10   0   73.89    6.10
   1  10   0   70.19    5.80
   1  10   0   68.29    7.00
  -2 -10   0 2678.73  104.59
   2 -10   0 2549.15  103.29
   2 -10   0 2608.64  103.79
   2  10   0 2767.42  104.39
  -2  10   0 2609.64  104.59
  -2  10   0 2616.24  105.49
  -2  10   0 2459.75  102.69
   2  10   0 2917.31  104.49
   2  10   0 2703.13  106.49
   2  10   0 2762.02  105.39
   3 -10   0    3.20    2.30
  -3 -10   0   10.50    3.40
   3 -10   0    9.70    3.40
   3  10   0    7.70    3.80
  -3  10   0    1.90    3.10
   3  10   0   -0.60    3.50
  -3  10   0    4.40    3.60
   3  10   0    3.60    2.00
  -3  10   0    0.20    3.20
  -3  10   0   -0.70    2.80
   3  10   0    1.20    3.00
   4 -10   0 2099.39   81.69
   4 -10   0 1983.00   80.69
  -4 -10   0 1970.40   83.29
   4 -10   0 2058.39   82.19
   4  10   0 2037.20   82.69
   4  10   0 2062.09   85.89
   4  10   0 1994.80   83.39
  -4  10   0 2239.78   81.29
  -4  10   0 2112.29   84.89
   4  10   0 2158.08   85.39
   5 -10   0  355.46   16.90
   5 -10   0  368.16   17.60
   5 -10   0  356.16   19.00
   5  10   0  346.67   19.10
  -5  10   0  371.76   21.00
   5  10   0  331.07   20.90
  -5  10   0  380.56   17.20
  -5  10   0  335.97   20.20
   5  10   0  354.66   18.30
   6 -10   0   84.79    6.70
  -6 -10   0   83.49    8.40
   6 -10   0   77.09    6.30
   6 -10   0   77.09    5.00
   6 -10   0   93.29    6.80
   6  10   0   85.89    7.40
  -6  10   0   82.79    7.00
   6  10   0   81.29   15.20
   6  10   0   83.19    8.10
  -6  10   0   89.79   10.00
  -6  10   0   85.49    7.70
   7 -10   0    3.40    1.10
  -7 -10   0    5.90    4.60
   7 -10   0    2.30    1.60
   7 -10   0    1.40    1.80
   7 -10   0    5.20    2.90
  -7  10   0    0.70    3.10
   7  10   0    5.30    1.80
  -7  10   0   -1.00    5.70
   7  10   0    3.60    3.10
  -7  10   0   -1.00    2.70
   7  10   0    1.70    5.80
  -8 -10   0    4.50    5.20
  -8 -10   0    5.60    2.70
   8 -10   0    3.40    2.80
   8 -10   0    5.10    2.10
   8 -10   0    4.40    1.30
   8 -10   0    6.50    2.70
  -8  10   0   10.30    6.90
   8  10   0    7.10    3.90
  -8  10   0    2.30    3.40
  -8  10   0    0.90    2.40
   8  10   0    5.60    2.80
   8  10   0    4.80    1.60
   9 -10   0   83.99    6.90
  -9 -10   0   99.99    8.10
   9 -10   0   86.99    8.00
  -9 -10   0   93.09    9.60
   9 -10   0   88.99    5.60
  -9 -10   0   97.29    8.30
  -9 -10   0   72.59   12.00
  -9 -10   0   97.79   11.60
   9 -10   0   75.19    9.40
  -9 -10   0   86.99    6.90
  -9 -10   0   84.99    7.90
   9 -10   0   99.89    7.80
  -9  10   0  102.39    8.80
   9  10   0   92.79    6.10
  -9  10   0   89.19    8.10
  -9  10   0  103.99    7.80
   9  10   0   98.19    8.10
  -9  10   0   92.99   13.90
  -9  10   0   75.59    8.50
   9  10   0   83.49    9.10
  10 -10   0   85.19    5.50
  10 -10   0   83.09    7.00
  10 -10   0   72.79    8.20
 -10 -10   0   91.29    6.90
  10 -10   0   77.89    6.30
  10 -10   0   63.19    8.70
 -10 -10   0   95.39    7.40
 -10 -10   0   87.59    7.60
 -10 -10   0   76.89    8.00
  10 -10   0   85.09    7.50
 -10 -10   0   85.69    7.30
 -10 -10   0   95.99   12.30
 -10 -10   0   96.19    9.10
 -10 -10   0   83.49    7.00
 -10 -10   0   68.49    8.60
 -10 -10   0   63.19    7.80
  10  10   0   79.99    8.70
 -10  10   0   83.19    8.30
 -10  10   0   97.79    8.70
 -10  10   0   74.19    7.20
 -10  10   0   82.69    6.70
 -10  10   0  106.49   15.50
 -10  10   0   77.79    8.80
 -10  10   0   82.99    8.90
  10  10   0   93.19    8.00
 -10  10   0   84.49    7.70
  10  10   0   87.39    5.90
 -10  10   0   90.99    7.10
 -11 -10   0    1.00    1.90
  11 -10   0    1.10    2.40
  11 -10   0    2.90    1.70
  11 -10   0    3.90    4.00
 -11 -10   0   -1.00    1.50
 -11 -10   0   -1.40    7.10
 -11 -10   0    2.00    2.00
 -11 -10   0    0.30    1.50
 -11 -10   0    2.60    1.80
 -11 -10   0    2.30    1.40
  11 -10   0   -2.80    1.40
 -11 -10   0   -0.30    1.80
 -11 -10   0   -3.60    3.60
 -11 -10   0    0.90    1.60
  11 -10   0    3.00    1.10
 -11 -10   0    1.50    1.40
 -11 -10   0    5.40    2.10
  11 -10   0    0.00    1.40
  11  10   0    1.50    0.90
 -11  10   0    3.10    1.70
 -11  10   0   -1.20    1.60
 -11  10   0   -0.10    1.60
  11  10   0    2.20    5.10
 -11  10   0    1.00    1.80
  11  10   0   -0.70    2.60
 -11  10   0    0.40    4.70
 -11  10   0    1.10    1.90
 -11  10   0    2.20    2.00
 -11  10   0   -1.00    2.60
 -11  10   0   -2.00    1.40
 -11  10   0    3.00    1.70
 -11  10   0  -26.30   10.70
  12 -10   0    8.00    3.00
  12 -10   0    1.60    1.50
 -12 -10   0    6.20    2.30
 -12 -10   0    6.10    2.20
 -12 -10   0    7.40    2.00
 -12 -10   0   13.10    3.50
  12 -10   0    5.90    1.60
 -12 -10   0    4.00    1.70
 -12 -10   0    5.70    1.70
 -12 -10   0    6.80    8.60
  12 -10   0    5.80    2.40
 -12 -10   0    4.80    2.50
 -12 -10   0    6.70    2.00
 -12 -10   0    6.00    2.00
  12 -10   0   -1.50    4.90
 -12 -10   0    5.20    2.10
  12 -10   0    6.40    1.70
 -12  10   0    4.80    1.60
  12  10   0    2.30    1.50
 -12  10   0    3.90    1.70
 -12  10   0    7.00    3.40
 -12  10   0    1.30    1.80
  12  10   0    7.10    2.80
 -12  10   0    2.90    1.60
  12  10   0   11.30    4.10
 -12  10   0    2.00    5.80
 -12  10   0    2.10    2.00
  12  10   0   11.20    2.30
 -12  10   0    5.20   12.10
 -12  10   0    4.20    1.80
  13 -10   0   64.69   12.30
 -13 -10   0   78.49    6.90
 -13 -10   0   69.59    5.80
 -13 -10   0   55.79    5.80
 -13 -10   0   56.79    5.80
  13 -10   0   59.39   11.50
  13 -10   0   54.89    6.70
 -13 -10   0   59.49    5.20
  13 -10   0   67.49    5.90
 -13 -10   0   67.19    6.90
 -13 -10   0   63.89    6.40
  13 -10   0   68.19    5.10
  13 -10   0   56.59    6.10
  13 -10   0   58.49    5.60
 -13 -10   0   69.99    7.40
 -13 -10   0   67.89    5.60
  13 -10   0   53.09    5.60
 -13 -10   0   61.99    5.30
 -13  10   0   70.39    6.60
 -13  10   0   54.89    6.00
 -13  10   0   69.69    8.20
  13  10   0   71.09    8.50
 -13  10   0   56.99    6.50
 -13  10   0   60.99    5.70
  13  10   0   58.99    4.80
 -13  10   0   64.79    5.60
 -13  10   0   61.69    7.30
 -13  10   0   61.69    6.20
 -13  10   0   39.30    8.90
  13  10   0   62.29    7.00
  13  10   0   53.09    5.10
 -13  10   0   50.49    6.20
 -14 -10   0   95.09    7.70
 -14 -10   0  101.29    6.80
  14 -10   0   99.59    6.40
 -14 -10   0   91.29    7.90
  14 -10   0  108.89    7.50
 -14 -10   0  103.09    7.70
 -14 -10   0   98.49    6.70
  14 -10   0  100.99    7.20
 -14 -10   0   94.99    6.70
 -14 -10   0  101.69    6.70
  14 -10   0   96.99    7.80
 -14 -10   0   98.29    8.20
 -14 -10   0  103.29    7.30
  14 -10   0   87.59    8.20
 -14  10   0   95.69    7.70
 -14  10   0  105.39    7.80
 -14  10   0   84.39    7.40
  14  10   0   98.89   10.00
 -14  10   0   99.09    7.60
  14  10   0  108.59    9.10
 -14  10   0   88.99    7.20
 -14  10   0  108.69    9.50
  14  10   0   99.99    6.20
 -14  10   0  101.99    8.20
  14  10   0   84.39    6.10
  15 -10   0    4.20    1.30
 -15 -10   0    1.40    1.00
 -15 -10   0    1.70    1.10
 -15 -10   0    2.70    1.00
  15 -10   0    3.30    1.40
 -15 -10   0    1.30    1.10
  15 -10   0    6.10    2.20
  15 -10   0    4.40    1.50
 -15 -10   0    2.20    1.10
 -15 -10   0    1.00    1.40
  15 -10   0   -1.60    4.40
 -15 -10   0    2.10    1.00
 -15  10   0    4.00    1.50
 -15  10   0    4.10    1.60
 -15  10   0    4.10    1.60
  15  10   0    8.70    5.40
 -15  10   0    4.20    1.70
 -15  10   0    4.40    1.40
  15  10   0    5.50    4.50
 -15  10   0    2.10    2.00
  15  10   0    3.10    1.00
  15  10   0    4.40    1.10
 -15  10   0    4.50    1.60
 -15  10   0    3.20    1.60
 -16 -10   0  164.88   10.30
 -16 -10   0  181.98    9.70
 -16 -10   0  180.48    9.80
 -16 -10   0  173.68    8.90
  16 -10   0  185.78    9.80
 -16 -10   0  167.88    8.50
 -16 -10   0  187.18    9.40
 -16 -10   0  181.48    9.00
  16 -10   0  167.68   10.50
  16 -10   0  166.78    9.30
  16 -10   0  151.48    8.30
 -16 -10   0  177.68    9.00
 -16 -10   0  185.38   10.10
 -16  10   0  160.78   10.00
 -16  10   0  190.38   11.70
 -16  10   0  172.38    9.50
  16  10   0  175.58    8.50
 -16  10   0  187.98   10.70
 -16  10   0  155.68    9.40
  16  10   0  173.48    8.40
 -16  10   0  177.68    8.80
 -16  10   0  182.08   10.20
 -17 -10   0   -1.40    1.20
 -17 -10   0    0.70    0.50
 -17 -10   0   -0.30    0.60
 -17 -10   0   -0.10    0.60
 -17 -10   0    0.50    0.70
  17 -10   0    0.30    0.70
  17 -10   0   -0.10    0.60
 -17 -10   0    0.20    0.50
 -17 -10   0    0.30    0.60
 -17  10   0   -0.10    1.00
 -17  10   0    0.10    1.30
  17  10   0    1.00    0.90
  17  10   0    0.70    0.50
  17  10   0    1.30    1.00
 -17  10   0    0.30    0.90
 -17  10   0   -0.40    0.70
  17  10   0    0.20    0.30
 -17  10   0   -1.70    1.80
 -17  10   0    1.10    0.70
 -18 -10   0  348.87   14.20
 -18 -10   0  341.27   14.60
 -18 -10   0  332.57   14.00
 -18 -10   0  350.66   14.30
 -18 -10   0  349.27   14.60
  18 -10   0  345.17   14.20
 -18 -10   0  344.17   14.10
 -18  10   0  334.87   15.20
  18  10   0  365.86   14.00
 -18  10   0  359.46   14.80
 -18  10   0  326.17   14.10
  18  10   0  307.17   13.70
  18  10   0  361.16   13.90
   0 -11   0    3.20    2.60
   0 -11   0    1.00    3.20
   0  11   0    2.50    2.90
   0  11   0    0.90    2.80
   0  11   0   -1.20    3.10
   0  11   0   -2.30    3.00
   1 -11   0  338.07   16.70
   1 -11   0  311.87   16.30
  -1 -11   0  314.97   16.70
  -1  11   0  370.36   16.20
   1  11   0  346.47   16.20
   1  11   0  327.47   16.20
  -1  11   0  292.77   15.40
  -1  11   0  312.37   17.80
   1  11   0  319.47   17.40
  -1  11   0  304.87   16.90
   1  11   0  302.17   17.80
   2 -11   0  391.06   19.40
   2 -11   0  407.06   19.90
  -2 -11   0  422.76   20.60
   2  11   0  373.56   21.60
   2  11   0  432.96   21.60
  -2  11   0  469.55   19.40
  -2  11   0  386.16   21.40
  -2  11   0  375.46   18.90
   2  11   0  409.06   20.10
  -2  11   0  405.46   20.80
   2  11   0  445.76   20.20
  -3 -11   0   74.29    7.40
   3 -11   0   63.19    5.80
   3 -11   0   68.99    7.10
   3  11   0   75.29    7.60
   3  11   0   82.09    7.20
   3  11   0   69.69    8.00
   3  11   0   90.79    9.10
  -3  11   0   67.19    7.90
  -3  11   0   74.09    7.00
  -3  11   0   66.49    8.00
  -3  11   0   60.99    6.30
   4 -11   0   13.30    3.70
   4 -11   0   15.30    3.10
   4 -11   0   13.80    4.30
   4  11   0   15.00    5.50
  -4  11   0    4.80    5.10
   4  11   0   15.30    5.00
  -4  11   0    9.20    5.20
   4  11   0   15.10    4.80
  -4  11   0   12.30    3.50
   4  11   0   15.10    3.90
   5 -11   0   -0.50    1.60
  -5 -11   0    2.50    3.90
   5 -11   0    3.40    2.10
  -5 -11   0    4.50    2.60
   5 -11   0    4.20    3.10
   5  11   0    4.90    5.60
   5  11   0    3.00    3.60
   5  11   0    2.50    1.30
  -5  11   0   -0.60    2.60
  -5  11   0    2.40    5.10
   5  11   0   -1.20    4.10
   5  11   0    4.00    2.60
  -5  11   0    2.80    3.20
   6 -11   0  178.28   10.60
   6 -11   0  174.78    8.80
  -6 -11   0  183.68   12.50
   6 -11   0  184.08   10.90
   6 -11   0  176.48   10.90
   6  11   0  182.18   11.80
  -6  11   0  181.58   14.90
   6  11   0  152.38   14.70
   6  11   0  182.88   10.20
  -6  11   0  181.08   12.00
  -6  11   0  176.18   10.80
   6  11   0  183.38   12.70
   7 -11   0    4.00    3.10
   7 -11   0    0.70    1.10
   7 -11   0    1.90    2.10
   7 -11   0    2.20    1.80
  -7 -11   0    4.00    2.50
  -7  11   0    0.40    6.50
   7  11   0   -0.20    1.10
  -7  11   0    2.10    2.70
   7  11   0   -4.80    3.10
   7  11   0    1.40    2.40
   7  11   0   -3.20    5.50
  -7  11   0    1.30    3.40
   8 -11   0   70.79    7.50
   8 -11   0   61.99    6.20
  -8 -11   0   64.79   14.60
   8 -11   0   69.39    6.50
   8 -11   0   67.09    4.80
  -8 -11   0   72.19    7.20
   8  11   0   73.89    7.10
  -8  11   0   94.19   13.80
   8  11   0   68.69    5.10
  -8  11   0   59.69    8.10
   8  11   0   71.19    8.10
   8  11   0   48.00   11.00
  -8  11   0   65.89    6.90
  -9 -11   0   94.59   10.50
  -9 -11   0  103.79    9.00
   9 -11   0   96.49    9.10
  -9 -11   0  109.59    8.70
   9 -11   0  100.29    8.20
  -9 -11   0  109.19    8.60
  -9 -11   0  100.49    8.60
   9 -11   0   95.29    7.30
  -9 -11   0   88.09    9.50
   9 -11   0   96.39    8.40
   9 -11   0   89.49    7.10
   9 -11   0   93.39    7.50
  -9 -11   0   97.89    7.60
  -9 -11   0  100.99    8.30
  -9 -11   0  105.99    9.10
  -9 -11   0  102.29    9.40
   9  11   0  116.59   21.70
  -9  11   0   99.79    8.50
  -9  11   0   96.39    7.90
  -9  11   0   76.99   10.00
  -9  11   0   89.29    8.10
  -9  11   0  119.69   10.70
   9  11   0   98.99    9.30
   9  11   0  108.89    7.00
  -9  11   0   87.39    8.80
  -9  11   0   99.99    8.00
  -9  11   0  107.79   15.90
  10 -11   0  102.29    8.00
  10 -11   0  102.49    8.50
 -10 -11   0  112.39    7.70
 -10 -11   0  103.69    8.40
 -10 -11   0  101.49    9.40
  10 -11   0  106.09    6.50
 -10 -11   0  102.89    8.80
 -10 -11   0   90.69    9.80
  10 -11   0  101.29    7.30
 -10 -11   0  104.79    7.60
 -10 -11   0  111.79    9.30
 -10 -11   0  109.69    7.70
  10 -11   0   98.99    7.70
 -10 -11   0  104.49    7.90
  10 -11   0  108.39   10.20
 -10 -11   0  102.49   12.90
 -10 -11   0  104.09    8.50
 -10  11   0  103.29   10.00
 -10  11   0   95.29    7.80
 -10  11   0   98.79    9.80
 -10  11   0  124.99   17.30
 -10  11   0  111.19    8.30
  10  11   0  108.29    8.80
 -10  11   0   97.89    8.30
 -10  11   0   96.09    9.70
 -10  11   0   95.69    8.10
 -10  11   0  110.69    8.50
  10  11   0   98.79   14.30
  10  11   0  111.29    6.70
  10  11   0  111.39   10.20
 -11 -11   0   13.20    3.70
 -11 -11   0    2.70    3.00
  11 -11   0    6.40    2.20
 -11 -11   0    1.30    7.90
  11 -11   0    8.10    2.80
 -11 -11   0    2.00    1.50
 -11 -11   0    0.70    1.80
  11 -11   0   13.20    3.30
 -11 -11   0    7.80    2.70
 -11 -11   0    3.10    1.60
 -11 -11   0    2.60    1.70
  11 -11   0   12.20    8.00
 -11 -11   0    2.70    1.70
  11 -11   0   10.10    2.50
 -11 -11   0    1.70    1.60
  11 -11   0    4.70    1.60
  11  11   0    8.20    4.20
 -11  11   0    5.00    2.00
 -11  11   0    4.50    2.00
  11  11   0    9.90    3.50
 -11  11   0    7.00    6.90
  11  11   0    8.50    2.20
 -11  11   0    4.60    1.80
 -11  11   0    6.80    2.30
 -11  11   0   -3.50   12.30
  11  11   0    7.30    8.90
  11  11   0    2.20    1.70
 -11  11   0    4.00    1.90
 -11  11   0    6.00    3.50
 -11  11   0    6.20    1.80
 -11  11   0    5.70    1.90
  12 -11   0    2.00    1.30
  12 -11   0    0.30    1.20
  12 -11   0    2.00    1.80
 -12 -11   0    2.60    1.50
 -12 -11   0    3.40    1.30
 -12 -11   0    2.10    1.30
 -12 -11   0   -0.70    1.50
  12 -11   0    0.80    2.50
 -12 -11   0    2.10    1.10
 -12 -11   0    2.10    1.60
 -12 -11   0    0.60    1.20
 -12 -11   0    1.40    2.20
 -12 -11   0    2.40    1.90
  12 -11   0    2.70    1.80
  12  11   0    3.30    1.50
 -12  11   0    1.10    1.70
 -12  11   0   -0.10    1.60
 -12  11   0    1.30    1.50
 -12  11   0    0.70    1.50
  12  11   0   -0.70    1.30
 -12  11   0    0.60    1.70
 -12  11   0   -3.10    1.90
 -12  11   0    0.90    1.60
  12  11   0    3.30    4.40
 -12  11   0    2.10    1.60
  12  11   0    2.80    3.20
 -12  11   0    2.10    6.90
 -13 -11   0    1.90    1.50
 -13 -11   0    0.30    1.10
 -13 -11   0   -1.20    1.50
  13 -11   0   -0.80    1.20
 -13 -11   0    0.80    1.20
 -13 -11   0    1.70    1.20
  13 -11   0   -1.60    1.10
 -13 -11   0   -0.40    0.90
 -13 -11   0    2.80    1.20
  13 -11   0    0.20    1.30
  13 -11   0   -0.40    1.20
  13 -11   0   -0.10    2.60
  13 -11   0   -1.80    1.80
 -13 -11   0   -0.70    1.80
 -13 -11   0    1.40    1.50
  13  11   0    1.90    3.80
 -13  11   0   -1.10    1.30
 -13  11   0   -1.70    1.30
 -13  11   0    2.20    1.70
  13  11   0    1.60    1.00
 -13  11   0    2.30    1.60
 -13  11   0   -1.80    1.50
 -13  11   0    3.80    1.80
  13  11   0    0.40    1.10
 -13  11   0   -0.70    2.30
 -13  11   0    0.50    1.80
 -13  11   0   -3.20    1.40
  14 -11   0   12.30    3.90
 -14 -11   0   12.40    2.70
 -14 -11   0    6.30    2.10
 -14 -11   0   12.10    3.30
 -14 -11   0   13.00    2.80
 -14 -11   0    6.60    1.80
 -14 -11   0    5.80    2.20
  14 -11   0    6.90    1.80
 -14 -11   0    4.50    1.60
  14 -11   0    7.50    2.30
  14 -11   0    8.90    2.00
 -14 -11   0   11.20    2.80
 -14  11   0   15.70    4.50
  14  11   0    7.90    4.70
 -14  11   0    7.90    2.60
 -14  11   0   17.90    4.70
  14  11   0   10.60    2.70
 -14  11   0    3.70    1.90
 -14  11   0    6.90    1.70
  14  11   0    8.10    3.60
 -15 -11   0   16.00    2.60
 -15 -11   0    6.90    1.80
  15 -11   0   11.50    3.30
 -15 -11   0   15.50    3.20
 -15 -11   0   13.40    3.30
  15 -11   0    5.80    2.40
 -15 -11   0   15.40    3.40
 -15 -11   0   13.80    2.90
 -15 -11   0   11.20    2.30
  15 -11   0    7.70    4.00
  15 -11   0   14.30    4.10
 -15 -11   0    9.40    2.20
  15 -11   0   14.00    3.20
 -15 -11   0   10.70    2.30
  15  11   0    8.70    2.40
 -15  11   0   12.30    3.50
  15  11   0   10.00    5.00
 -15  11   0   13.50    3.60
  15  11   0   10.80    2.20
  15  11   0    9.10    1.80
  15  11   0    8.00    4.40
 -15  11   0    7.10    2.60
 -16 -11   0   87.69    5.70
 -16 -11   0   92.39    5.50
  16 -11   0   80.49    7.00
 -16 -11   0   87.39    5.70
 -16 -11   0   77.89    6.00
  16 -11   0   95.89    6.20
 -16 -11   0   91.59    5.40
 -16 -11   0   87.89    5.30
 -16 -11   0   90.49    6.00
  16 -11   0   83.69    5.70
 -16 -11   0   81.19    6.00
 -16  11   0   91.69    5.70
 -16  11   0   96.49    6.60
  16  11   0   83.29    4.90
 -16  11   0  101.19    6.60
  16  11   0   91.89    5.60
 -16  11   0   91.69    7.10
  16  11   0   92.79    5.00
 -16  11   0   92.69    6.10
  17 -11   0   63.19    4.20
 -17 -11   0   56.19    3.70
 -17 -11   0   55.49    3.60
 -17 -11   0   61.79    3.80
 -17 -11   0   56.89    4.00
 -17 -11   0   53.59    5.00
 -17 -11   0   54.69    4.20
 -17 -11   0   56.09    4.10
 -17 -11   0   65.39    4.30
  17 -11   0   63.79    4.10
 -17  11   0   53.99    4.40
 -17  11   0   60.79    4.90
 -17  11   0   62.29    4.30
 -17  11   0   62.49    4.20
  17  11   0   60.49    3.40
  17  11   0   53.89    4.40
  17  11   0   58.99    3.40
 -18 -11   0   62.09    3.60
 -18 -11   0   66.39    4.00
 -18 -11   0   71.39    3.70
  18 -11   0   66.29    3.70
 -18 -11   0   66.49    3.50
 -18 -11   0   66.99    4.00
  18 -11   0   70.39    3.60
 -18 -11   0   75.29    4.00
 -18  11   0   74.19    6.60
  18  11   0   72.79    3.40
 -18  11   0   67.79    4.00
   0 -12   0  389.56   23.30
   0 -12   0  453.05   21.70
   0  12   0  472.75   22.80
   0  12   0  462.75   23.60
   0  12   0  431.26   20.60
   1 -12   0   -1.40    2.80
  -1 -12   0   -6.20    4.70
   1 -12   0   -0.10    2.60
  -1 -12   0   -0.50    2.60
   1  12   0   -0.70    3.60
   1  12   0    7.70    3.90
  -1  12   0    2.40    2.50
  -1  12   0    0.70    3.80
  -1  12   0   -1.90    3.40
   1  12   0    0.50    2.20
  -1  12   0    9.10    4.30
   1  12   0    3.50    3.30
   2 -12   0  172.78   11.30
  -2 -12   0  181.78   12.20
   2 -12   0  175.18   11.00
   2  12   0  177.08    9.70
   2  12   0  177.38   11.50
   2  12   0  181.08   12.80
  -2  12   0  184.18   12.80
  -2  12   0  170.48   10.80
  -2  12   0  192.08   10.80
   2  12   0  188.98   11.70
   2  12   0  208.68   14.20
  -2  12   0  175.98   13.10
  -3 -12   0  383.96   20.90
   3 -12   0  402.26   19.70
   3  12   0  385.66   18.10
   3  12   0  429.86   21.00
   3  12   0  396.86   23.00
  -3  12   0  364.16   19.40
  -3  12   0  427.46   25.30
  -3  12   0  400.36   20.20
  -3  12   0  423.56   19.00
   3  12   0  398.86   22.10
  -4 -12   0  346.77   18.40
   4 -12   0  353.86   19.30
   4 -12   0  381.36   23.60
   4 -12   0  347.17   17.60
  -4  12   0  351.16   18.50
   4  12   0  316.37   16.20
   4  12   0  338.27   21.60
   4  12   0  331.67   18.70
   4  12   0  352.56   19.70
  -4  12   0  346.17   20.90
   4  12   0  350.36   25.40
  -4  12   0  394.56   17.50
  -4  12   0  367.56   21.60
  -5 -12   0   27.80    6.50
   5 -12   0   20.40    4.10
   5 -12   0   17.30    3.80
   5 -12   0   11.30    2.90
  -5  12   0   27.70    6.20
  -5  12   0   14.30    3.40
  -5  12   0   13.70    6.60
   5  12   0   25.80    7.00
   5  12   0   20.80    3.40
   5  12   0   27.60    6.20
   5  12   0   21.10    4.90
   5  12   0   22.70    7.10
   6 -12   0  242.58   11.60
   6 -12   0  250.27   14.30
   6 -12   0  262.77   14.00
  -6 -12   0  233.98   16.50
  -6 -12   0  247.88   14.60
   6 -12   0  271.97   14.60
   6  12   0  250.27   16.00
   6  12   0  244.98   12.40
  -6  12   0  246.98   15.00
  -6  12   0  263.47   19.30
   6  12   0  247.88   15.20
   6  12   0  230.58   18.20
   6  12   0  240.48   18.50
  -6  12   0  253.07   13.70
   7 -12   0    1.60    1.60
  -7 -12   0   -0.60    2.00
  -7 -12   0    6.60    5.30
   7 -12   0    2.10    2.10
   7 -12   0    1.00    1.10
   7 -12   0    5.00    4.20
  -7  12   0    5.40    4.20
  -7  12   0   -0.60    3.00
  -7  12   0   -4.60    7.40
   7  12   0    3.00    2.50
   7  12   0   -1.70    6.50
   7  12   0    5.40    4.00
   7  12   0    0.10    1.00
  -8 -12   0  122.89    8.10
   8 -12   0  105.09    8.30
  -8 -12   0  115.59    9.40
   8 -12   0  100.79    7.60
  -8 -12   0  121.79    8.60
  -8 -12   0  122.59    8.60
   8 -12   0  122.09    9.10
  -8 -12   0  141.99    9.80
   8 -12   0  115.89    6.70
  -8 -12   0  120.09    9.40
  -8 -12   0  139.69   10.50
  -8 -12   0  121.99    9.40
  -8 -12   0  130.29    9.90
  -8  12   0  112.19   10.10
  -8  12   0  122.59   24.80
  -8  12   0  109.99   11.30
  -8  12   0  117.19    8.60
   8  12   0  130.09   10.80
  -8  12   0  127.89    8.80
   8  12   0  121.79   14.20
  -8  12   0  114.19    9.80
  -8  12   0  110.69    8.30
   8  12   0  119.39    7.20
  -8  12   0  102.99    8.80
  -9 -12   0   91.49   10.20
  -9 -12   0   94.89    8.60
  -9 -12   0   96.99    8.10
  -9 -12   0   78.89    7.00
  -9 -12   0   96.19    8.20
   9 -12   0   85.69    7.80
   9 -12   0   80.19    7.20
   9 -12   0   79.39   10.10
  -9 -12   0   84.09    7.90
   9 -12   0   69.49    6.30
  -9 -12   0   86.49    6.80
  -9 -12   0   98.69    7.20
   9 -12   0   79.89    6.90
  -9 -12   0  104.99    8.80
   9 -12   0   86.99    5.70
  -9 -12   0   87.19    8.40
  -9  12   0   73.09    9.50
  -9  12   0   91.39    9.10
   9  12   0   96.19    9.00
   9  12   0   90.29    8.10
  -9  12   0   77.49    7.20
  -9  12   0   81.99    7.30
  -9  12   0   90.59    7.90
   9  12   0  107.99   13.60
  -9  12   0   85.79    7.90
   9  12   0   91.59    6.00
  -9  12   0   86.69    7.20
  -9  12   0   98.19   17.20
  -9  12   0   81.89    8.90
 -10 -12   0   39.20    4.50
 -10 -12   0   29.50    5.40
 -10 -12   0   24.60    5.70
  10 -12   0   40.30    3.80
 -10 -12   0   38.30    4.90
  10 -12   0   42.70    5.10
 -10 -12   0   26.60    5.80
 -10 -12   0   36.80    7.70
  10 -12   0   38.70    4.70
  10 -12   0   38.60    4.40
  10 -12   0   43.80    5.70
 -10 -12   0   32.50    4.70
 -10 -12   0   33.00    5.30
 -10 -12   0   28.30    5.80
 -10 -12   0   30.40    4.90
 -10  12   0   32.10    7.30
 -10  12   0   58.79   15.20
  10  12   0   39.90   11.00
  10  12   0   38.30    3.90
  10  12   0   42.70    5.80
 -10  12   0   45.30    7.20
 -10  12   0   49.70    5.20
 -10  12   0   38.70    5.30
 -10  12   0   37.90    5.70
 -10  12   0   36.80    5.60
 -10  12   0   42.70    5.50
  11 -12   0  132.19    7.50
 -11 -12   0  132.39    9.30
  11 -12   0  120.39    9.50
 -11 -12   0  113.49   11.80
  11 -12   0  118.69    8.20
  11 -12   0  125.49    9.20
 -11 -12   0  132.89   15.40
 -11  12   0  121.99   11.90
 -11  12   0  122.99    8.00
 -11  12   0  103.39   22.70
  11  12   0  130.29   10.00
 -11  12   0  143.49   12.20
 -11  12   0  132.39    9.60
  11  12   0  138.59   11.00
  11  12   0  124.69    7.40
 -11  12   0  115.19    9.00
  11  12   0  132.69   16.90
 -11  12   0  132.79   10.40
  12 -12   0  200.28   10.50
  12 -12   0  205.28   13.00
 -12 -12   0  193.38   11.60
 -12 -12   0  207.48   10.90
  12 -12   0  215.58   11.90
 -12 -12   0  215.38   11.60
 -12 -12   0  204.78   12.20
 -12 -12   0  208.48   12.60
  12 -12   0  201.68   12.30
  12 -12   0  204.18   11.80
 -12 -12   0  201.88   11.20
 -12 -12   0  209.78   11.50
 -12 -12   0  206.58   12.90
  12 -12   0  189.68   10.90
 -12 -12   0  210.88   13.00
 -12 -12   0  197.28   12.70
  12  12   0  204.58   14.40
 -12  12   0  219.28   14.60
 -12  12   0  195.88   11.60
 -12  12   0  206.18   12.80
 -12  12   0  196.58   10.60
  12  12   0  207.98   10.50
  12  12   0  211.78   13.20
  12  12   0  201.78   10.50
 -12  12   0  205.08   11.90
 -12  12   0  203.28   12.00
 -12  12   0  207.68   13.60
 -12  12   0  217.18   12.70
  12  12   0  203.18   10.90
 -13 -12   0   38.20    5.50
  13 -12   0   34.60    4.70
 -13 -12   0   37.10    5.00
  13 -12   0   26.90    4.00
  13 -12   0   34.60    5.50
 -13 -12   0   36.00    3.90
 -13 -12   0   33.60    5.40
 -13 -12   0   36.40    4.80
  13 -12   0   44.10    4.10
 -13 -12   0   34.70    3.90
  13 -12   0   45.70    4.60
  13 -12   0   41.90    4.70
 -13 -12   0   34.70    4.00
 -13 -12   0   32.60    4.00
 -13 -12   0   39.20    4.80
 -13  12   0   39.10    6.40
  13  12   0   38.90    6.40
 -13  12   0   40.60    6.10
 -13  12   0   41.60    4.90
  13  12   0   38.90    3.80
 -13  12   0   41.60    4.80
  13  12   0   37.30    3.50
  13  12   0   30.30    7.30
 -13  12   0   42.20    6.60
 -13  12   0   44.90    6.00
 -14 -12   0   -0.90    1.20
 -14 -12   0    1.20    0.90
  14 -12   0    0.10    3.00
  14 -12   0    1.50    1.80
  14 -12   0   -1.10    2.00
 -14 -12   0    2.10    1.30
  14 -12   0    0.30    1.30
 -14 -12   0    1.40    1.00
  14 -12   0    0.20    1.10
 -14 -12   0    1.30    0.90
 -14 -12   0    0.90    0.90
 -14 -12   0    0.60    1.50
 -14 -12   0    1.00    1.10
  14 -12   0   -0.70    1.00
  14  12   0    0.40    0.90
  14  12   0   -2.10    4.50
  14  12   0   -2.70    3.60
 -14  12   0   -0.70    1.60
  14  12   0    0.30    0.60
 -14  12   0    0.60    1.30
  14  12   0   -1.00    1.00
 -14  12   0    1.40    1.30
 -14  12   0   -2.20    1.70
 -14  12   0   -2.10    1.90
  14  12   0    1.50    0.90
 -14  12   0    1.50    1.40
 -15 -12   0   47.80    4.80
  15 -12   0   39.90    4.40
 -15 -12   0   51.19    4.30
 -15 -12   0   46.10    3.80
 -15 -12   0   49.99    4.80
  15 -12   0   46.00    5.70
 -15 -12   0   45.90    3.80
 -15 -12   0   40.30    4.20
  15 -12   0   41.70    4.40
 -15 -12   0   50.19    4.70
  15 -12   0   50.99    6.70
 -15 -12   0   48.30    4.00
  15  12   0   47.10    3.40
  15  12   0   43.50    3.50
 -15  12   0   44.40    4.70
  15  12   0   41.30    4.00
 -15  12   0   36.30    4.20
  15  12   0   49.40    3.40
 -15  12   0   50.29    5.60
 -15  12   0   49.50    5.10
 -15  12   0   37.60    4.70
 -15  12   0   39.30    4.70
 -16 -12   0  132.29    6.70
  16 -12   0  121.49    6.90
  16 -12   0  121.79    8.20
 -16 -12   0  136.89    7.10
 -16 -12   0  128.89    6.90
 -16 -12   0  136.49    8.30
 -16 -12   0  127.49    6.70
  16  12   0  125.99    6.70
 -16  12   0  121.99    7.10
  16  12   0  134.79    6.30
  16  12   0  128.19    6.30
 -16  12   0  132.79    8.30
 -16  12   0  110.49    7.00
 -17 -12   0  308.87   13.80
 -17 -12   0  309.67   13.20
 -17 -12   0  317.57   14.30
 -17 -12   0  298.17   13.70
  17 -12   0  293.87   13.60
 -17 -12   0  301.87   14.00
 -17 -12   0  312.97   13.10
 -17 -12   0  301.17   12.80
  17  12   0  308.17   12.80
 -17  12   0  312.97   14.30
 -17  12   0  319.37   15.20
  17  12   0  328.07   12.70
  17  12   0  304.97   12.70
 -17  12   0  328.37   13.30
 -17  12   0  306.77   13.40
 -18  12   0  118.99    5.70
   0 -13   0    2.90    3.30
   0 -13   0    6.10    2.50
   0 -13   0    4.40    4.10
   0  13   0   -2.80    4.10
   0  13   0   -7.90    3.80
   0  13   0    2.00    1.30
   0  13   0   -0.40    4.00
   0  13   0   -0.40    2.50
   1 -13   0  255.67   15.20
   1 -13   0  266.37   15.20
   1 -13   0  256.57   15.40
  -1 -13   0  270.37   15.40
  -1 -13   0  275.77   16.10
  -1 -13   0  304.17   17.20
  -1  13   0  263.27   16.90
  -1  13   0  288.37   14.90
   1  13   0  307.07   15.30
   1  13   0  264.77   16.70
   1  13   0  281.87   17.90
  -1  13   0  277.67   13.10
   1  13   0  273.37   15.20
   1  13   0  272.57   13.80
  -1  13   0  293.37   18.10
  -1  13   0  248.38   14.50
  -2 -13   0   60.09    7.00
   2 -13   0   57.29    6.50
   2 -13   0   65.69    7.50
   2 -13   0   53.39    7.60
  -2 -13   0   70.49    7.90
  -2  13   0   64.19    5.10
  -2  13   0   68.39    7.40
   2  13   0   75.29    5.60
   2  13   0   73.99    8.90
   2  13   0   68.19    7.10
   2  13   0   67.69    9.00
   2  13   0   69.89    7.80
  -2  13   0   63.09    7.00
  -2  13   0   61.99    7.20
  -2  13   0   60.89    9.10
  -2  13   0   59.49    8.80
   3 -13   0    3.10    2.60
   3 -13   0   -0.10    2.30
  -3 -13   0    8.30    4.00
   3 -13   0    2.80    4.50
  -3 -13   0    1.80    2.60
  -3  13   0    1.00    2.80
   3  13   0    5.10    4.90
  -3  13   0    1.90    5.70
   3  13   0    2.20    1.40
  -3  13   0   -2.10    1.90
   3  13   0    1.30    5.30
   3  13   0    4.00    3.00
   3  13   0    1.70    4.30
  -3  13   0    0.60    5.10
   4 -13   0   12.50    3.40
  -4 -13   0    4.80    4.10
   4 -13   0    8.30    2.70
  -4 -13   0    7.50    3.10
   4  13   0   13.10    3.10
  -4  13   0    6.90    3.20
  -4  13   0    5.00    5.30
   4  13   0   10.80    5.40
   4  13   0   12.00    6.30
   4  13   0   13.70    5.30
   5 -13   0  460.85   22.20
   5 -13   0  492.85   23.10
   5 -13   0  411.86   19.40
  -5 -13   0  461.25   23.10
  -5 -13   0  444.56   25.30
   5  13   0  436.36   26.80
  -5  13   0  481.45   27.70
   5  13   0  450.85   26.70
  -5  13   0  490.95   23.90
   5  13   0  463.95   23.80
   5  13   0  459.65   20.80
   5  13   0  488.95   25.10
   6 -13   0  240.18   12.10
  -6 -13   0  260.57   15.00
  -6 -13   0  257.37   18.50
   6 -13   0  263.37   15.00
   6 -13   0  255.17   14.20
  -6  13   0  272.27   16.10
   6  13   0  244.68   28.00
   6  13   0  257.57   17.60
   6  13   0  260.07   16.00
  -6  13   0  289.77   21.20
   6  13   0  265.57   20.90
   6  13   0  267.67   13.10
  -7 -13   0    9.10    2.40
   7 -13   0    9.00    2.00
  -7 -13   0   21.10    6.40
   7 -13   0    8.40    3.60
  -7 -13   0    9.40    2.60
  -7 -13   0    9.30    2.70
  -7 -13   0   10.10    2.60
   7 -13   0   12.10    3.50
  -7 -13   0    8.70    2.20
  -7 -13   0    7.20    2.70
   7 -13   0   13.10    3.80
   7 -13   0   12.70    2.90
  -7 -13   0   11.50    6.20
  -7 -13   0   18.80    4.20
  -7  13   0   10.60    2.20
   7  13   0   13.50    5.30
  -7  13   0    9.90    2.70
  -7  13   0    6.90    2.20
   7  13   0    4.50    7.80
   7  13   0   18.40    4.70
   7  13   0    8.20    2.00
   7  13   0   31.70    9.30
  -7  13   0    8.60    2.00
  -7  13   0   11.70    3.90
  -7  13   0    8.50    3.00
  -8 -13   0   20.10    4.20
  -8 -13   0   16.40    3.50
   8 -13   0   18.20    4.30
   8 -13   0   19.40    4.10
   8 -13   0   15.30    4.00
  -8 -13   0   20.90    5.60
   8 -13   0   16.70    3.60
  -8 -13   0   13.30    2.70
  -8 -13   0   11.90    2.80
  -8 -13   0   12.30    2.80
  -8 -13   0    9.70    2.30
  -8 -13   0   32.20    7.90
  -8 -13   0   13.70    3.10
  -8  13   0   16.90    4.80
  -8  13   0   21.70    4.40
  -8  13   0   15.30    3.50
  -8  13   0   20.30   11.40
   8  13   0   17.80    3.00
  -8  13   0   10.50    2.90
  -8  13   0   28.50    6.70
   8  13   0   19.60    5.70
   8  13   0   19.90    8.50
   8  13   0   24.90    9.10
   8  13   0   28.70    6.00
  -8  13   0   21.80    5.50
  -8  13   0   10.10    2.40
   8  13   0   21.60    5.00
   8  13   0   16.30    4.20
  -9 -13   0    3.40    1.60
   9 -13   0    0.30    2.20
  -9 -13   0    8.00    6.60
  -9 -13   0   -1.00    2.20
   9 -13   0    1.20    1.60
  -9 -13   0    3.20    1.80
  -9 -13   0    0.00    2.00
  -9 -13   0    4.40    1.60
  -9 -13   0    5.50    2.30
   9 -13   0   -0.20    1.20
  -9 -13   0    2.10    2.00
   9 -13   0    2.80    1.40
  -9 -13   0    3.40    2.10
   9  13   0    2.70    1.30
   9  13   0   -1.80    8.10
  -9  13   0   -2.80    2.20
   9  13   0    8.80    4.50
  -9  13   0   -2.50    2.10
  -9  13   0   -1.10   13.20
  -9  13   0    1.00    1.70
   9  13   0   -1.30    7.70
   9  13   0    3.90    3.30
   9  13   0    2.00    1.90
  -9  13   0    1.70    1.60
  -9  13   0    0.10    3.30
   9  13   0    2.60    1.30
  -9  13   0   -0.20    1.60
 -10 -13   0   81.49   18.30
  10 -13   0   82.59    7.90
 -10 -13   0   93.79    8.10
 -10 -13   0  100.79    8.70
 -10 -13   0   97.99    7.20
 -10 -13   0   97.29    8.50
  10 -13   0   88.79    6.50
 -10 -13   0  101.29    8.30
  10 -13   0   92.79    7.70
  10 -13   0   94.49    7.40
 -10 -13   0   90.99    7.10
 -10 -13   0   86.19    6.50
 -10 -13   0   88.69    7.70
  10 -13   0   94.29    6.20
 -10 -13   0   85.89    8.40
  10  13   0   91.99    6.20
  10  13   0   89.09    6.70
 -10  13   0   84.09    6.80
 -10  13   0   86.19    7.10
  10  13   0   82.69    6.50
  10  13   0   96.19    8.80
  10  13   0   78.89   15.40
 -10  13   0   96.29    7.30
 -10  13   0   98.39    8.70
  10  13   0   77.79   15.60
 -10  13   0   92.09   10.00
  10  13   0   99.59    9.70
 -10  13   0   95.59    8.00
 -10  13   0  103.49   20.70
 -10  13   0  102.59    9.70
 -11 -13   0   79.79    6.20
  11 -13   0   60.29    5.50
 -11 -13   0   65.09    7.00
  11 -13   0   60.19    6.00
 -11 -13   0   69.69    7.30
 -11 -13   0   65.09    6.60
 -11 -13   0   74.19    6.90
  11 -13   0   67.99    5.40
 -11 -13   0   71.09    6.10
  11 -13   0   63.69    6.30
  11 -13   0   60.19    6.60
 -11 -13   0   81.69    7.40
 -11 -13   0   63.09    8.00
 -11 -13   0   76.49    5.90
 -11  13   0   72.99    8.70
 -11  13   0   57.59    6.70
 -11  13   0   68.29    7.50
 -11  13   0   66.29    6.40
  11  13   0   79.09    5.40
  11  13   0   71.29    8.70
  11  13   0   74.99    5.50
  11  13   0   68.59    9.30
 -11  13   0   66.59    7.90
  11  13   0   76.19    5.70
 -11  13   0   65.79    6.40
  12 -13   0   50.99    6.10
  12 -13   0   49.00    5.60
 -12 -13   0   51.89    5.10
 -12 -13   0   50.89    5.60
  12 -13   0   49.99    5.20
  12 -13   0   45.20    4.60
 -12 -13   0   54.19    6.10
 -12 -13   0   48.00    5.70
 -12 -13   0   47.60    6.60
 -12 -13   0   53.09    4.90
 -12 -13   0   51.19    4.90
 -12 -13   0   48.10    5.90
  12 -13   0   40.50    4.70
 -12 -13   0   49.40    5.30
  12 -13   0   41.40    4.60
 -12  13   0   45.20    6.40
  12  13   0   50.29    4.20
  12  13   0   57.29    8.80
 -12  13   0   48.40    5.70
 -12  13   0   49.40    5.10
 -12  13   0   46.20    6.90
 -12  13   0   52.29    7.50
  12  13   0   48.90    4.20
 -12  13   0   37.00    5.60
  12  13   0   55.09    7.20
 -12  13   0   54.79    5.50
  12  13   0   43.50    4.40
 -13 -13   0  320.97   15.30
 -13 -13   0  300.47   17.50
  13 -13   0  340.27   18.00
 -13 -13   0  314.07   16.60
  13 -13   0  288.07   17.10
  13 -13   0  319.07   16.50
 -13 -13   0  315.67   16.10
 -13 -13   0  322.97   16.20
  13 -13   0  311.57   15.00
  13 -13   0  327.67   16.10
 -13 -13   0  325.17   15.50
 -13 -13   0  329.07   16.90
 -13  13   0  345.67   18.60
 -13  13   0  345.07   18.50
  13  13   0  301.17   14.30
  13  13   0  303.37   17.00
 -13  13   0  277.37   16.60
  13  13   0  321.77   14.40
  13  13   0  285.47   17.90
  14 -13   0    0.10    1.00
 -14 -13   0    1.00    0.90
  14 -13   0    1.00    0.90
 -14 -13   0    1.40    1.00
 -14 -13   0    0.20    0.70
 -14 -13   0   -0.10    1.00
  14 -13   0   -1.60    1.50
 -14 -13   0    0.10    0.70
 -14 -13   0    1.50    0.90
 -14 -13   0   -0.60    1.50
  14 -13   0    1.90    3.00
  14 -13   0   -0.40    1.00
 -14 -13   0   -0.40    0.90
 -14  13   0    1.90    1.30
  14  13   0    0.10    0.80
  14  13   0    4.30    4.40
 -14  13   0    0.90    1.20
  14  13   0    0.20    0.50
 -14  13   0    3.20    1.20
  14  13   0    2.20    0.90
 -14  13   0    0.60    1.90
 -14  13   0    0.80    1.50
 -15 -13   0    1.30    0.80
  15 -13   0    3.50    1.10
 -15 -13   0    6.70    1.90
  15 -13   0    4.10    2.00
 -15 -13   0    2.50    1.10
 -15 -13   0    1.90    0.90
  15 -13   0    5.70    4.10
 -15 -13   0    2.20    1.60
 -15 -13   0    3.60    1.00
 -15 -13   0    2.80    0.80
 -15 -13   0    2.30    0.90
  15  13   0    5.80    1.50
 -15  13   0    5.50    2.20
 -15  13   0    2.00    1.20
  15  13   0    3.40    0.90
 -15  13   0    1.90    1.60
 -15  13   0    3.30    1.40
  15  13   0    5.10    1.40
 -16 -13   0   11.30    1.80
 -16 -13   0   14.70    2.90
 -16 -13   0   10.10    2.20
 -16 -13   0   14.90    2.20
 -16 -13   0   15.00    2.40
 -16 -13   0   12.20    1.80
  16 -13   0   13.10    2.10
 -16 -13   0   16.20    2.40
 -16 -13   0   13.40    1.90
 -16  13   0   14.40    2.50
 -16  13   0   15.30    3.50
  16  13   0   12.90    1.60
  16  13   0    9.10    1.50
 -17 -13   0   16.70    1.70
  17 -13   0   13.10    2.20
 -17 -13   0   15.30    2.70
 -17 -13   0   16.10    2.00
  17 -13   0   19.10    3.10
 -17 -13   0   17.90    1.90
 -17 -13   0   13.70    2.40
 -17 -13   0   18.00    1.80
  17  13   0   15.10    1.50
 -17  13   0   18.50    2.80
   0 -14   0    0.30    3.90
   0 -14   0    5.20    2.30
   0 -14   0   12.30    4.80
   0  14   0    1.70    4.90
   0  14   0    5.50    5.40
   0  14   0    8.00    3.90
   0  14   0    5.90    1.70
  -1 -14   0   55.39    9.60
  -1 -14   0   49.80    8.50
  -1 -14   0   53.59    6.60
   1 -14   0   37.60    6.30
   1 -14   0   58.89    8.50
   1 -14   0   31.00    7.50
   1 -14   0   37.70    7.10
   1  14   0   56.09    7.90
   1  14   0   61.09   11.40
  -1  14   0   46.60    6.90
  -1  14   0   51.09    9.20
   1  14   0   49.30    8.90
  -1  14   0   40.90    9.20
   1  14   0   46.40    4.50
  -1  14   0   48.20    4.50
   1  14   0   43.70    6.10
   2 -14   0   96.49    8.40
   2 -14   0   91.09    8.40
   2 -14   0   98.49   10.50
  -2 -14   0   93.59   10.00
   2 -14   0  109.89    9.60
  -2 -14   0  104.19    9.00
   2  14   0  109.09    9.30
  -2  14   0  103.19    9.10
  -2  14   0  100.49   11.40
   2  14   0  104.59   11.70
  -2  14   0  101.99   12.00
   2  14   0  111.09   11.50
  -2  14   0   94.09    6.60
  -2  14   0  106.49    9.10
   2  14   0  107.99    7.00
   2  14   0   87.69    9.40
   3 -14   0  194.08   12.50
   3 -14   0  194.68   12.00
  -3 -14   0  186.38   14.60
  -3 -14   0  199.38   12.70
  -3  14   0  189.68   12.90
   3  14   0  193.58   16.20
   3  14   0  191.58   15.40
   3  14   0  197.68   10.70
  -3  14   0  177.48   10.50
  -3  14   0  196.58   16.50
   3  14   0  192.88   13.10
   3  14   0  208.88   13.80
  -4 -14   0   -0.90    4.90
  -4 -14   0    0.20    2.20
   4 -14   0    3.50    2.70
   4 -14   0    2.80    2.20
   4  14   0    1.00    6.00
   4  14   0    1.10    3.30
   4  14   0    6.80    5.80
   4  14   0   -0.40    1.20
  -4  14   0    1.30    2.40
  -4  14   0    5.90   12.50
   4  14   0    7.30    6.70
  -5 -14   0  285.87   16.30
   5 -14   0  316.47   16.10
  -5 -14   0  295.97   16.80
   5 -14   0  332.47   17.20
   5 -14   0  323.47   17.90
  -5 -14   0  326.47   17.10
  -5 -14   0  326.47   17.80
   5  14   0  318.07   15.50
   5  14   0  286.97   21.80
  -5  14   0  346.17   18.90
  -5  14   0  340.17   17.50
  -5  14   0  347.27   23.60
   5  14   0  370.36   27.90
   6 -14   0  266.27   13.80
   6 -14   0  287.17   15.80
  -6 -14   0  242.18   15.10
  -6 -14   0  236.28   15.20
   6 -14   0  266.77   14.10
  -6 -14   0  233.98   14.30
  -6 -14   0  239.18   14.80
  -6 -14   0  244.18   13.80
  -6 -14   0  251.77   14.40
  -6 -14   0  260.27   18.90
  -6 -14   0  251.37   15.00
  -6 -14   0  256.47   14.50
  -6 -14   0  233.18   13.80
   6 -14   0  237.48   13.80
   6 -14   0  292.77   20.00
  -6  14   0  312.37   24.70
   6  14   0  274.47   14.50
   6  14   0  245.38   15.80
   6  14   0  251.57   21.70
   6  14   0  273.17   18.00
  -6  14   0  265.67   14.00
   6  14   0  256.47   21.40
  -6  14   0  267.77   15.40
  -6  14   0  266.87   14.10
   6  14   0  244.78   13.70
  -6  14   0  253.17   14.80
  -7 -14   0   93.79    7.60
   7 -14   0   90.69    7.70
  -7 -14   0   87.49    8.10
  -7 -14   0  102.69   13.00
  -7 -14   0   97.39    8.30
   7 -14   0   77.59    6.60
  -7 -14   0  104.19    9.30
   7 -14   0   73.39    7.50
  -7 -14   0  103.59    9.70
  -7 -14   0   90.39    7.50
   7 -14   0   83.39    6.10
  -7 -14   0  107.59    8.40
   7 -14   0   73.19    6.50
  -7 -14   0   84.29    7.80
  -7 -14   0   91.39    7.20
   7 -14   0   78.39    7.20
  -7  14   0   84.29    7.20
   7  14   0  103.69   14.10
  -7  14   0   91.79    9.60
   7  14   0   95.09    6.40
  -7  14   0   80.79    7.10
  -7  14   0   80.69    7.20
  -7  14   0   82.19    9.00
  -7  14   0   73.89    7.80
   7  14   0   87.09   15.40
   7  14   0   97.59    9.00
  -7  14   0   73.69    8.00
  -7  14   0   97.49   16.50
   7  14   0  103.49   10.50
  -8 -14   0   52.99    7.20
   8 -14   0   41.30    4.70
  -8 -14   0   41.00    6.50
  -8 -14   0   39.30    5.00
   8 -14   0   45.90    5.80
  -8 -14   0   35.20    6.10
  -8 -14   0   35.00    6.30
   8 -14   0   46.00    5.40
   8 -14   0   49.10    4.90
   8 -14   0   46.90    5.80
   8 -14   0   29.90    5.40
  -8 -14   0   41.20    5.90
  -8 -14   0   39.10    5.00
  -8 -14   0   48.80   11.30
  -8 -14   0   43.80    5.10
  -8 -14   0   47.60    6.90
   8  14   0   44.20    8.70
   8  14   0   42.70   11.10
  -8  14   0   42.80    5.80
  -8  14   0   35.20    5.20
   8  14   0   46.30    4.30
  -8  14   0   45.20    5.50
   8  14   0   42.90   11.10
  -8  14   0   38.00    6.30
   8  14   0   42.20    5.30
  -8  14   0   49.50    7.80
  -8  14   0   47.00    7.90
  -8  14   0   50.19   14.60
  -9 -14   0   25.80    4.00
   9 -14   0   20.10    4.30
  -9 -14   0   25.40    5.40
   9 -14   0   23.70    4.40
   9 -14   0   26.00    4.20
  -9 -14   0   33.80    6.10
   9 -14   0   27.30    4.00
  -9 -14   0   22.30    9.00
  -9 -14   0   24.10    5.00
  -9 -14   0   32.50    4.20
  -9 -14   0   29.50    6.00
  -9 -14   0   25.70    5.30
  -9 -14   0   28.50    4.40
  -9 -14   0   27.60    5.50
   9  14   0   18.70   12.80
   9  14   0   40.20    7.80
  -9  14   0   28.70    5.00
   9  14   0   20.90   13.90
  -9  14   0   22.80    4.40
   9  14   0   34.80    3.70
  -9  14   0   33.10    4.90
  -9  14   0   30.90    7.40
   9  14   0   35.70    4.20
   9  14   0   32.90    5.80
  -9  14   0   23.80    4.20
 -10 -14   0    1.80    1.40
 -10 -14   0    1.90    1.30
  10 -14   0   -2.10    2.30
 -10 -14   0    2.00    1.30
  10 -14   0    2.10    1.10
 -10 -14   0   -0.40    1.60
  10 -14   0    1.90    2.50
 -10 -14   0   -0.20    1.90
  10 -14   0    0.70    1.10
  10 -14   0    0.90    2.10
 -10 -14   0    0.70    1.20
 -10 -14   0    0.80    2.30
 -10 -14   0   -1.40    1.50
 -10 -14   0    2.40    1.70
  10  14   0    6.20    3.30
  10  14   0    0.90    1.50
  10  14   0    0.50    1.70
 -10  14   0   -0.20    2.00
 -10  14   0    2.10    1.50
 -10  14   0    1.10    1.50
 -10  14   0   -0.60    1.40
  10  14   0    0.40    0.80
 -10  14   0    0.30    1.90
 -10  14   0    1.40    2.70
  10  14   0    2.40    4.90
 -11 -14   0    2.20    2.10
 -11 -14   0    2.20    1.40
  11 -14   0    4.90    1.60
  11 -14   0    6.90    3.50
 -11 -14   0    4.20    1.40
 -11 -14   0    5.60    1.50
 -11 -14   0    1.50    1.50
 -11 -14   0    3.80    1.40
  11 -14   0    3.30    1.50
 -11 -14   0    3.60    1.60
  11 -14   0    5.80    2.30
 -11 -14   0    3.20    2.00
  11 -14   0    3.70    1.70
 -11  14   0    3.00    1.80
 -11  14   0    6.00    1.70
  11  14   0    5.40    3.70
  11  14   0    3.60    1.50
 -11  14   0    3.80    2.10
  11  14   0    2.00    0.90
  11  14   0    4.90    1.40
  11  14   0    8.20    5.60
 -11  14   0    5.20    1.70
 -11  14   0    7.30    3.60
  12 -14   0    1.10    1.10
 -12 -14   0   -0.60    1.00
  12 -14   0   -0.10    1.50
 -12 -14   0   -1.40    1.90
 -12 -14   0   -0.60    0.90
  12 -14   0   -3.50    2.30
  12 -14   0   -0.90    1.00
 -12 -14   0    0.30    0.90
 -12 -14   0    0.50    1.20
 -12 -14   0    1.70    1.70
 -12 -14   0   -2.10    1.10
 -12 -14   0   -1.30    1.00
 -12  14   0    1.00    1.40
  12  14   0   -3.60    5.30
  12  14   0    0.10    0.60
 -12  14   0   -1.10    1.60
 -12  14   0    0.90    1.20
  12  14   0    0.40    0.80
  12  14   0    4.20    3.40
 -12  14   0   -2.80    2.30
 -13 -14   0   -0.90    0.90
  13 -14   0    1.50    1.60
  13 -14   0   -1.30    0.90
 -13 -14   0    0.60    0.80
 -13 -14   0    0.00    1.00
 -13 -14   0   -0.60    0.80
 -13 -14   0    0.20    0.80
  13 -14   0    0.70    2.60
 -13 -14   0   -2.20    1.00
 -13 -14   0    0.90    1.50
 -13 -14   0   -0.30    1.10
  13 -14   0   -0.50    1.00
  13 -14   0    0.40    1.00
 -13 -14   0   -0.90    2.10
  13  14   0    0.70    4.40
  13  14   0   -0.50    0.90
 -13  14   0   -0.10    1.10
  13  14   0   -1.50    0.70
 -13  14   0    0.50    1.40
 -13  14   0   -3.10    1.60
 -13  14   0   -1.00    2.20
  13  14   0    0.10    0.60
  13  14   0    6.60    5.80
 -13  14   0   -0.30    1.10
  14 -14   0  141.49    8.50
 -14 -14   0  149.79    8.70
  14 -14   0  146.49    9.30
 -14 -14   0  154.38    8.20
 -14 -14   0  148.39    8.00
 -14 -14   0  155.38    8.10
  14 -14   0  137.19    8.70
 -14 -14   0  149.59    8.10
 -14 -14   0  152.98    8.50
  14 -14   0  127.69    9.90
 -14 -14   0  145.49    8.70
 -14 -14   0  148.69    8.70
 -14  14   0  144.39   10.00
  14  14   0  146.79    7.40
 -14  14   0  138.99    8.50
 -14  14   0  131.49    8.20
  14  14   0  148.39    7.30
 -14  14   0  145.99    9.40
 -15 -14   0   21.90    2.80
 -15 -14   0   20.30    3.90
 -15 -14   0   21.00    2.40
 -15 -14   0   18.40    2.30
 -15 -14   0   17.80    3.40
  15 -14   0   15.30    3.00
 -15 -14   0   23.60    2.70
  15  14   0   20.00    2.00
  15  14   0   13.60    2.40
 -16 -14   0   11.10    1.60
 -16 -14   0   13.90    3.80
 -16 -14   0    7.10    2.10
 -16 -14   0   10.10    1.90
 -16 -14   0   13.50    1.60
 -16 -14   0   11.00    2.00
 -16 -14   0   12.10    1.90
  16 -14   0   11.70    2.20
  16 -14   0   10.60    1.80
  16  14   0   11.10    1.40
  16  14   0   11.20    1.50
 -16  14   0   10.50    2.30
 -17 -14   0  144.49    6.60
 -17 -14   0  137.59    6.60
 -17  14   0  151.28    6.90
  17  14   0  147.59    6.10
  17  14   0  154.38    6.60
   0 -15   0    0.60    2.50
   0 -15   0   -5.10    5.00
   0 -15   0  -12.00    4.90
   0 -15   0   -8.30    5.40
   0  15   0   -1.40    1.40
   0  15   0    0.20    6.30
   0  15   0   11.70    7.50
   0  15   0    3.90    4.30
   1 -15   0   -3.50    3.50
   1 -15   0   -1.50    4.20
   1 -15   0    5.60    2.40
  -1 -15   0    1.30    2.40
   1 -15   0   -0.50    5.30
  -1 -15   0    6.80    4.90
   1  15   0    0.30    7.40
   1  15   0   -1.00    3.80
   1  15   0   -0.30    1.20
   1  15   0    1.70    6.60
  -1  15   0    4.20    5.00
  -2 -15   0   38.00    8.90
   2 -15   0   41.30   10.40
   2 -15   0   47.90    7.30
   2 -15   0   49.90    7.10
  -2 -15   0   41.60    6.40
  -2  15   0   51.39    7.30
   2  15   0   49.30    4.80
   2  15   0   55.69   10.90
   2  15   0   50.99    7.20
  -2  15   0   64.09   11.80
  -2  15   0   62.99    5.30
   2  15   0   47.10   14.30
  -3 -15   0    9.40    2.20
  -3 -15   0   12.80    6.60
   3 -15   0   10.10    2.70
   3 -15   0   14.60    3.70
   3 -15   0   17.90    4.70
  -3 -15   0   18.90    5.10
  -3 -15   0   10.80    3.00
   3 -15   0   12.60    3.50
  -3 -15   0   12.30    3.00
   3  15   0   19.10    7.10
  -3  15   0    8.40    1.80
  -3  15   0    9.20    3.50
   3  15   0    5.90    7.00
   3  15   0   23.20    8.00
  -3  15   0   12.40    8.70
   3  15   0   14.60    3.20
  -3  15   0   14.90    4.10
  -3  15   0    7.80    2.40
  -3  15   0   11.10    2.80
   3  15   0   14.30    4.60
  -4 -15   0   50.99    7.20
  -4 -15   0   53.59    6.50
   4 -15   0   54.39    5.10
  -4 -15   0   47.60    6.90
  -4 -15   0   49.99    6.10
   4 -15   0   56.89    7.00
  -4 -15   0   54.09   10.90
   4 -15   0   62.79    8.30
  -4 -15   0   49.70    6.50
   4 -15   0   45.40    6.40
  -4 -15   0   51.59    6.20
   4 -15   0   58.29    6.60
  -4 -15   0   46.30    5.90
   4 -15   0   44.00    5.60
  -4 -15   0   59.29    6.20
   4  15   0   49.00    6.60
  -4  15   0   50.19    5.70
   4  15   0   51.59    6.50
  -4  15   0   53.39   13.00
  -4  15   0   46.40    5.50
  -4  15   0   45.10    5.90
   4  15   0   49.80   10.80
  -4  15   0   52.69    7.00
  -4  15   0   54.09    7.90
   4  15   0   39.40   10.20
   4  15   0   43.30    5.90
   4  15   0   53.29    7.50
   4  15   0   58.79   12.50
   5 -15   0   26.70    4.40
  -5 -15   0   31.10    5.90
   5 -15   0   21.70    4.30
  -5 -15   0   24.40    4.90
  -5 -15   0   32.30    7.30
   5 -15   0   28.20    5.20
   5 -15   0   31.40    5.50
  -5 -15   0   29.70    8.30
  -5 -15   0   24.80    5.00
  -5 -15   0   20.40    5.10
  -5 -15   0   27.70    5.00
  -5  15   0   26.90    7.50
   5  15   0   41.60   10.30
   5  15   0   28.30   11.90
  -5  15   0   24.80    6.80
  -5  15   0   29.60   10.90
  -5  15   0   24.40    5.60
   5  15   0   21.40    5.30
   5  15   0   34.90    9.50
   5  15   0   24.00    3.50
   5  15   0   30.10    6.40
  -6 -15   0  206.98   13.60
  -6 -15   0  204.68   11.90
  -6 -15   0  205.08   12.80
   6 -15   0  201.78   12.70
  -6 -15   0  216.18   17.80
  -6 -15   0  201.48   12.70
   6 -15   0  179.38   12.00
  -6 -15   0  211.68   12.40
  -6 -15   0  197.68   12.20
  -6 -15   0  199.18   12.30
   6 -15   0  188.08   10.90
  -6 -15   0  202.98   13.00
   6 -15   0  215.28   13.70
   6 -15   0  203.08   11.60
  -6 -15   0  221.38   12.50
   6  15   0  185.08   20.10
   6  15   0  200.48   14.00
   6  15   0  198.28   11.50
  -6  15   0  202.98   14.00
   6  15   0  207.18   10.90
  -6  15   0  205.78   21.30
  -6  15   0  195.08   11.50
  -6  15   0  218.28   14.60
   6  15   0  206.58   19.20
   6  15   0  222.98   17.00
  -6  15   0  195.48   11.60
  -6  15   0  192.48   13.90
  -6  15   0  188.88   11.50
  -7 -15   0  187.78   12.30
  -7 -15   0  170.78   11.50
  -7 -15   0  172.38   11.60
   7 -15   0  175.88   10.30
  -7 -15   0  186.48   11.40
  -7 -15   0  176.28   11.90
   7 -15   0  183.08   11.50
  -7 -15   0  185.58   11.90
  -7 -15   0  159.28   14.70
  -7 -15   0  176.88   12.60
   7 -15   0  178.68   10.80
  -7 -15   0  163.98   16.70
  -7 -15   0  184.98   11.30
   7 -15   0  182.78   11.90
  -7 -15   0  167.38   10.80
   7 -15   0  183.78   12.60
   7  15   0  152.28   20.30
  -7  15   0  217.88   22.30
  -7  15   0  211.48   14.10
  -7  15   0  181.78   10.80
  -7  15   0  222.98   14.70
  -7  15   0  192.38   12.40
   7  15   0  200.48   18.60
   7  15   0  184.08   10.60
   7  15   0  202.58   16.50
   7  15   0  201.08   10.30
  -7  15   0  194.58   11.50
  -7  15   0  195.38   11.20
   8 -15   0  260.77   13.10
  -8 -15   0  266.57   14.30
  -8 -15   0  259.17   15.00
  -8 -15   0  238.78   20.20
  -8 -15   0  270.27   15.20
  -8 -15   0  269.87   15.30
  -8 -15   0  280.57   14.60
  -8 -15   0  271.87   14.00
   8 -15   0  243.08   15.60
  -8 -15   0  269.07   14.40
   8 -15   0  237.08   13.40
  -8 -15   0  276.77   15.40
   8 -15   0  261.77   15.10
   8 -15   0  236.98   14.10
  -8 -15   0  270.07   15.10
  -8  15   0  232.58   13.60
  -8  15   0  270.37   17.40
  -8  15   0  240.38   13.90
  -8  15   0  233.28   14.90
   8  15   0  269.87   13.10
  -8  15   0  239.28   15.80
   8  15   0  237.18   25.30
   8  15   0  343.27   30.40
   8  15   0  269.47   18.40
   8  15   0  275.37   16.60
   8  15   0  266.07   13.30
  -8  15   0  268.47   16.70
  -9 -15   0    1.60    1.80
   9 -15   0    2.20    1.20
  -9 -15   0    2.80    1.70
  -9 -15   0    3.40    1.90
  -9 -15   0   -0.60    1.70
  -9 -15   0    2.90    2.10
   9 -15   0    2.10    1.50
   9 -15   0    6.70    2.10
  -9 -15   0    5.50    1.70
  -9 -15   0    1.50   12.10
  -9 -15   0    4.30    1.80
  -9 -15   0    4.10    1.50
  -9 -15   0    3.60    1.80
   9 -15   0    4.90    1.70
   9 -15   0    5.60    2.70
  -9  15   0    0.40    3.30
  -9  15   0    0.40    2.30
   9  15   0    9.00    3.70
   9  15   0   10.50    3.00
  -9  15   0    3.90    1.70
   9  15   0    6.00    1.70
   9  15   0   -2.70    5.90
  -9  15   0    3.40    1.50
  -9  15   0    1.30    1.80
 -10 -15   0    0.20    1.10
  10 -15   0   -1.70    1.20
  10 -15   0   -1.60    0.90
  10 -15   0    0.20    2.50
 -10 -15   0   -1.70    1.60
 -10 -15   0    0.50    1.10
 -10 -15   0    1.20    1.20
 -10 -15   0   -1.20    1.30
  10 -15   0    1.10    1.70
 -10 -15   0   -1.40    1.30
 -10 -15   0    0.30    1.90
 -10 -15   0    0.90    1.20
  10 -15   0   -1.40    1.00
 -10 -15   0    0.70    1.40
 -10  15   0   -2.90    1.30
  10  15   0   -0.20    0.80
 -10  15   0   -1.10    2.90
  10  15   0   14.90    6.70
  10  15   0    0.00    0.70
  10  15   0    2.30    2.10
  10  15   0   -0.80    3.30
 -10  15   0   -1.90    1.20
 -10  15   0   -0.30    1.90
 -10  15   0    0.50    1.30
  11 -15   0   36.40    4.70
 -11 -15   0   32.80    5.10
 -11 -15   0   37.10    4.50
 -11 -15   0   38.40    4.20
  11 -15   0   32.00    4.50
  11 -15   0   30.70    4.80
 -11 -15   0   33.60    4.60
 -11 -15   0   40.70    5.00
 -11 -15   0   36.10    4.60
 -11 -15   0   34.10    5.00
  11 -15   0   37.60    5.40
 -11 -15   0   37.40    4.40
  11 -15   0   29.30    4.00
 -11 -15   0   37.90    5.50
 -11  15   0   34.50    4.50
  11  15   0   46.40    9.70
 -11  15   0   30.20    6.50
  11  15   0   35.90    3.40
  11  15   0   33.30    6.40
 -11  15   0   37.90    4.70
  11  15   0   34.60    3.80
 -11  15   0   26.30    6.50
  12 -15   0  105.79    7.70
  12 -15   0   90.69    7.20
  12 -15   0  110.99   10.50
 -12 -15   0   92.99    6.50
 -12 -15   0   97.59    6.80
  12 -15   0   97.89    6.60
 -12 -15   0   95.69    6.90
 -12 -15   0   88.29    7.10
  12 -15   0   95.69    7.70
 -12 -15   0   95.29    7.10
 -12 -15   0   95.79    6.60
 -12 -15   0   95.89    7.20
 -12 -15   0   96.09    7.00
 -12 -15   0   95.39    8.00
 -12  15   0  106.49    7.20
 -12  15   0  104.29    7.20
  12  15   0   94.69    5.70
 -12  15   0   95.29    9.60
 -12  15   0  115.49    9.30
  12  15   0   96.79    5.90
 -12  15   0  102.99    9.30
  12  15   0  100.69    7.20
  12  15   0   97.29    8.90
 -13 -15   0    8.50    2.50
  13 -15   0   11.40    3.00
  13 -15   0    8.80    3.30
 -13 -15   0   12.00    2.70
 -13 -15   0   10.60    2.30
 -13 -15   0    8.80    2.20
 -13 -15   0   10.80    2.90
  13 -15   0    6.20    2.30
  13  15   0   11.50    1.80
 -13  15   0   17.00    4.90
 -13  15   0   16.10    4.30
  13  15   0    9.60    1.70
 -14 -15   0    0.30    0.60
  14 -15   0    2.40    2.90
 -14 -15   0   -0.50    0.70
 -14 -15   0   -0.60    0.70
  14 -15   0    0.10    0.80
  14 -15   0    0.60    0.90
 -14 -15   0   -0.50    0.70
 -14 -15   0   -0.20    1.30
 -14 -15   0   -1.30    0.60
  14 -15   0   -1.60    0.70
 -14 -15   0   -0.50    0.90
  14 -15   0    0.70    2.30
 -14 -15   0   -0.50    0.70
  14  15   0    1.50    1.20
 -14  15   0    1.30    1.20
  14  15   0    0.00    0.80
 -14  15   0   -0.50    1.00
  14  15   0    0.40    0.40
 -14  15   0   -0.70    1.00
 -15 -15   0   75.29    4.60
 -15 -15   0   75.99    4.40
  15 -15   0   67.89    5.70
 -15 -15   0   70.39    4.50
 -15 -15   0   73.09    4.30
  15 -15   0   63.19    4.80
 -15 -15   0   67.29    4.30
 -15 -15   0   73.69    4.70
 -15 -15   0   61.89    4.60
  15 -15   0   67.79    4.70
  15  15   0   71.29    3.90
  15  15   0   75.09    3.90
 -15  15   0   58.59    4.60
 -15  15   0   73.09    5.30
 -15  15   0   71.29    6.10
 -16 -15   0    9.90    1.50
 -16 -15   0   11.70    2.60
 -16 -15   0   14.40    1.70
 -16 -15   0    8.10    1.50
  16 -15   0   13.40    2.10
 -16 -15   0    8.80    1.50
 -16 -15   0    8.10    1.60
  16  15   0   12.00    1.30
 -16  15   0   13.30    3.20
 -16  15   0   12.90    2.20
  16  15   0   12.10    1.80
   0 -16   0  479.05   25.50
   0 -16   0  509.35   25.50
   0 -16   0  524.85   23.40
   0 -16   0  507.15   23.90
   0 -16   0  543.65   27.80
   0 -16   0  534.25   28.30
   0 -16   0  490.95   26.20
   0 -16   0  506.55   25.10
   0 -16   0  574.54   27.30
   0  16   0  542.75   23.30
   0  16   0  530.55   24.90
   0  16   0  535.55   23.20
   0  16   0  508.55   31.40
   0  16   0  483.65   25.90
   0  16   0  525.15   24.90
   1 -16   0    4.70    2.10
  -1 -16   0    7.40    1.90
  -1 -16   0   14.60    7.60
   1 -16   0    6.20    4.20
  -1 -16   0    7.90    3.20
  -1 -16   0    7.80    2.50
   1 -16   0    7.90    2.60
   1 -16   0    8.10    2.50
   1 -16   0    8.70    2.40
   1 -16   0    6.60    5.10
  -1 -16   0    8.10    2.60
  -1 -16   0    3.40    2.50
   1 -16   0   12.50    3.60
  -1 -16   0    6.10    2.00
   1  16   0   13.70    4.10
   1  16   0    5.10    3.60
  -1  16   0   17.90    4.70
   1  16   0    2.80   10.20
  -1  16   0    8.10    3.20
  -1  16   0   15.30    3.70
   1  16   0    8.40    4.90
  -1  16   0    8.20    2.40
  -1  16   0   10.30    2.40
   1  16   0    8.70    8.40
  -1  16   0   19.50   13.30
   2 -16   0   61.99    7.90
   2 -16   0   71.59    9.00
   2 -16   0   66.09    9.40
  -2 -16   0   40.10    8.20
  -2 -16   0   35.70    9.40
  -2 -16   0   60.29    8.30
   2 -16   0   49.00    6.50
  -2 -16   0   51.49    8.20
   2 -16   0   59.99    8.70
   2 -16   0   59.09    8.30
  -2 -16   0   78.79   15.30
   2  16   0   61.49    8.50
   2  16   0   57.09   12.30
  -2  16   0   67.79   14.20
   2  16   0   65.09    5.20
   2  16   0   78.89   16.90
   2  16   0   58.19    7.00
  -2  16   0   67.09    5.70
   3 -16   0    4.70    4.10
  -3 -16   0    7.70    2.50
  -3 -16   0    5.10    2.50
  -3 -16   0    6.00    2.00
  -3 -16   0    2.80    7.30
   3 -16   0    4.20    1.60
   3 -16   0    4.20    2.20
  -3 -16   0    4.90    2.70
  -3 -16   0    5.60    2.00
  -3 -16   0    4.00    2.60
  -3 -16   0    3.30    1.70
  -3 -16   0    4.80    2.80
  -3 -16   0    5.80    1.90
   3 -16   0    4.00    2.50
   3  16   0   -4.40    7.90
  -3  16   0    2.50    1.40
   3  16   0    4.20    1.60
  -3  16   0    1.00    9.70
  -3  16   0    3.80    1.80
   3  16   0    9.40    8.40
   3  16   0    3.60    2.20
  -3  16   0    2.30    3.10
  -3  16   0    5.50    2.50
   3  16   0    7.60    4.40
   3  16   0    1.80    1.20
  -4 -16   0  285.67   14.70
  -4 -16   0  269.67   15.80
  -4 -16   0  258.57   15.10
  -4 -16   0  274.87   15.60
   4 -16   0  262.77   15.60
  -4 -16   0  267.97   14.40
  -4 -16   0  299.27   16.00
   4 -16   0  246.28   15.00
  -4 -16   0  275.07   15.40
  -4 -16   0  261.27   15.40
   4 -16   0  257.87   14.30
   4 -16   0  232.88   19.50
   4 -16   0  257.27   16.70
   4 -16   0  268.77   13.80
  -4 -16   0  257.27   19.80
  -4 -16   0  259.67   15.30
  -4  16   0  274.67   13.10
   4  16   0  256.17   22.70
   4  16   0  232.28   16.40
  -4  16   0  262.37   16.20
  -4  16   0  298.57   17.40
   4  16   0  273.67   13.70
  -4  16   0  279.67   14.60
  -4  16   0  226.58   13.50
   4  16   0  259.97   21.20
   4  16   0  252.37   13.90
   4  16   0  262.57   14.90
  -4  16   0  257.57   14.30
  -4  16   0  275.97   24.00
  -5 -16   0   69.19    6.90
   5 -16   0   88.79    6.80
  -5 -16   0   63.79    6.90
  -5 -16   0   72.69    7.20
  -5 -16   0   78.89    8.20
  -5 -16   0   52.89   10.50
  -5 -16   0   73.19    7.10
  -5 -16   0   70.09    7.70
   5 -16   0   92.59    8.80
   5 -16   0   85.99    9.30
   5 -16   0   85.49    6.50
  -5 -16   0   84.79    7.80
   5 -16   0   65.99    7.50
   5 -16   0   80.69    7.90
  -5 -16   0   64.09    7.50
  -5 -16   0   71.49    7.60
  -5 -16   0   68.19    8.10
  -5  16   0   69.09    6.90
  -5  16   0   62.59    9.30
   5  16   0   62.39    7.00
  -5  16   0   96.99   17.70
  -5  16   0   80.69    7.10
   5  16   0   77.39    6.60
   5  16   0   43.50   11.90
  -5  16   0   94.09    9.20
   5  16   0   71.99    5.80
   5  16   0   76.69    8.80
   5  16   0   64.69   14.60
  -6 -16   0    9.80    2.30
  -6 -16   0    6.70    2.20
  -6 -16   0    8.40    2.60
  -6 -16   0   17.00    4.70
  -6 -16   0   12.50    2.70
  -6 -16   0   19.30    5.40
  -6 -16   0   15.10    4.20
   6 -16   0   12.50    3.20
   6 -16   0   11.20    3.20
   6 -16   0    8.80    1.90
   6 -16   0   13.20    3.70
  -6 -16   0   23.10    9.50
   6 -16   0   10.70    2.60
  -6 -16   0    4.90    2.10
   6 -16   0    9.00    4.10
  -6  16   0   33.10   14.60
  -6  16   0    9.20    3.30
   6  16   0   14.10    4.60
   6  16   0   21.20   12.10
  -6  16   0   14.10    3.70
  -6  16   0   25.70    7.00
  -6  16   0    8.30    2.30
   6  16   0   17.10    3.70
  -6  16   0   10.00    2.80
   6  16   0    6.20    9.70
  -7 -16   0   13.90    3.80
  -7 -16   0    6.50    2.60
  -7 -16   0    7.10    2.20
   7 -16   0    4.10    1.50
   7 -16   0    3.80    1.60
  -7 -16   0    5.30    2.00
  -7 -16   0    7.50    2.00
   7 -16   0    6.40    3.30
   7 -16   0    4.20    1.90
  -7 -16   0    2.90    2.10
  -7 -16   0   -7.60   11.40
  -7 -16   0    5.80    2.10
   7 -16   0    5.10    2.00
  -7 -16   0    7.20    2.10
  -7 -16   0    8.20    2.70
   7 -16   0    5.70    2.50
  -7 -16   0    7.00    2.10
  -7  16   0    3.10    2.20
   7  16   0   15.40   11.80
   7  16   0    5.20    1.30
   7  16   0    3.60    9.00
   7  16   0    6.20    4.20
  -7  16   0    3.70    1.70
  -7  16   0   10.00   14.40
  -7  16   0    4.30    1.50
  -7  16   0    3.90    3.70
   8 -16   0  128.59    9.50
  -8 -16   0  140.09   10.20
  -8 -16   0  148.69   10.10
  -8 -16   0  137.89    9.30
   8 -16   0  135.49   12.50
  -8 -16   0  136.49    9.20
  -8 -16   0  138.59    9.10
   8 -16   0  133.09    9.40
   8 -16   0  129.19    8.50
  -8 -16   0  140.29   10.10
  -8 -16   0  140.09    9.40
  -8 -16   0  143.39   10.20
   8 -16   0  130.19   10.80
  -8 -16   0  134.69    9.60
   8 -16   0  127.19    8.60
   8  16   0  130.49    8.30
   8  16   0  144.29    8.90
  -8  16   0  145.09   11.70
  -8  16   0  128.29   10.10
  -8  16   0  151.58   18.70
   8  16   0  126.39   14.90
   8  16   0  124.79   11.30
  -8  16   0  140.89    9.30
  -8  16   0  137.39    9.10
  -9 -16   0   89.19    7.30
  -9 -16   0   87.19    7.70
   9 -16   0   99.89    7.90
  -9 -16   0   88.09    6.90
  -9 -16   0   92.39    7.90
   9 -16   0   88.89    8.50
  -9 -16   0  102.79    7.90
  -9 -16   0   85.39    8.00
   9 -16   0   96.19    8.20
  -9 -16   0   96.39    7.00
   9 -16   0   91.69    7.30
   9 -16   0   87.89    6.80
  -9 -16   0   94.09    7.70
  -9 -16   0   98.89    7.30
   9  16   0   90.59    6.30
   9  16   0  115.49   14.30
   9  16   0   92.59    6.20
  -9  16   0   93.49    7.20
  -9  16   0   79.79    6.80
  -9  16   0   96.09    9.80
  -9  16   0   90.09    8.30
   9  16   0   99.69    9.50
  -9  16   0  107.09   10.90
 -10 -16   0   42.70    4.50
  10 -16   0   48.10    5.60
  10 -16   0   39.30    4.40
  10 -16   0   43.60    6.00
  10 -16   0   45.30    4.90
  10 -16   0   48.00    5.50
 -10 -16   0   48.40    5.80
 -10 -16   0   43.10    4.60
 -10 -16   0   32.80    5.10
 -10 -16   0   45.70    5.00
 -10 -16   0   43.90    5.10
 -10 -16   0   44.60    5.50
 -10 -16   0   47.60    6.00
 -10 -16   0   39.30    5.20
 -10  16   0   35.90    4.80
 -10  16   0   42.50    5.00
 -10  16   0   49.90    7.20
  10  16   0   45.40    4.20
  10  16   0   47.50    4.00
 -10  16   0   41.70    7.60
  11 -16   0   48.50    5.80
  11 -16   0   42.40    5.30
 -11 -16   0   48.30    5.00
  11 -16   0   50.19    6.40
 -11 -16   0   40.00    4.60
 -11 -16   0   36.70    4.70
 -11 -16   0   35.10    6.30
 -11 -16   0   43.20    5.70
 -11 -16   0   37.60    6.20
  11  16   0   40.30    3.40
 -11  16   0   46.70    7.50
 -11  16   0   30.50    6.60
  11  16   0   48.10    7.70
 -12 -16   0   29.20    3.50
  12 -16   0   27.70    4.30
 -12 -16   0   26.90    3.90
 -12 -16   0   29.40    3.90
  12 -16   0   25.50    5.10
 -12 -16   0   30.80    3.40
  12 -16   0   26.90    3.80
 -12 -16   0   24.80    3.90
  12 -16   0   21.40    3.30
 -12 -16   0   26.80    3.80
 -12 -16   0   23.70    3.60
  12 -16   0   26.30    4.10
 -12 -16   0   27.00    3.20
 -12 -16   0   27.40    3.50
 -12  16   0   23.20    3.60
  12  16   0   28.60    2.80
 -12  16   0   21.70    3.60
 -12  16   0   30.20    5.40
  12  16   0   30.00    2.70
 -12  16   0   31.30    5.90
  13 -16   0   21.70    3.30
  13 -16   0   23.50    2.90
 -13 -16   0   26.00    3.00
 -13 -16   0   28.20    3.10
 -13 -16   0   24.40    2.70
 -13 -16   0   29.40    3.20
 -13 -16   0   22.50    3.30
  13 -16   0   25.20    3.40
 -13 -16   0   26.00    4.60
  13 -16   0   25.50    4.00
 -13 -16   0   26.90    3.10
 -13 -16   0   27.40    3.00
 -13 -16   0   30.30    3.50
 -13  16   0   22.30    4.50
  13  16   0   24.80    2.30
 -13  16   0   19.10    5.10
 -13  16   0   26.80    3.30
  13  16   0   26.90    2.50
 -13  16   0   21.00    3.10
 -14 -16   0   12.70    2.10
 -14 -16   0   12.90    1.90
  14 -16   0   11.80    2.50
  14 -16   0   12.20    3.70
 -14 -16   0   15.10    2.00
  14 -16   0   15.60    2.30
 -14 -16   0   13.20    2.10
 -14 -16   0   11.60    2.30
 -14 -16   0    9.80    1.80
 -14 -16   0   10.10    2.90
 -14 -16   0   10.80    1.90
  14  16   0   11.40    1.60
 -14  16   0   11.80    2.60
 -14  16   0   14.90    3.30
 -14  16   0   11.10    3.70
 -14  16   0   11.40    2.60
  14  16   0   14.00    1.70
 -15 -16   0   53.19    3.40
 -15 -16   0   53.89    3.50
 -15 -16   0   54.69    3.60
 -15 -16   0   54.39    3.50
  15 -16   0   61.09    6.90
  15 -16   0   54.69    4.10
 -15 -16   0   60.29    3.80
 -15 -16   0   54.79    3.50
 -15  16   0   56.89    4.50
 -15  16   0   54.99    5.10
  15  16   0   54.29    3.00
  15  16   0   54.19    3.40
 -15  16   0   51.09    3.80
 -16 -16   0   -0.20    0.50
 -16 -16   0    0.20    0.50
  16 -16   0    0.70    0.50
 -16 -16   0    0.20    0.50
  16  16   0    0.50    0.40
 -16  16   0    0.30    0.60
  16  16   0    0.20    0.20
   0 -17   0   -2.10    1.50
   0 -17   0   -3.90    2.30
   0 -17   0    1.10    1.80
   0 -17   0   -0.70    2.00
   0 -17   0   -1.50    1.30
   0 -17   0   -2.90    6.60
   0 -17   0    3.20    2.90
   0  17   0   -1.00    1.00
   0  17   0    1.20    2.90
   0  17   0  -10.40   10.00
   0  17   0    0.60    1.60
   0  17   0    1.60    1.70
   0  17   0   -4.00    3.00
   0  17   0   -0.90    1.60
  -1 -17   0   92.29    7.10
   1 -17   0   73.49    8.30
  -1 -17   0   88.59    9.50
  -1 -17   0   87.89    8.60
   1 -17   0   92.49    7.20
  -1 -17   0   89.59   15.80
   1 -17   0   98.79   10.80
  -1 -17   0   90.89    7.50
  -1 -17   0   95.39    7.90
   1 -17   0   77.09    6.80
   1 -17   0   87.99   10.20
   1 -17   0   77.49    9.00
  -1 -17   0   89.09    8.10
  -1 -17   0  100.09    8.50
  -1  17   0   84.49    6.40
  -1  17   0   53.49   13.70
  -1  17   0   79.29    7.50
  -1  17   0   79.59    8.90
  -1  17   0   89.89    7.90
  -1  17   0   81.59    6.40
   1  17   0   91.39    8.20
   1  17   0   80.29   10.90
   1  17   0  105.49    7.40
   1  17   0   96.49    6.90
   1  17   0   83.69   15.60
   1  17   0   87.19    6.60
   2 -17   0    1.20    1.70
   2 -17   0    1.10    1.30
  -2 -17   0    3.50    2.40
   2 -17   0   -1.70    3.10
   2 -17   0    0.00    2.10
  -2 -17   0    2.10    1.50
   2 -17   0    3.80    5.20
   2 -17   0    7.00    2.90
  -2 -17   0    3.10    1.80
  -2 -17   0    3.70    1.90
  -2 -17   0    3.50    2.00
  -2 -17   0    2.60    2.10
   2 -17   0    1.30    1.80
  -2 -17   0   -0.30    1.60
  -2 -17   0   17.10    9.10
  -2  17   0    8.10   11.10
  -2  17   0    1.90    1.70
   2  17   0    2.00    1.20
  -2  17   0    1.80    3.10
   2  17   0   -4.10    5.10
   2  17   0    5.40    1.70
  -2  17   0   -0.20    2.00
   2  17   0    3.00    2.10
   2  17   0   12.60   11.10
   2  17   0   -1.00    9.50
  -2  17   0    1.10    1.80
  -2  17   0    7.20    2.80
  -2  17   0    1.00    1.20
  -3 -17   0   16.50    4.00
   3 -17   0    7.90    2.10
  -3 -17   0   11.60    9.00
  -3 -17   0    7.50    2.90
  -3 -17   0    8.10    2.40
   3 -17   0    7.20    4.60
  -3 -17   0    9.70    2.40
   3 -17   0   11.80    3.20
  -3 -17   0    7.00    2.60
   3 -17   0    7.70    2.10
  -3 -17   0    9.20    2.40
  -3 -17   0    8.00    2.50
   3 -17   0   22.10    6.20
   3 -17   0   13.70    3.60
  -3 -17   0    7.60    2.20
   3 -17   0    9.60    2.80
  -3 -17   0    7.60    2.40
   3  17   0    7.50    1.90
  -3  17   0    5.20    2.40
  -3  17   0    6.70    1.50
  -3  17   0    6.70    1.90
   3  17   0    8.70    2.50
  -3  17   0    6.80    2.20
   3  17   0   12.90    3.80
  -3  17   0   18.20   12.80
   3  17   0   19.90    9.90
   3  17   0    2.80   11.90
   3  17   0   19.20    5.80
  -3  17   0    4.00    3.50
  -4 -17   0   12.20    3.60
  -4 -17   0    9.20    2.20
   4 -17   0    8.40    2.70
  -4 -17   0    9.70    2.50
  -4 -17   0    1.60    9.60
  -4 -17   0   12.20    2.70
   4 -17   0   11.40    4.50
  -4 -17   0    7.90    2.40
   4 -17   0    8.90    2.00
   4 -17   0    9.10    2.20
  -4 -17   0    9.00    2.40
   4 -17   0    7.50    3.10
  -4 -17   0    9.20    2.30
   4  17   0   -1.70   11.60
   4  17   0    7.70    9.60
  -4  17   0    8.90    4.10
  -4  17   0    6.50    2.50
  -4  17   0    7.50    1.90
  -4  17   0   14.40   12.70
   4  17   0   11.50    2.60
  -4  17   0   17.90    5.10
   4  17   0   11.20    3.00
   4  17   0    6.70    1.60
  -4  17   0    8.70    2.90
   5 -17   0   -1.30    1.10
   5 -17   0   -1.40    1.20
  -5 -17   0   -0.20    1.90
  -5 -17   0   16.80   10.20
  -5 -17   0    0.70    2.20
  -5 -17   0    2.60    1.60
   5 -17   0   -0.60    3.30
   5 -17   0    1.50    2.70
  -5 -17   0   -0.90    1.80
  -5 -17   0    3.60    1.70
  -5 -17   0    2.80    1.90
   5 -17   0   -0.80    3.30
  -5 -17   0    2.40    1.50
   5 -17   0   -0.80    1.70
  -5 -17   0    3.10    1.70
   5  17   0    0.10    1.10
  -5  17   0  -18.10   13.10
   5  17   0    0.80    4.30
   5  17   0    1.00    1.30
  -5  17   0   -0.20    1.70
  -5  17   0    0.90    3.20
   5  17   0   -0.40   13.00
   5  17   0    0.20    1.60
   5  17   0    9.50    9.80
  -5  17   0    1.10    1.50
  -5  17   0    5.00    2.10
  -5  17   0    1.50    2.10
   6 -17   0    1.30    2.30
  -6 -17   0    1.30    1.70
  -6 -17   0   -2.30    2.80
  -6 -17   0   -0.40    2.20
   6 -17   0    0.50    1.10
   6 -17   0    3.80    3.20
  -6 -17   0   -2.60   10.90
   6 -17   0    0.30    2.70
  -6 -17   0    2.70    1.80
  -6 -17   0    0.80    1.60
  -6  17   0   24.30   16.20
   6  17   0    2.60    4.60
   6  17   0    1.80    1.30
   6  17   0    1.40    2.20
   6  17   0   -1.80   10.50
  -6  17   0    4.00    3.60
   6  17   0    3.40   14.10
  -7 -17   0   58.09    6.10
   7 -17   0   65.59    5.70
   7 -17   0   83.59    9.70
  -7 -17   0   61.19    6.40
  -7 -17   0   57.89    6.40
  -7 -17   0   73.29    6.40
  -7 -17   0   55.49    6.40
   7 -17   0   65.19    7.30
   7 -17   0   68.39    7.90
  -7 -17   0   66.29    7.30
   7 -17   0   69.99    6.90
  -7 -17   0   67.09    6.40
   7 -17   0   81.59    6.60
   7  17   0   67.99    5.50
  -7  17   0   82.19    6.60
   7  17   0   59.09    9.30
   7  17   0   73.99    6.40
  -7  17   0   76.99    6.50
   7  17   0   68.39    5.40
   8 -17   0   74.49    7.40
  -8 -17   0   79.99    6.70
   8 -17   0   65.99    6.00
  -8 -17   0   83.19    7.30
  -8 -17   0   80.79    6.70
  -8 -17   0   80.99    7.40
   8 -17   0   64.09    5.80
   8 -17   0   66.89    6.80
  -8 -17   0   85.49    6.80
   8 -17   0   61.99    7.10
  -8 -17   0   82.39    6.60
  -8 -17   0   78.99    7.50
  -8 -17   0   88.99    7.20
  -8  17   0   73.49    6.40
   8  17   0   75.39    6.20
  -8  17   0   68.49    9.90
   8  17   0   81.49    5.70
  -8  17   0   62.59    8.70
   8  17   0   83.29    5.60
  -8  17   0   68.79    6.30
   8  17   0   75.59    9.20
  -9 -17   0   35.80    4.70
  -9 -17   0   41.00    5.40
   9 -17   0   26.20    5.00
  -9 -17   0   37.60    4.80
  -9 -17   0   37.10    4.50
   9 -17   0   30.10    4.20
   9 -17   0   33.90    4.80
   9 -17   0   37.80    5.80
  -9 -17   0   33.40    5.40
  -9 -17   0   33.90    4.80
   9 -17   0   30.40    5.00
   9 -17   0   23.40    4.40
  -9 -17   0   34.70    4.30
  -9 -17   0   30.00    4.70
  -9 -17   0   31.60    5.10
   9  17   0   24.60    5.80
   9  17   0   33.90    3.80
  -9  17   0   31.50    4.30
   9  17   0   33.60    3.40
  -9  17   0   25.50    7.00
  -9  17   0   29.00    7.70
  -9  17   0   28.30    4.10
 -10 -17   0  122.89    8.90
 -10 -17   0  133.09    9.50
  10 -17   0  134.09    9.50
 -10 -17   0  142.39   10.20
  10 -17   0  117.89   10.10
 -10 -17   0  114.69   11.30
 -10 -17   0  139.79   10.40
 -10 -17   0  127.19    8.70
  10 -17   0  129.29    8.80
 -10 -17   0  145.69   10.00
  10 -17   0  113.09   11.00
 -10 -17   0  141.19    9.70
  10 -17   0  147.49    9.40
 -10  17   0  143.69   11.90
  10  17   0  110.59   10.50
  10  17   0  133.09    7.30
  10  17   0  135.79    8.30
 -10  17   0  143.99   12.10
 -11 -17   0    0.50    1.00
 -11 -17   0   -0.30    0.80
  11 -17   0   -0.60    0.90
 -11 -17   0    0.00    1.50
 -11 -17   0    0.50    1.10
 -11 -17   0   -0.30    0.90
 -11 -17   0    0.40    0.90
 -11 -17   0    0.00    0.90
 -11 -17   0    0.30    0.90
  11 -17   0    1.60    2.60
  11 -17   0    0.00    1.20
 -11 -17   0   -0.90    0.80
  11  17   0    2.00    6.50
 -11  17   0   -0.70    1.60
 -11  17   0    0.00    1.00
 -11  17   0    1.30    2.70
  11  17   0   -0.50    0.50
 -11  17   0    0.20    1.20
  11  17   0    0.40    0.90
  12 -17   0   -0.40    1.00
 -12 -17   0   -0.40    0.70
  12 -17   0    0.60    0.90
 -12 -17   0   -0.70    0.60
  12 -17   0   -0.30    0.80
 -12 -17   0   -0.80    0.80
 -12 -17   0   -0.10    0.80
  12 -17   0    4.60    3.00
 -12 -17   0    0.00    0.70
 -12 -17   0   -0.30    0.80
 -12 -17   0   -0.10    0.70
  12 -17   0    0.50    1.40
 -12  17   0   -1.40    2.20
 -12  17   0    1.50    1.40
 -12  17   0    0.40    1.00
  12  17   0   -0.60    0.60
 -12  17   0   -0.70    1.10
  12  17   0   -0.50    0.60
  12  17   0    0.30    0.40
 -13 -17   0    0.50    1.00
  13 -17   0    0.30    1.50
 -13 -17   0   -1.60    1.30
  13 -17   0    1.10    1.30
  13 -17   0    3.20    2.80
 -13 -17   0   -0.20    0.60
 -13 -17   0    1.50    0.70
  13 -17   0    0.20    0.70
 -13 -17   0    0.70    0.70
 -13 -17   0    0.40    0.80
 -13 -17   0   -0.60    0.80
 -13  17   0    1.00    1.30
  13  17   0    0.70    0.70
 -13  17   0   -0.40    0.80
 -13  17   0    1.30    2.10
  13  17   0    0.30    0.40
 -13  17   0   -1.50    0.90
  14 -17   0   38.40    3.70
 -14 -17   0   48.70    3.40
 -14 -17   0   55.89    3.80
 -14 -17   0   49.99    3.40
 -14 -17   0   50.29    3.50
  14 -17   0   43.10    4.40
  14 -17   0   43.50    3.80
  14 -17   0   43.20    3.60
  14  17   0   50.89    3.30
 -14  17   0   46.90    4.40
  14  17   0   47.80    2.80
 -14  17   0   47.60    3.80
  14  17   0   47.70    2.80
 -14  17   0   41.80    5.40
 -15 -17   0    1.20    0.50
 -15 -17   0    1.60    0.50
 -15 -17   0    1.20    0.50
  15 -17   0    1.20    0.70
 -15 -17   0    0.60    0.50
  15 -17   0    2.00    0.70
 -15 -17   0    1.00    0.50
  15  17   0    1.60    0.60
 -15  17   0   -1.10    1.30
 -15  17   0    0.50    0.80
   0 -18   0  214.48   14.60
   0 -18   0  227.48   12.30
   0 -18   0  221.08   12.90
   0 -18   0  222.48   15.50
   0 -18   0  245.18   14.10
   0  18   0  240.38   14.00
   0  18   0  215.48   12.20
   0  18   0  215.78   11.80
   0  18   0  218.78   11.90
   0  18   0  213.78   22.80
   0  18   0  229.28   15.20
   0  18   0  228.48   13.60
  -1 -18   0   -5.80    2.50
  -1 -18   0   -0.90    1.90
   1 -18   0    1.30    2.00
  -1 -18   0   -1.40    1.20
  -1 -18   0   -1.90    2.30
   1 -18   0    0.20    1.30
  -1 -18   0   -0.50    1.40
   1 -18   0   -0.80    1.80
  -1 -18   0   -1.90    1.20
   1 -18   0   -0.60    5.60
   1 -18   0   -1.20    1.20
  -1 -18   0    2.00    1.80
   1 -18   0   -5.90    4.20
  -1  18   0   -7.20   12.50
  -1  18   0   -1.30    1.80
  -1  18   0   -2.00    2.80
   1  18   0   -0.10    1.60
  -1  18   0    0.80    2.50
   1  18   0   -0.70    0.90
   1  18   0   -1.70    1.60
   1  18   0   -2.00    1.70
   1  18   0  -10.30   11.60
  -1  18   0   -0.80    1.00
  -1  18   0   -1.90    1.80
  -1  18   0   -1.70    1.30
  -2 -18   0  186.38   13.40
   2 -18   0  197.28   10.90
   2 -18   0  197.98   13.80
  -2 -18   0  190.28   12.90
   2 -18   0  213.68   12.60
  -2 -18   0  179.38   12.80
   2 -18   0  212.88   15.50
   2 -18   0  206.58   11.90
  -2 -18   0  198.38   12.30
  -2 -18   0  198.78   11.70
   2 -18   0  233.68   14.90
   2 -18   0  176.28   13.80
  -2 -18   0  187.98   11.60
  -2 -18   0  201.78   13.30
  -2  18   0  201.78   12.30
  -2  18   0  205.68   11.40
  -2  18   0  209.78   12.70
  -2  18   0  208.48   10.90
   2  18   0  207.78   11.20
   2  18   0  174.28   15.20
   2  18   0  176.58   21.00
  -2  18   0  207.68   14.30
   2  18   0  200.68   12.00
   2  18   0  212.98   13.10
  -2  18   0  200.58   24.10
   2  18   0  204.88   11.20
  -3 -18   0  134.09    9.40
  -3 -18   0  119.69    9.80
   3 -18   0  122.69   11.10
  -3 -18   0  139.09   11.00
   3 -18   0  147.39   12.30
  -3 -18   0  136.79   10.10
   3 -18   0  135.49    9.80
   3 -18   0  140.09   11.60
   3 -18   0  137.09   10.60
  -3 -18   0  128.29   10.20
  -3 -18   0  135.99    9.10
   3 -18   0  130.59    8.80
  -3 -18   0  127.19    9.90
  -3 -18   0  132.99   10.10
   3 -18   0  129.99    8.50
  -3 -18   0  127.79    9.50
  -3  18   0  136.99    9.50
  -3  18   0  147.99   12.50
   3  18   0  136.79    8.70
   3  18   0  125.19    8.30
   3  18   0  130.69   27.10
  -3  18   0  139.89    9.80
  -3  18   0  174.58   30.60
  -3  18   0  148.09    8.10
  -3  18   0  137.49   11.50
   3  18   0  139.59    9.70
  -3  18   0  124.19    8.50
   3  18   0  133.29   13.20
  -4 -18   0   66.99    7.30
  -4 -18   0   57.79    7.70
  -4 -18   0   72.69    8.70
  -4 -18   0   66.89    8.60
  -4 -18   0   62.99   16.30
   4 -18   0   90.79    9.00
   4 -18   0   94.59    9.40
  -4 -18   0   81.59    8.20
  -4  18   0   97.29   22.80
   4  18   0   94.09   10.20
   4  18   0   89.89   18.20
  -4  18   0   73.59    6.80
  -4  18   0  103.09   10.20
   4  18   0   85.59    6.20
   4  18   0   88.19   27.70
   4  18   0   72.39   10.30
   4  18   0   67.29    8.20
  -5 -18   0  153.08   10.00
  -5 -18   0  144.29   10.20
  -5 -18   0  136.59    9.30
  -5 -18   0  145.99    9.90
   5 -18   0  123.89   11.20
  -5 -18   0  136.19   10.00
  -5 -18   0  117.99    9.30
   5 -18   0  125.19    9.70
   5 -18   0  129.39    9.20
  -5 -18   0  120.19    9.40
  -5 -18   0  132.19   11.00
   5 -18   0  130.59    8.40
  -5 -18   0  140.29    9.60
   5  18   0  134.49    9.20
  -5  18   0  131.69    9.30
   5  18   0  139.49    8.60
   5  18   0  122.39   12.40
   5  18   0  142.29   11.70
  -5  18   0  127.19    9.00
  -5  18   0  144.49   11.40
  -6 -18   0  102.59    8.20
  -6 -18   0   96.39    8.00
   6 -18   0  104.49   10.10
   6 -18   0   99.19    8.80
  -6 -18   0  106.19    8.60
  -6 -18   0   94.69    8.30
   6 -18   0  100.19   10.00
   6 -18   0  103.79    9.70
  -6 -18   0  102.29    8.30
  -6 -18   0  105.49    8.10
  -6 -18   0  102.49    8.30
  -6 -18   0   96.29    7.80
   6 -18   0  105.19    8.20
   6 -18   0  108.79    7.40
  -6 -18   0   97.99    8.50
   6  18   0   98.19    8.00
  -6  18   0  119.79    8.30
  -6  18   0   99.19    7.60
   6  18   0   93.69   11.00
   6  18   0  106.19    7.30
   6  18   0  111.79    7.00
  -6  18   0  122.59   11.90
  -6  18   0  128.59   11.00
   7 -18   0   38.70    4.50
  -7 -18   0   41.10    5.60
  -7 -18   0   40.70    5.40
   7 -18   0   49.80    5.20
   7 -18   0   40.30    7.30
  -7 -18   0   45.60    5.20
  -7 -18   0   37.50    5.10
  -7 -18   0   38.40    5.00
  -7 -18   0   45.10    5.50
  -7 -18   0   38.50    4.90
   7 -18   0   48.80    5.80
   7 -18   0   50.39    6.90
   7 -18   0   46.10    6.50
  -7 -18   0   28.10    5.60
   7  18   0   30.40    7.00
  -7  18   0   53.59    8.10
   7  18   0   41.10    5.00
   7  18   0   35.80    3.70
  -7  18   0   62.19    9.20
  -7  18   0   38.90    4.70
   7  18   0   44.00    4.40
  -7  18   0   46.60    5.20
   8 -18   0  152.98   10.90
  -8 -18   0  161.58    9.90
  -8 -18   0  164.28   10.40
  -8 -18   0  153.18    9.70
  -8 -18   0  140.39    9.60
  -8 -18   0  153.18   10.00
  -8 -18   0  149.99   10.00
  -8 -18   0  159.88    9.80
   8 -18   0  151.48    8.80
   8 -18   0  162.18    9.90
   8 -18   0  161.58   12.40
   8 -18   0  149.88   10.40
  -8 -18   0  165.58   10.30
   8 -18   0  155.68   11.20
   8  18   0  169.58    9.70
  -8  18   0  159.78   13.10
   8  18   0  160.08   12.60
  -8  18   0  182.98   13.00
  -8  18   0  152.18    9.80
   8  18   0  152.18    8.70
  -8  18   0  150.78    9.60
   8  18   0  168.38    8.60
   9 -18   0   92.79    7.90
   9 -18   0   95.69    7.80
   9 -18   0   86.89    8.70
   9 -18   0   90.79    7.90
  -9 -18   0   85.99    6.60
  -9 -18   0   88.99    9.00
  -9 -18   0   87.69    7.00
   9 -18   0   80.89    6.00
  -9 -18   0   87.79    7.00
  -9 -18   0   95.49    9.90
  -9 -18   0   94.39    7.00
   9  18   0   83.89    9.70
  -9  18   0   84.79    9.30
  -9  18   0   85.39   10.90
   9  18   0   92.29    8.10
   9  18   0   75.79    7.80
   9  18   0   97.39    5.70
  -9  18   0  107.49   10.30
 -10 -18   0   68.09    5.90
 -10 -18   0   61.19    5.30
  10 -18   0   68.89    5.50
 -10 -18   0   63.19    5.70
 -10 -18   0   73.49    6.10
 -10 -18   0   60.19    5.30
  10 -18   0   68.09    7.30
 -10 -18   0   63.79    5.40
  10 -18   0   61.59    6.20
 -10 -18   0   68.79    5.80
 -10 -18   0   67.89    5.50
  10 -18   0   78.19    6.30
  10  18   0   67.39    4.90
 -10  18   0   72.69    8.50
  10  18   0   64.59    5.10
 -10  18   0   64.19    7.70
 -10  18   0   67.59    5.50
  10  18   0   68.69    4.60
 -10  18   0   62.69    5.40
 -11 -18   0    4.30    1.20
 -11 -18   0    3.70    1.20
 -11 -18   0    4.30    1.10
  11 -18   0    2.70    1.90
 -11 -18   0    4.70    1.30
  11 -18   0    6.00    2.90
  11 -18   0    6.10    1.60
 -11 -18   0    4.40    1.10
  11 -18   0    2.70    1.10
  11 -18   0    3.40    1.20
 -11 -18   0    4.90    1.30
 -11 -18   0    3.00    1.00
 -11 -18   0    4.70    2.10
  11  18   0    7.30    1.70
 -11  18   0    3.50    1.70
 -11  18   0    3.90    1.10
  11  18   0    7.90    1.90
  11  18   0    4.30    1.10
 -11  18   0    3.50    1.30
 -11  18   0    2.40    2.70
 -12 -18   0   36.80    3.20
 -12 -18   0   34.90    3.20
 -12 -18   0   39.10    3.60
 -12 -18   0   37.40    3.50
 -12 -18   0   37.90    3.50
  12 -18   0   43.90    4.20
 -12 -18   0   38.20    4.00
 -12 -18   0   35.40    3.30
 -12 -18   0   37.90    3.40
  12 -18   0   41.70    5.60
  12 -18   0   32.30    6.20
  12 -18   0   35.30    4.20
  12  18   0   40.40    2.90
 -12  18   0   35.00    4.70
 -12  18   0   40.40    3.60
  12  18   0   42.30    2.90
  12  18   0   41.30    3.80
  13 -18   0   15.10    2.80
 -13 -18   0   10.70    2.90
 -13 -18   0   19.20    4.50
 -13 -18   0   13.20    2.80
 -13 -18   0    9.20    1.80
 -13 -18   0   11.40    1.90
  13 -18   0   11.50    2.40
  13 -18   0   12.20    2.30
 -13 -18   0   15.20    2.00
 -13  18   0   12.70    3.20
  13  18   0   13.80    1.50
 -13  18   0   10.00    2.70
 -13  18   0    8.90    2.40
  13  18   0   10.90    1.60
  13  18   0   12.30    1.70
  14 -18   0   54.29    4.80
 -14 -18   0   71.59    4.00
 -14 -18   0   69.69    5.30
 -14 -18   0   65.09    3.80
 -14 -18   0   66.49    3.80
  14 -18   0   53.09    4.80
 -14 -18   0   64.09    3.60
 -14  18   0   68.69    4.80
 -14  18   0   69.29    7.70
  14  18   0   67.69    3.40
 -14  18   0   72.69    5.80
   0 -19   0   -0.20    1.80
   0 -19   0   -0.50    1.30
   0  19   0    0.40    2.60
   0  19   0    2.60    3.00
   0  19   0   19.80   23.10
   0  19   0    2.10    2.30
   0  19   0   -1.40    1.60
   1 -19   0   -0.70    8.60
   1 -19   0    2.50    1.50
   1 -19   0    1.60    1.50
  -1 -19   0    2.40    2.00
  -1 -19   0    8.10    3.50
   1 -19   0    2.90    1.90
  -1 -19   0    3.40    1.70
  -1 -19   0    0.30    2.70
   1 -19   0    3.50    2.30
  -1 -19   0    0.50    1.60
  -1  19   0    4.90    1.30
  -1  19   0    0.80    1.80
   1  19   0    4.10    1.20
  -1  19   0    6.30    2.20
  -1  19   0    5.50    3.20
   1  19   0    3.70    2.10
   1  19   0    6.20    3.30
   1  19   0    4.00    2.00
   1  19   0    6.70    2.00
  -1  19   0    7.20    3.20
   1  19   0    2.50    1.90
  -2 -19   0    1.30    1.50
   2 -19   0    8.00    5.60
  -2 -19   0    0.00    1.30
   2 -19   0    0.10    1.30
   2 -19   0   -0.90    1.70
   2 -19   0   -0.80    1.60
  -2 -19   0    0.90    1.30
  -2 -19   0    2.30    3.50
  -2 -19   0   -1.00    1.40
   2 -19   0   -2.50    2.70
  -2 -19   0   -1.00    1.50
   2 -19   0    0.50    1.30
  -2  19   0    0.00    1.70
  -2  19   0   -1.20    1.40
   2  19   0    3.60    1.90
  -2  19   0   -0.90    1.00
   2  19   0    1.20    1.60
  -2  19   0   -2.40    1.70
   2  19   0   -0.50    0.90
   2  19   0   -1.60    1.60
  -3 -19   0   31.10    5.30
   3 -19   0   33.00    7.70
   3 -19   0   35.60    5.40
  -3 -19   0   29.60    4.70
  -3 -19   0   27.30    5.00
   3 -19   0   25.40    4.40
  -3 -19   0   24.10    4.90
  -3 -19   0   31.40    6.30
   3 -19   0   22.20    6.30
   3 -19   0   28.20    4.70
  -3 -19   0   39.70    7.80
   3 -19   0   30.80    6.70
  -3 -19   0   30.70    5.40
  -3 -19   0   28.30    5.50
   3  19   0   33.00    4.10
  -3  19   0   20.10    5.30
  -3  19   0   38.70    8.20
  -3  19   0   29.30    4.90
   3  19   0   33.00    4.10
  -3  19   0   27.40    6.90
  -3  19   0   21.50    4.70
  -3  19   0   39.50    5.00
   3  19   0   31.40    5.10
   3  19   0   37.00    5.50
  -4 -19   0  100.49    8.10
  -4 -19   0   98.49    7.70
   4 -19   0  110.29   10.90
  -4 -19   0   89.59    8.40
  -4 -19   0  103.69    8.30
   4 -19   0   97.49    8.10
  -4 -19   0  109.89    9.00
  -4 -19   0   92.29    8.20
  -4 -19   0   91.79    7.90
   4 -19   0  107.09    9.10
  -4 -19   0   93.09    8.10
   4 -19   0  100.49    7.40
   4 -19   0  105.99   10.00
  -4 -19   0  105.19    8.10
   4  19   0  100.79    6.90
  -4  19   0  113.49   10.50
  -4  19   0   99.09    8.00
  -4  19   0  102.59    8.50
   4  19   0  101.79    6.70
  -4  19   0   96.09    7.90
   4  19   0  107.79    8.10
   4  19   0   94.69   14.50
  -4  19   0  107.19   10.90
  -5 -19   0   20.60    4.90
  -5 -19   0    9.00    2.00
  -5 -19   0   11.40    3.00
  -5 -19   0   17.30    3.80
   5 -19   0    9.90    2.30
  -5 -19   0   10.20    2.40
  -5 -19   0   18.50    4.20
   5 -19   0   22.60    5.80
  -5 -19   0   18.10    4.20
  -5 -19   0   15.50    4.40
   5 -19   0   11.90    5.00
   5 -19   0    8.20    1.80
  -5 -19   0   15.30    4.30
   5 -19   0    8.80    2.80
   5  19   0   14.30    3.10
   5  19   0   19.10    4.40
   5  19   0   11.60    7.30
  -5  19   0   15.70    4.10
  -5  19   0    8.50    2.70
  -5  19   0   27.80    7.90
  -6 -19   0   35.90    4.80
  -6 -19   0   38.50    5.00
  -6 -19   0   42.70    5.30
  -6 -19   0   38.90    5.40
   6 -19   0   30.00    4.00
  -6 -19   0   35.10    5.10
   6 -19   0   33.00    7.00
   6 -19   0   26.20    5.50
  -6 -19   0   32.70    5.00
   6 -19   0   30.90    6.20
  -6 -19   0   36.20    5.30
   6 -19   0   32.30    4.50
  -6 -19   0   36.80    5.20
  -6 -19   0   35.10    5.50
  -6  19   0   30.80    7.20
  -6  19   0   36.80    8.00
   6  19   0   36.60    4.10
  -6  19   0   30.40    4.70
  -6  19   0   32.10    4.20
   6  19   0   33.40    3.50
   6  19   0   29.70    4.80
   7 -19   0    3.50    2.60
  -7 -19   0    6.30    2.20
   7 -19   0    1.90    2.50
  -7 -19   0    0.90    1.10
  -7 -19   0    1.50    1.40
   7 -19   0    8.50    4.00
   7 -19   0    1.20    1.10
   7 -19   0    0.70    1.50
  -7 -19   0    3.60    1.40
   7 -19   0    3.90    1.50
  -7 -19   0    1.00    1.50
  -7 -19   0    4.20    1.50
  -7 -19   0    1.20    1.50
  -7  19   0    1.60    3.40
  -7  19   0    2.50    2.40
   7  19   0    2.30    0.90
   7  19   0    1.10    1.30
   7  19   0    1.40    5.90
  -7  19   0    0.50    1.30
  -7  19   0    2.70    1.20
  -8 -19   0   25.60    4.30
  -8 -19   0   21.90    3.90
   8 -19   0   20.70    4.70
  -8 -19   0   22.10    3.90
  -8 -19   0   18.80    3.80
  -8 -19   0   19.40    3.90
   8 -19   0   18.50    4.10
   8 -19   0   18.10    5.10
  -8 -19   0   26.90    4.10
  -8 -19   0   22.60    5.10
  -8 -19   0   24.10    4.20
   8 -19   0   17.20    3.30
   8  19   0   21.30    2.60
  -8  19   0   22.80    3.70
   8  19   0   24.00    3.30
   8  19   0   22.50    3.70
  -8  19   0   19.60    3.60
   8  19   0   12.70    7.00
   9 -19   0   60.59    6.40
   9 -19   0   55.89    6.90
  -9 -19   0   60.79    5.30
  -9 -19   0   63.59    5.30
  -9 -19   0   62.99    5.60
  -9 -19   0   61.19    5.20
  -9 -19   0   57.79    5.30
   9 -19   0   62.39    4.70
  -9 -19   0   59.19    5.10
   9 -19   0   59.09    5.10
  -9 -19   0   56.59    5.30
   9 -19   0   59.29    5.60
   9 -19   0   54.69    6.00
  -9 -19   0   56.39    4.80
   9  19   0   66.09    4.30
  -9  19   0   72.09    8.60
   9  19   0   68.99    4.60
  -9  19   0   71.39    8.10
  -9  19   0   60.79    5.30
  -9  19   0   56.49    5.00
   9  19   0   59.39    4.90
 -10 -19   0    0.40    0.80
  10 -19   0    0.10    2.90
 -10 -19   0   -0.30    0.90
 -10 -19   0    0.40    0.80
 -10 -19   0    0.90    0.90
 -10 -19   0    0.40    0.70
  10 -19   0   -0.50    0.60
  10 -19   0   -0.20    1.40
  10 -19   0    0.70    1.00
 -10 -19   0    0.00    0.90
 -10 -19   0   -0.30    0.80
  10 -19   0    0.50    1.50
  10  19   0   -1.00    0.60
  10  19   0   -0.90    0.70
 -10  19   0   -0.10    0.90
 -10  19   0   -2.00    2.80
 -10  19   0   -1.00    1.00
  10  19   0   -0.10    0.50
 -10  19   0   -1.00    1.50
 -11 -19   0   -0.50    0.70
  11 -19   0   -1.40    1.00
  11 -19   0   -0.30    0.70
  11 -19   0   -3.70    2.70
 -11 -19   0   -0.20    0.70
  11 -19   0   -0.30    0.80
 -11 -19   0   -1.00    0.70
 -11 -19   0    0.50    0.70
 -11 -19   0   -0.70    1.40
 -11 -19   0   -0.70    0.60
 -11 -19   0    1.80    0.70
 -11 -19   0    0.60    0.70
  11  19   0    1.00    0.80
  11  19   0    0.00    0.40
 -11  19   0   -0.50    0.80
 -11  19   0    1.00    2.50
 -12 -19   0   17.30    2.60
  12 -19   0   13.60    4.80
 -12 -19   0   19.90    2.40
 -12 -19   0   17.00    2.50
  12 -19   0   14.70    3.40
 -12 -19   0   20.30    2.50
  12 -19   0   21.90    3.00
 -12 -19   0   22.50    2.40
  12 -19   0   20.70    2.40
  12 -19   0   15.80    2.70
 -12 -19   0   22.70    2.50
  12  19   0   21.20    1.80
  12  19   0   19.20    2.00
 -12  19   0   17.70    2.50
 -12  19   0   22.60    5.10
 -12  19   0   19.30    3.60
  12  19   0   19.80    1.90
 -13 -19   0    2.40    0.60
  13 -19   0    1.40    0.80
 -13 -19   0    2.10    0.60
  13 -19   0    1.20    0.80
  13 -19   0    0.90    0.80
 -13 -19   0    2.10    0.60
 -13 -19   0    2.80    0.70
  13 -19   0    0.00    1.30
  13  19   0    2.80    0.90
 -13  19   0    1.60    0.90
 -13  19   0    0.40    0.90
 -13  19   0    0.10    2.20
 -14 -19   0    3.90    1.10
 -14 -19   0    1.10    0.50
 -14  19   0   -0.80    0.90
  14  19   0    1.30    0.50
  14  19   0    1.30    0.50
   0 -20   0  541.35   24.00
   0 -20   0  517.75   24.90
   0 -20   0  535.35   26.70
   0 -20   0  570.84   25.10
   0  20   0  518.75   23.80
   0  20   0  531.45   23.10
   0  20   0  540.05   25.90
   0  20   0  519.75   26.70
   0  20   0  538.55   25.90
  -1 -20   0    0.00    1.20
  -1 -20   0   -0.20    1.60
   1 -20   0    0.00    2.00
   1 -20   0   -1.10    1.10
   1 -20   0   -0.50    1.20
   1 -20   0   -0.60    1.80
  -1 -20   0   -2.30    1.20
  -1  20   0    2.60    1.10
  -1  20   0    2.20    1.50
   1  20   0    0.80    0.90
   1  20   0   -0.10    1.70
  -1  20   0    2.10    3.10
  -1  20   0   -0.10    1.70
   1  20   0    1.90    3.10
   1  20   0   -0.80    1.60
  -1  20   0   -0.60    1.50
   1  20   0   -1.10    2.10
   1  20   0    1.10    1.70
  -2 -20   0   48.30    6.70
   2 -20   0   52.79    8.50
  -2 -20   0   42.80    5.90
   2 -20   0   39.00    4.80
  -2 -20   0   42.10    6.30
   2 -20   0   32.80    7.10
   2 -20   0   51.99    9.30
   2 -20   0   39.40    8.00
  -2 -20   0   49.20    5.20
   2 -20   0   49.99    6.20
   2 -20   0   51.39    5.50
   2  20   0   48.20    5.70
   2  20   0   47.60    4.60
  -2  20   0   46.30    5.70
  -2  20   0   47.60    6.00
  -2  20   0   53.99    6.10
  -2  20   0   44.80    8.00
  -2  20   0   52.29    4.70
  -2  20   0   59.39    7.40
   2  20   0   53.19    5.90
   2  20   0   49.10    7.00
   2  20   0   51.39    4.70
   2  20   0   56.69    6.40
   3 -20   0   10.40    5.90
   3 -20   0    6.70    1.70
   3 -20   0    8.70    2.20
  -3 -20   0    8.10    2.20
  -3 -20   0    6.10    2.00
   3 -20   0   12.20    3.50
  -3 -20   0    7.10    1.70
  -3 -20   0   15.30    4.60
  -3 -20   0    8.00    3.00
   3 -20   0    7.70    2.80
   3 -20   0   11.70    3.70
   3  20   0    6.20    2.10
  -3  20   0    6.60    1.70
  -3  20   0   10.30    2.30
   3  20   0   14.00    3.00
   3  20   0   13.60    3.70
  -3  20   0    6.80    2.20
   3  20   0    8.30    2.30
  -3  20   0    9.40    3.80
   4 -20   0   31.50    6.50
  -4 -20   0   29.20    4.50
  -4 -20   0   32.10    5.30
  -4 -20   0   30.00    4.80
   4 -20   0   29.20    5.10
  -4 -20   0   35.20    4.80
   4 -20   0   46.20    8.50
   4 -20   0   29.00    4.20
  -4 -20   0   25.40    7.70
  -4 -20   0   29.30    4.70
   4 -20   0   28.60    6.60
  -4 -20   0   31.40    4.80
  -4 -20   0   30.60    5.40
   4  20   0   37.80    4.10
   4  20   0   26.60    5.20
  -4  20   0   38.00    5.20
   4  20   0   37.10    4.80
  -4  20   0   36.10    4.80
   4  20   0   34.00    3.60
  -4  20   0   35.50    6.90
  -4  20   0   38.00    8.00
  -5 -20   0   42.10    5.50
   5 -20   0   40.30    6.70
  -5 -20   0   48.10    5.60
   5 -20   0   49.30    4.70
  -5 -20   0   46.00    5.60
  -5 -20   0   46.10    5.60
   5 -20   0   49.40    6.20
  -5 -20   0   50.39    5.50
   5 -20   0   44.80    8.40
  -5 -20   0   51.69    5.30
  -5 -20   0   55.29    5.80
  -5 -20   0   44.20    5.20
   5 -20   0   52.29    5.70
   5  20   0   56.29    4.50
  -5  20   0   50.49    5.30
  -5  20   0   49.60    8.30
   5  20   0   40.50    5.50
   5  20   0   52.99    4.20
  -5  20   0   48.90    5.30
  -5  20   0   46.40    7.60
   6 -20   0    2.30    2.00
  -6 -20   0    0.30    1.40
   6 -20   0   -0.60    2.30
  -6 -20   0    0.10    1.40
  -6 -20   0    0.30    1.00
  -6 -20   0    0.70    1.80
   6 -20   0    1.40    1.30
  -6 -20   0    1.00    1.40
  -6 -20   0   -0.50    1.30
  -6 -20   0    0.10    1.40
   6 -20   0    1.40    1.70
  -6 -20   0    0.70    1.30
  -6 -20   0   -1.90    1.10
  -6  20   0    1.50    1.90
  -6  20   0    0.60    3.50
   6  20   0    1.00    1.00
   6  20   0    0.70    0.70
   6  20   0    1.30    1.40
  -6  20   0   -0.20    2.00
   7 -20   0    3.80    3.90
  -7 -20   0    3.50    2.00
  -7 -20   0    2.20    1.40
   7 -20   0    1.30    1.40
  -7 -20   0    2.20    1.10
   7 -20   0    1.60    1.00
  -7 -20   0    4.90    1.50
  -7 -20   0    4.10    1.40
   7 -20   0    1.60    2.70
  -7 -20   0    3.40    1.40
  -7 -20   0    1.80    1.30
  -7 -20   0    2.00    1.40
   7 -20   0    1.10    1.00
  -7 -20   0    2.30    1.30
  -7  20   0    1.70    1.40
   7  20   0    1.80    1.20
   7  20   0    3.30    1.50
  -7  20   0    1.30    1.10
  -7  20   0    1.50    2.10
   7  20   0    2.10    0.70
   8 -20   0   -0.90    3.60
  -8 -20   0    0.10    0.90
   8 -20   0    0.00    1.00
   8 -20   0    0.20    0.90
   8 -20   0   -2.40    1.80
  -8 -20   0   -0.30    1.00
  -8 -20   0    1.60    1.00
  -8 -20   0    0.60    1.00
  -8 -20   0   -0.40    0.90
  -8 -20   0   -2.20    1.50
  -8 -20   0    1.00    1.00
   8 -20   0    0.70    1.20
  -8 -20   0    1.30    0.80
   8  20   0    0.90    0.90
   8  20   0    1.20    1.00
  -8  20   0    1.00    1.10
   8  20   0    0.90    0.50
  -8  20   0   -1.20    1.60
  -8  20   0   -3.50    3.10
  -8  20   0    0.30    1.10
   9 -20   0   45.70    4.20
   9 -20   0   50.89    4.60
   9 -20   0   52.59    7.20
  -9 -20   0   44.30    4.10
   9 -20   0   52.79    5.10
  -9 -20   0   40.30    4.80
   9 -20   0   53.19    6.10
  -9 -20   0   39.50    3.90
   9 -20   0   52.69    5.10
  -9 -20   0   47.20    4.30
  -9 -20   0   41.00    4.20
  -9 -20   0   48.60    4.50
  -9 -20   0   44.70    4.20
  -9  20   0   50.89    7.90
  -9  20   0   48.60    4.30
  -9  20   0   56.69    4.50
   9  20   0   44.70    3.50
   9  20   0   48.40    3.40
   9  20   0   46.80    4.00
 -10 -20   0    7.30    2.30
 -10 -20   0    2.70    0.90
 -10 -20   0    2.90    0.90
 -10 -20   0    4.80    1.70
 -10 -20   0    2.20    0.80
 -10 -20   0    3.60    1.10
  10 -20   0    4.10    1.40
  10 -20   0    7.10    2.20
 -10 -20   0    2.60    1.30
  10 -20   0   11.00    3.40
 -10 -20   0    1.10    0.80
  10 -20   0    3.80    1.10
  10  20   0    6.40    1.80
 -10  20   0    8.00    2.40
 -10  20   0    4.70    3.30
 -10  20   0    1.80    1.50
  10  20   0    7.50    1.80
 -11 -20   0    1.30    0.80
 -11 -20   0    0.60    0.60
  11 -20   0    0.20    0.60
 -11 -20   0    1.20    1.10
 -11 -20   0    0.80    0.60
 -11 -20   0    0.20    0.90
 -11 -20   0    0.40    0.50
 -11 -20   0    3.40    2.00
  11 -20   0   -0.40    1.40
  11 -20   0   -0.40    1.10
  11 -20   0    0.50    0.70
  11 -20   0    5.30    4.60
 -11  20   0   -0.70    0.80
 -11  20   0   -1.10    1.20
 -11  20   0    0.40    2.60
  11  20   0    0.70    1.10
  11  20   0    0.80    0.60
 -11  20   0    0.90    0.90
  11  20   0    0.00    0.30
 -12 -20   0    0.80    0.60
 -12 -20   0    0.80    1.00
 -12 -20   0    0.30    0.50
 -12 -20   0    1.10    0.60
  12 -20   0   -0.20    0.80
 -12 -20   0   -0.30    0.60
  12 -20   0   -1.10    1.40
 -12 -20   0    1.00    0.80
  12 -20   0    0.70    0.60
  12  20   0    0.70    0.30
 -12  20   0    0.40    0.80
 -12  20   0    1.00    0.90
 -12  20   0   -1.90    2.40
 -12  20   0   -1.50    1.30
 -13 -20   0   28.00    2.10
  13 -20   0   28.30    2.60
 -13 -20   0   27.20    2.10
 -13 -20   0   31.10    2.20
 -13  20   0   29.10    4.20
  13  20   0   29.10    2.00
  13  20   0   33.90    2.20
  13  20   0   25.00    2.10
   0 -21   0   -1.00    1.10
   0 -21   0    0.10    1.80
   0 -21   0    0.00    1.50
   0 -21   0   -0.40    1.00
   0  21   0   -1.60    2.60
   0  21   0   -2.00    2.70
   0  21   0    0.50    0.90
   0  21   0   -0.50    1.30
   0  21   0   -0.90    1.50
   1 -21   0   20.10    3.50
  -1 -21   0   22.50    5.30
   1 -21   0   14.20    3.40
  -1  21   0   17.80    4.50
  -1  21   0   11.40    3.50
   1  21   0   15.10    4.50
  -1  21   0   25.70    3.90
  -1  21   0   17.40    4.10
  -1  21   0   19.00    5.40
  -1  21   0   18.20    4.60
   1  21   0   18.90    3.30
  -2 -21   0    7.50    2.00
   2 -21   0   12.20    3.30
  -2 -21   0    5.90    1.90
   2 -21   0    7.40    1.90
  -2 -21   0   14.00    3.70
  -2 -21   0   13.50    3.40
  -2  21   0   14.90    4.20
   2  21   0    6.20    2.70
   2  21   0   13.50    4.10
  -2  21   0    5.80    2.10
  -2  21   0    8.30    3.30
  -2  21   0    8.60    2.20
   2  21   0    6.90    2.30
   2  21   0    7.90    2.80
   2  21   0   11.20    2.90
   3 -21   0    2.80    1.30
  -3 -21   0    2.40    1.50
  -3 -21   0    2.50    1.30
   3 -21   0    3.50    2.20
   3 -21   0   11.00    7.40
   3 -21   0   -2.70    2.20
   3  21   0    2.40    1.50
  -3  21   0    1.80    1.40
  -3  21   0    4.00    2.00
   3  21   0    2.00    0.80
   3  21   0    5.00    2.50
   3  21   0    1.80    1.50
  -3  21   0    1.30    2.50
  -3  21   0    0.20    2.80
   3  21   0    1.80    1.50
  -4 -21   0    2.80    2.20
  -4 -21   0    1.90    1.40
  -4 -21   0    4.80    2.30
   4 -21   0    5.30    2.30
   4 -21   0    1.00    1.50
   4 -21   0    1.30    6.00
   4 -21   0    7.80    3.60
   4 -21   0    1.20    1.10
  -4 -21   0    1.00    1.30
  -4 -21   0    3.90    1.50
  -4  21   0    3.40    1.90
  -4  21   0    0.60    1.60
   4  21   0    1.70    0.90
   4  21   0    1.00    2.00
  -4  21   0    1.00    2.60
   4  21   0    4.80    1.60
  -4  21   0    6.10    3.20
   4  21   0    3.30    1.50
   5 -21   0  187.78   11.00
  -5 -21   0  171.28   10.70
  -5 -21   0  177.88   10.40
   5 -21   0  192.78   11.60
  -5 -21   0  174.78   10.20
  -5 -21   0  166.58   10.60
   5 -21   0  188.68   12.70
  -5 -21   0  171.68   10.40
  -5 -21   0  162.68   10.70
  -5 -21   0  178.38   10.00
   5 -21   0  173.78    9.80
   5  21   0  169.78   10.40
  -5  21   0  174.88   10.20
   5  21   0  171.78   10.40
  -5  21   0  188.68   12.30
  -5  21   0  189.38   14.10
  -5  21   0  166.78   10.40
   5  21   0  167.68    8.50
   5  21   0  175.58    8.90
   5  21   0  186.28   10.50
   6 -21   0    2.50    1.30
   6 -21   0    3.00    2.70
  -6 -21   0    7.10    2.20
   6 -21   0   10.40    2.40
  -6 -21   0   13.40    3.10
  -6 -21   0   11.90    3.00
  -6 -21   0    6.00    1.50
   6 -21   0   10.30    5.40
   6 -21   0    5.10    1.80
  -6 -21   0   11.80    2.60
   6  21   0    6.10    1.60
  -6  21   0    4.90    1.40
  -6  21   0   11.10    3.10
   6  21   0   10.20    2.80
  -6  21   0    5.50    3.40
  -6  21   0    4.90    2.00
   7 -21   0   94.09    8.40
  -7 -21   0   91.39    6.30
  -7 -21   0   89.19    6.30
  -7 -21   0   89.09    7.20
   7 -21   0   90.29   10.00
  -7 -21   0   76.49    5.90
  -7 -21   0   97.49    6.60
   7 -21   0   87.59    6.60
   7 -21   0   85.59    5.60
  -7 -21   0   81.99    5.70
  -7 -21   0   90.19    6.60
   7 -21   0   96.79    7.40
  -7 -21   0   91.89    6.50
  -7 -21   0   81.09    5.60
  -7  21   0  107.69    9.70
   7  21   0   84.99    5.70
   7  21   0   91.69    6.10
   7  21   0   90.09    6.30
   7  21   0   94.89    5.30
  -7  21   0   82.59    6.40
  -7  21   0   83.29    6.20
  -7  21   0  103.29    8.50
   8 -21   0    0.40    0.80
  -8 -21   0   -0.40    0.70
  -8 -21   0    1.70    0.90
  -8 -21   0   -1.00    1.00
  -8 -21   0    0.70    0.90
  -8 -21   0    1.60    0.80
   8 -21   0   -0.80    2.90
   8 -21   0    0.70    0.80
   8 -21   0   -0.70    1.00
  -8 -21   0    1.50    1.00
   8 -21   0   -0.50    4.00
  -8 -21   0    1.80    0.80
   8  21   0    1.20    0.70
   8  21   0    1.00    0.50
  -8  21   0    0.00    1.60
  -8  21   0   -0.10    0.90
   8  21   0   -0.50    1.30
  -8  21   0    0.30    1.00
  -8  21   0    3.00    3.40
   8  21   0    2.00    1.60
  -9 -21   0    6.20    1.90
  -9 -21   0    0.60    1.00
   9 -21   0    0.40    2.30
   9 -21   0    0.60    1.20
  -9 -21   0    2.30    1.10
   9 -21   0    2.00    2.00
  -9 -21   0    2.00    0.90
  -9 -21   0    2.60    1.20
  -9 -21   0    2.20    0.90
   9 -21   0    5.20    5.80
   9 -21   0    2.20    1.10
  -9  21   0    4.40    3.00
  -9  21   0    3.40    1.60
  -9  21   0    7.80    2.40
   9  21   0    1.70    0.90
  -9  21   0    2.50    1.00
 -10 -21   0   -1.10    0.80
 -10 -21   0    0.00    0.50
  10 -21   0    0.20    0.60
 -10 -21   0   -0.30    0.50
  10 -21   0   -1.00    1.60
 -10 -21   0   -1.30    0.70
 -10 -21   0   -0.10    0.50
  10 -21   0   -0.10    0.80
 -10 -21   0    0.20    0.60
  10  21   0   -0.10    0.50
 -10  21   0   -1.50    2.50
 -10  21   0    1.00    1.10
 -10  21   0    0.20    0.80
 -10  21   0    0.60    1.90
  10  21   0    0.00    0.30
 -11 -21   0   -0.10    0.50
 -11 -21   0    0.10    0.50
  11 -21   0   -0.80    1.40
 -11 -21   0   -0.50    0.40
  11 -21   0   -0.80    0.50
 -11 -21   0   -0.50    0.50
  11 -21   0    0.40    0.70
 -11  21   0   -1.20    0.70
 -11  21   0   -2.40    1.00
 -11  21   0   -0.30    1.10
  11  21   0   -0.70    0.40
  11  21   0   -0.40    0.30
  11  21   0    0.50    0.60
  11  21   0    0.50    0.50
  12 -21   0    0.50    0.60
  12 -21   0   -0.10    0.60
 -12 -21   0   -0.20    0.40
 -12 -21   0    0.50    0.40
  12  21   0    1.30    0.50
  12  21   0    1.00    0.50
 -12  21   0   -0.70    1.00
  12  21   0    0.70    0.70
 -12  21   0   -0.50    1.10
   0 -22   0  309.17   15.10
   0 -22   0  299.27   14.80
   0 -22   0  296.97   16.50
   0 -22   0  331.17   16.10
   0  22   0  281.97   16.00
   0  22   0  310.87   16.70
   0  22   0  311.67   14.70
   0  22   0  320.27   16.60
   0  22   0  325.57   16.20
  -1 -22   0   66.39    5.70
  -1 -22   0   66.89    6.80
   1 -22   0   65.59    6.00
  -1 -22   0   81.59    6.40
   1 -22   0   68.89    6.10
   1 -22   0   66.39    5.30
   1  22   0   73.29    4.30
   1  22   0   72.49    6.70
   1  22   0   57.79    6.90
  -1  22   0   68.89    6.80
  -1  22   0   70.69    7.50
  -1  22   0   74.39    6.60
   1  22   0   70.19    6.40
  -1  22   0   73.59    6.80
   1  22   0   65.19    6.00
  -2 -22   0    1.40    1.40
   2 -22   0    1.20    1.40
   2 -22   0    0.40    1.20
   2 -22   0    0.70    1.10
  -2 -22   0    0.90    1.00
  -2 -22   0    2.10    1.10
   2  22   0    2.10    2.20
  -2  22   0    1.20    1.40
  -2  22   0   -0.60    1.40
   2  22   0   -0.10    1.40
  -2  22   0    0.00    1.60
   2  22   0    1.10    0.70
   2  22   0    0.90    1.40
   2  22   0    3.80    1.70
  -2  22   0   -2.90    2.70
  -3 -22   0   20.10    4.10
   3 -22   0   14.60    3.80
  -3 -22   0   15.70    3.30
  -3 -22   0   14.60    3.60
   3 -22   0   15.30    3.10
   3  22   0   19.40    2.60
   3  22   0   17.00    4.70
   3  22   0   20.50    3.70
  -3  22   0   17.70    3.60
   3  22   0   16.50    3.60
   3  22   0   15.20    3.90
   4 -22   0    1.20    1.90
  -4 -22   0    0.60    1.10
  -4 -22   0    0.90    1.00
  -4 -22   0    1.50    1.30
   4 -22   0    5.50    7.50
  -4 -22   0   -0.80    0.90
   4 -22   0    0.10    1.30
   4 -22   0   -3.30    5.00
   4 -22   0    2.20    1.00
   4  22   0   -0.40    1.30
   4  22   0    1.60    2.00
   4  22   0    3.20    1.40
  -4  22   0    0.40    1.70
  -4  22   0   -0.80    3.10
   4  22   0    0.50    0.60
   4  22   0    1.60    1.00
  -4  22   0    2.10    1.30
  -4  22   0    0.50    1.20
  -5 -22   0    0.60    0.80
  -5 -22   0   -0.80    0.90
   5 -22   0    0.20    1.60
   5 -22   0   -6.20    3.10
   5 -22   0   -6.80    6.00
   5 -22   0   -0.50    0.70
   5 -22   0   -1.70    1.00
  -5 -22   0   -1.70    0.80
  -5 -22   0   -0.80    0.90
  -5  22   0   -1.50    1.50
   5  22   0    0.20    1.00
   5  22   0   -0.30    0.80
  -5  22   0    2.60    3.10
  -5  22   0    0.80    1.20
  -5  22   0    0.30    1.00
   5  22   0    0.30    0.50
   6 -22   0   22.00    9.50
  -6 -22   0   27.70    3.40
  -6 -22   0   28.20    3.20
   6 -22   0   20.00    3.70
  -6 -22   0   30.60    4.60
   6 -22   0   22.10    2.90
   6  22   0   18.70    4.80
  -6  22   0   21.80    3.30
   6  22   0   29.20    3.30
   6  22   0   27.70    2.40
   6  22   0   27.20    5.70
  -6  22   0   32.10    7.20
   6  22   0   25.20    3.10
  -6  22   0   19.40    4.80
  -7 -22   0   21.80    2.90
   7 -22   0   22.10    2.60
   7 -22   0   26.90    4.00
  -7 -22   0   23.50    3.10
   7 -22   0   15.40    4.80
  -7 -22   0   30.00    3.30
   7 -22   0   25.10    6.50
  -7 -22   0   14.90    3.90
  -7 -22   0   25.80    3.00
   7  22   0   32.70    3.30
  -7  22   0   26.20    3.30
   7  22   0   27.40    2.40
   7  22   0   26.30    3.10
   7  22   0   24.70    2.80
  -7  22   0   19.90    4.70
   7  22   0   16.60    4.10
  -8 -22   0    2.20    0.80
  -8 -22   0    0.80    0.70
   8 -22   0    1.80    1.20
  -8 -22   0    1.60    1.00
  -8 -22   0    1.90    0.80
   8 -22   0    0.00    0.70
  -8 -22   0    5.70    2.50
   8 -22   0    1.40    2.30
  -8  22   0    1.10    1.40
   8  22   0    1.00    0.70
   8  22   0    2.90    0.90
  -8  22   0    1.60    0.80
  -8  22   0    1.70    1.00
   8  22   0    1.00    0.90
   8  22   0    1.60    0.40
  -8  22   0   -2.00    2.80
   9 -22   0   -3.50    1.70
   9 -22   0    0.00    0.70
  -9 -22   0   -0.20    0.80
  -9 -22   0    0.00    0.50
  -9 -22   0    0.60    0.60
   9 -22   0    0.00    1.00
  -9  22   0    0.30    0.90
  -9  22   0   -1.10    1.20
   9  22   0    0.20    0.50
   9  22   0    0.00    0.50
  -9  22   0    1.80    1.30
  10 -22   0   66.59    5.70
  10 -22   0   66.09    4.50
 -10 -22   0   66.99    4.80
 -10 -22   0   66.19    4.00
 -10  22   0   75.49    5.20
  10  22   0   67.89    3.80
  10  22   0   72.39    4.10
  10  22   0   68.79    4.10
 -10  22   0   64.99    4.10
 -10  22   0   59.29    4.10
  11 -22   0    2.70    0.80
 -11 -22   0    1.10    0.50
  11  22   0    1.50    0.50
  11  22   0    1.30    0.50
 -11  22   0    1.00    1.00
   0 -23   0    0.00    0.80
   0 -23   0   -0.40    0.90
   0  23   0    0.60    1.30
   0  23   0    0.90    1.10
   0  23   0   -2.10    1.20
  -1 -23   0   15.30    2.90
   1 -23   0   14.60    3.00
  -1 -23   0   13.90    3.00
   1  23   0   14.40    4.80
   1  23   0   13.80    3.30
  -1  23   0   19.80    4.20
   1  23   0   19.10    3.50
  -1  23   0   12.20    3.60
  -1  23   0   13.60    3.60
   1  23   0   12.50    3.70
  -2 -23   0    0.90    1.00
   2 -23   0   -0.60    1.50
  -2 -23   0   -0.20    1.00
   2 -23   0    1.80    0.90
  -2 -23   0    0.60    0.90
   2 -23   0    3.10    1.20
  -2  23   0    0.30    1.40
   2  23   0    1.10    1.10
  -2  23   0    1.90    1.10
  -2  23   0    1.40    1.20
  -2  23   0    3.70    3.80
   2  23   0    3.40    1.60
   2  23   0   -0.70    2.20
   3 -23   0    0.60    0.80
  -3 -23   0   -0.80    0.70
  -3 -23   0    0.30    0.80
   3  23   0    2.00    1.50
  -3  23   0    1.40    1.30
   3  23   0    1.80    3.00
   3  23   0    1.20    1.10
   3  23   0    0.30    0.90
  -3  23   0   -5.80    2.70
  -3  23   0   -0.50    0.90
   4 -23   0    1.90    1.00
  -4 -23   0    3.10    1.00
  -4 -23   0    2.90    1.20
   4 -23   0   -1.00    2.00
  -4  23   0    1.50    1.20
  -4  23   0    4.90    1.50
   4  23   0    3.40    1.50
   4  23   0   -0.10    2.00
   4  23   0    9.40    2.70
   4  23   0    3.20    1.20
   4  23   0    3.10    0.60
  -4  23   0    4.50    1.40
  -4  23   0    5.10    3.90
   5 -23   0   -7.50    3.00
  -5 -23   0    0.00    1.00
  -5 -23   0   -0.50    0.70
  -5 -23   0    0.50    0.70
   5 -23   0    1.10    1.20
   5  23   0   -0.70    2.10
   5  23   0    0.60    0.80
   5  23   0   -0.30    0.70
  -5  23   0   -0.30    1.00
   5  23   0   -0.20    0.40
  -5  23   0   -0.10    1.40
  -5  23   0   -1.60    3.00
  -6 -23   0    0.20    0.70
   6 -23   0    1.20    2.80
  -6 -23   0    0.10    1.00
   6 -23   0   -2.10    1.70
  -6 -23   0    1.20    1.40
   6 -23   0    0.30    0.60
   6 -23   0    0.80    0.80
   6  23   0   -0.60    1.10
  -6  23   0    0.20    0.90
   6  23   0    0.00    0.60
   6  23   0    1.00    0.40
  -6  23   0   -0.80    0.80
  -6  23   0   -0.20    1.40
   6  23   0    0.20    0.70
  -6  23   0   -4.10    3.00
  -7 -23   0   -0.20    0.70
   7 -23   0   -2.10    1.10
   7 -23   0   -1.50    0.70
  -7 -23   0   -0.50    0.90
   7 -23   0    0.90    1.00
  -7 -23   0   -0.40    0.50
   7  23   0   -0.20    0.60
  -7  23   0   -0.40    4.30
  -7  23   0   -1.00    0.70
  -7  23   0   -0.20    0.90
  -7  23   0   -1.70    1.30
   7  23   0    0.30    0.60
   7  23   0   -0.20    1.00
  -8 -23   0    6.20    1.70
  -8 -23   0    2.80    1.00
   8 -23   0    2.40    2.40
   8 -23   0    3.00    1.40
   8 -23   0    2.80    1.30
   8  23   0    3.60    1.00
  -8  23   0    4.20    1.10
   8  23   0    8.60    2.30
  -8  23   0    2.30    1.40
  -9 -23   0    5.10    1.30
  -9 -23   0    7.50    1.30
   9 -23   0   10.30    2.30
   9  23   0   12.50    2.10
   9  23   0    8.90    1.50
  -9  23   0   10.10    2.00
   0 -24   0   43.30    3.80
   0 -24   0   46.40    4.40
   0  24   0   47.40    5.50
   0  24   0   45.30    6.00
   0  24   0   44.70    4.60
   0  24   0   46.10    4.70
  -1 -24   0   38.20    3.40
   1 -24   0   44.60    4.00
   1 -24   0   42.10    4.00
   1  24   0   41.40    5.90
  -1  24   0   38.30    4.50
   1  24   0   42.10    5.90
  -1  24   0   33.50    6.20
   1  24   0   35.20    4.50
   1  24   0   37.40    4.70
  -1  24   0   39.70    4.60
   2 -24   0   -1.40    0.70
  -2 -24   0   -0.70    0.60
  -2 -24   0    0.20    0.70
  -2  24   0   -2.50    1.20
   2  24   0   -3.40    2.30
  -2  24   0    0.30    2.90
  -2  24   0   -1.80    0.90
  -3 -24   0   49.00    3.90
  -3 -24   0   49.00    3.80
   3 -24   0   43.50    3.90
  -3  24   0   43.80    4.40
   3  24   0   51.39    4.40
  -3  24   0   41.90    4.40
   3  24   0   47.10    4.60
  -3  24   0   50.39    6.70
   3  24   0   49.00    4.20
  -4 -24   0  132.69    7.00
  -4 -24   0  131.49    7.10
   4 -24   0  123.89    7.20
  -4  24   0  128.59    7.50
   4  24   0  133.29    7.50
  -4  24   0  130.59    7.80
   4  24   0  121.39    6.70
  -4  24   0  120.49    7.50
   4  24   0  145.49    7.60
   5 -24   0   -0.30    0.60
  -5 -24   0   -0.90    0.70
  -5 -24   0    0.90    0.70
   5  24   0    0.90    0.80
  -5  24   0   -1.20    0.80
  -5  24   0    0.10    3.60
  -5  24   0    0.00    0.90
  -5  24   0    0.20    1.60
   5  24   0   -1.10    1.00
   5  24   0    1.10    0.80
   6 -24   0    1.80    0.90
  -6 -24   0    1.40    0.70
   6 -24   0    1.90    0.90
  -6  24   0    1.10    0.80
   6  24   0    2.70    0.90
  -6  24   0   -0.90    1.30
   6  24   0    2.10    0.70
   7 -24   0   10.60    2.60
  -7 -24   0   11.50    1.60
   7  24   0   15.90    1.90
   7  24   0   10.90    1.80
  -7  24   0    9.80    2.40
  -7  24   0   12.40    2.30
   8 -24   0    1.70    0.70
  -8 -24   0    2.60    0.60
  -8  24   0    2.70    0.80
   8  24   0    4.60    1.30
  -8  24   0    1.70    1.20
   0 -25   0    0.00    0.50
   0  25   0    0.30    0.80
   0  25   0   -1.10    0.80
   1 -25   0    7.00    1.90
  -1 -25   0    3.50    1.00
  -1 -25   0    2.10    0.70
  -1  25   0    1.30    1.30
   1  25   0    2.90    1.00
  -1  25   0    3.90    1.20
   1  25   0    1.40    1.90
   1  25   0    2.60    1.00
  -1  25   0    2.80    1.10
   2 -25   0   19.00    2.50
  -2 -25   0   19.80    3.40
  -2  25   0   23.00    4.00
   2  25   0   15.50    2.90
  -2  25   0   19.90    3.10
   2  25   0   23.10    2.80
  -3 -25   0    1.20    0.70
  -3 -25   0    2.50    1.10
  -3  25   0    1.20    0.90
   3  25   0    3.40    1.50
  -4 -25   0    2.40    1.00
  -4 -25   0    3.60    0.80
   4 -25   0    2.20    1.50
   4  25   0    3.90    1.00
   4  25   0    7.80    1.90
  -4  25   0    2.70    1.10
  -4  25   0    4.10    1.90
   5 -25   0   -0.50    0.80
   5 -25   0   -1.20    0.50
  -5 -25   0    0.10    0.50
  -5  25   0    1.00    0.90
  -5  25   0   -1.00    0.70
   5  25   0   -0.20    1.10
   6 -25   0   25.50    3.30
  -6 -25   0   26.10    2.10
   6  25   0   30.90    2.30
   6  25   0   28.20    2.30
  -6  25   0   25.00    3.50
   0 -26   0   27.00    2.30
   0  26   0   24.10    2.60
  -1 -26   0    7.20    1.40
   1  26   0    4.10    1.00
  -1  26   0    3.80    1.10
   1  26   0    4.10    1.00
  -1  26   0    3.50    0.90
  -2 -26   0   -0.50    0.50
   2 -26   0   -0.20    0.50
  -2  26   0    0.20    0.80
  -2  26   0    0.30    0.70
   2  26   0    0.70    0.70
   2  26   0    0.50    0.70
  -3 -26   0   41.80    2.70
  -3 -26   0   41.20    2.90
  -3  26   0   43.30    3.30
   3  26   0   46.80    3.20
   3  26   0   49.70    3.20
  -3  26   0   51.59    3.50
  20   0  -1   -0.50    0.50
  20   0  -1   -0.40    0.30
 -20   0   1   -0.70    0.50
 -20   0   1   -0.80    0.30
  20   0  -1   -0.40    0.30
 -19   0   1    1.20    0.60
  19   0  -1    0.30    0.50
 -19   0   1    0.60    1.00
 -19   0   1    1.70    1.10
 -19   0   1    0.60    1.00
 -19   0   1    1.50    0.90
 -19   0   1    1.00    0.50
 -19   0   1    1.60    0.60
  19   0  -1    2.70    0.80
 -18   0   1   -0.80    0.50
 -18   0   1   -0.80    0.60
 -18   0   1    0.90    0.60
 -18   0   1   -0.60    0.90
 -18   0   1    0.50    1.30
  18   0  -1   -0.90    0.70
 -18   0   1    0.50    0.90
  18   0  -1    0.10    0.60
 -17   0   1  104.99    7.00
 -17   0   1   99.09    7.00
 -17   0   1  122.49    8.10
  17   0  -1   97.09   11.60
 -17   0   1  114.39    7.80
 -17   0   1  115.59    7.30
 -17   0   1  105.29    7.00
 -17   0   1  113.39    8.20
 -17   0   1  114.09    7.60
  17   0  -1  112.29    7.20
 -17   0   1  110.39    7.30
  16   0  -1   -1.00    5.00
 -16   0   1    2.70    1.60
 -16   0   1    0.70    1.20
 -16   0   1    1.00    1.40
  16   0  -1   -3.30    5.10
  16   0  -1    0.40    1.10
 -16   0   1   -0.90    1.50
 -16   0   1   -1.90    1.80
 -16   0   1   -1.00    1.00
 -16   0   1    0.20    1.60
 -16   0   1   -1.40    1.30
 -16   0   1    1.70    1.50
 -15   0   1  265.97   15.00
 -15   0   1  224.98   13.80
 -15   0   1  218.58   13.50
  15   0  -1  234.68   17.20
 -15   0   1  228.38   13.40
 -15   0   1  218.98   13.20
  15   0  -1  240.78   12.80
 -15   0   1  236.48   14.70
 -15   0   1  233.58   13.60
  15   0  -1  231.88   19.60
 -15   0   1  227.28   13.40
 -15   0   1  247.88   14.10
 -15   0   1  232.68   14.00
 -14   0   1    4.20    2.00
 -14   0   1  -14.30   16.00
 -14   0   1   -0.30    2.20
  14   0  -1    0.80    3.80
 -14   0   1   -0.10    1.50
 -14   0   1   -1.00    1.40
 -14   0   1    4.40    2.70
 -14   0   1   -4.00    1.60
  14   0  -1    7.70    5.20
 -14   0   1   -1.00    1.50
 -14   0   1    0.10    2.30
  14   0  -1   -0.10    1.30
 -14   0   1   -0.10    1.90
 -14   0   1    1.90    2.10
 -13   0   1  250.57   15.60
 -13   0   1  250.07   14.50
  13   0  -1  282.97   16.70
 -13   0   1  255.37   14.00
 -13   0   1  221.18   14.70
  13   0  -1  246.38   12.80
 -13   0   1  245.08   15.10
  13   0  -1  272.47   18.60
 -13   0   1  247.68   14.70
 -13   0   1  237.28   14.80
 -13   0   1  225.48   14.20
 -13   0   1  251.87   15.10
 -13   0   1  235.58   20.20
 -13   0   1  254.47   14.20
 -12   0   1   -0.10    2.20
 -12   0   1    0.40    1.80
 -12   0   1    2.30    1.60
 -12   0   1    0.40    1.80
 -12   0   1   -2.00    1.40
 -12   0   1   -0.40    2.70
  12   0  -1   -0.50    1.00
  12   0  -1    0.10    2.80
  12   0  -1    3.70    3.90
 -12   0   1    2.30    2.70
 -12   0   1    0.80    6.60
 -12   0   1   -0.60    2.30
 -11   0   1   60.69    7.10
  11   0  -1   61.79    6.30
 -11   0   1   59.89   10.70
 -11   0   1   61.29    7.70
  11   0  -1   65.19    7.90
  11   0  -1   57.09    4.60
 -10   0   1    8.00    4.80
  10   0  -1   -1.70    1.00
 -10   0   1   -0.80    3.00
 -10   0   1   -2.60    2.50
  10   0  -1   -0.10    1.80
  -9   0   1  103.29    8.00
   9   0  -1   96.09    6.80
  -9   0   1   94.29   10.70
  -8   0   1    0.70    2.10
   8   0  -1    1.00    1.30
  -8   0   1    0.50    3.60
  -7   0   1   83.79    9.40
   7   0  -1  108.69    6.20
  -7   0   1  103.89    7.40
   6   0  -1    0.40    1.00
  -6   0   1    2.30    3.30
  -6   0   1   -0.90    1.60
  -5   0   1  334.47   16.40
  -5   0   1  313.37   17.80
   5   0  -1  387.56   15.80
   4   0  -1    6.70    2.10
  -4   0   1   -0.20    2.30
  -3   0   1 9999.00  362.26
  -3   0   1 9223.78  361.86
   2   0  -1    1.20    1.10
  -2   0   1    0.30    1.40
  -2   0   1    1.40    1.40
  -1   0   1 1875.11   72.59
   1   0  -1 2018.60   72.69
  -1   0   1 1857.11   72.89
  -1   0  -1 2014.90   76.69
  -2   0  -1    1.60    0.70
   2   0   1    2.80    1.30
  -2   0  -1    0.50    1.50
  -3   0  -1 4446.46  177.98
   3   0   1 4882.71  177.68
  -4   0  -1   -1.80    2.30
   4   0   1   -1.30    2.50
   5   0   1 1073.89   41.30
   5   0   1 1009.90   44.90
  -5   0  -1 1188.48   44.60
  -5   0  -1 1079.69   46.30
  -5   0  -1 1011.20   45.10
   6   0   1    0.30    0.90
  -6   0  -1    1.00    1.70
   6   0   1    2.70    5.10
  -7   0  -1  633.74   31.90
   7   0   1  648.04   26.30
  -7   0  -1  659.63   28.30
   8   0   1   -0.10    1.00
  -8   0  -1    1.30    3.30
  -8   0  -1    1.20    1.80
  -9   0  -1   -4.20    4.00
   9   0   1   -0.30    1.30
  -9   0  -1    1.30    2.00
 -10   0  -1   -5.10    4.50
  10   0   1   -0.60    1.50
 -10   0  -1   -0.80    4.80
 -10   0  -1    1.00    2.70
 -11   0  -1   -0.40    2.50
 -11   0  -1    1.30    2.70
 -11   0  -1    3.00    6.10
  11   0   1   -0.10    1.80
  11   0   1   -1.30    1.20
 -12   0  -1    2.30    6.60
 -12   0  -1    1.20    1.40
 -12   0  -1    1.10    2.30
 -12   0  -1   -0.40    1.60
 -12   0  -1    0.10    1.50
 -12   0  -1   -0.60    3.50
  12   0   1    7.40    3.80
  12   0   1   -1.70    1.90
  12   0   1    0.20    1.00
 -12   0  -1   -1.30    2.50
 -12   0  -1   -1.00    1.70
 -12   0  -1   -1.20    1.20
 -12   0  -1   -1.90    2.00
 -12   0  -1    2.20    2.30
 -13   0  -1  237.28   13.50
 -13   0  -1  234.48   12.60
 -13   0  -1  207.98   12.50
  13   0   1  223.98   16.60
 -13   0  -1  222.28   14.10
 -13   0  -1  211.18   13.70
  13   0   1  233.58   14.10
 -13   0  -1  195.18   15.00
 -13   0  -1  197.38   13.40
  13   0   1  219.78   11.40
 -13   0  -1  224.58   13.00
 -13   0  -1  218.78   13.70
 -13   0  -1  218.38   18.70
 -13   0  -1  206.38   13.20
 -13   0  -1  198.18   14.60
 -14   0  -1    0.70    2.20
 -14   0  -1   -0.10    1.40
  14   0   1    0.40    1.10
 -14   0  -1   -1.00    1.40
 -14   0  -1    0.80    1.50
 -14   0  -1   -7.00   17.00
  14   0   1    0.90    3.50
 -14   0  -1    0.90    2.20
 -14   0  -1   -2.20    1.40
 -14   0  -1   -1.20    1.60
 -14   0  -1    0.00    1.70
  14   0   1    3.00    4.30
 -14   0  -1    0.20    2.20
 -15   0  -1    2.60    2.00
 -15   0  -1    5.00    1.80
  15   0   1    4.00    1.60
 -15   0  -1    1.20    2.30
 -15   0  -1    2.20    2.10
 -15   0  -1    1.70    1.50
 -15   0  -1    4.50    1.90
 -15   0  -1    4.00    1.70
 -15   0  -1    3.70    1.90
 -15   0  -1    3.80    1.80
  15   0   1    5.00    4.70
  15   0   1    1.90    4.90
 -16   0  -1    0.60    1.70
 -16   0  -1    0.10    1.20
 -16   0  -1    1.90    1.50
  16   0   1    6.40    5.20
 -16   0  -1   -0.80    1.50
  16   0   1   -0.10    1.10
 -16   0  -1   -1.00    1.20
 -16   0  -1    1.40    1.30
 -16   0  -1   -2.40    1.60
 -16   0  -1   -0.30    1.30
 -16   0  -1   -2.60    1.70
 -16   0  -1    1.20    1.30
  16   0   1   -4.10    5.30
 -17   0  -1    2.30    1.50
 -17   0  -1    0.80    1.10
  17   0   1    2.80    4.90
 -17   0  -1   -0.20    1.40
 -17   0  -1    1.00    1.10
 -17   0  -1   -0.80    2.60
 -17   0  -1    1.40    1.10
 -17   0  -1    0.20    1.00
 -17   0  -1    0.30    1.00
 -17   0  -1    1.30    1.10
 -17   0  -1    1.70    1.10
 -18   0  -1    0.00    0.60
 -18   0  -1   -1.00    0.70
  18   0   1   -0.80    0.70
  18   0   1   -0.10    0.60
 -18   0  -1    0.00    0.60
 -18   0  -1   -0.60    0.80
 -18   0  -1   -0.80    1.10
 -18   0  -1    0.20    1.30
 -18   0  -1   -0.40    0.80
 -18   0  -1   -0.10    0.70
 -19   0  -1   -0.50    0.90
 -19   0  -1    0.40    0.60
 -19   0  -1   -0.50    0.60
 -19   0  -1   -0.80    1.00
 -19   0  -1   -1.20    0.60
  19   0   1   -0.20    0.70
  19   0   1   -0.10    0.70
 -19   0  -1   -0.40    0.60
 -19   0  -1    0.20    0.40
 -19   0  -1   -0.20    0.50
  20   0   1   -0.10    0.40
 -20   0  -1   -0.50    0.40
  20   0   1    0.00    0.30
 -20   0  -1    0.20    0.50
  20  -1  -1    8.00    1.10
 -20  -1   1    6.10    1.00
 -20  -1   1    5.10    1.30
  20  -1  -1    8.70    1.10
  20  -1  -1    9.70    1.10
 -20   1   1    7.00    1.30
 -20   1   1    8.00    1.10
  20   1  -1    7.30    0.90
  20   1  -1   10.20    1.10
  20   1  -1    7.20    1.10
 -19  -1   1    1.00    0.50
 -19  -1   1    0.20    0.80
 -19  -1   1    0.70    0.60
 -19  -1   1    0.60    0.80
 -19  -1   1    1.10    0.60
 -19  -1   1    0.00    1.00
 -19  -1   1    1.20    0.50
  19  -1  -1    1.40    1.10
  19  -1  -1    0.30    0.40
 -19   1   1    0.80    0.80
  19   1  -1    1.10    0.50
 -19   1   1    1.00    0.50
 -19   1   1    0.40    0.70
  19   1  -1    1.80    0.70
 -19   1   1    1.90    1.10
 -19   1   1    0.30    0.50
 -19   1   1    0.40    0.60
 -19   1   1    0.50    0.70
 -18  -1   1   28.50    2.90
 -18  -1   1   26.10    3.70
  18  -1  -1   25.60    2.80
 -18  -1   1   26.00    2.70
 -18  -1   1   25.40    3.00
 -18  -1   1   23.60    4.90
 -18  -1   1   21.10    3.80
 -18  -1   1   31.50    3.60
 -18  -1   1   28.20    3.40
 -18  -1   1   24.20    3.50
 -18   1   1   25.30    3.10
 -18   1   1   23.20    3.90
 -18   1   1   22.90    2.90
  18   1  -1   23.90    2.40
 -18   1   1   21.60    3.00
  18   1  -1   26.80    2.70
 -18   1   1   21.80    3.50
 -18   1   1   26.10    2.60
 -18   1   1   21.30    3.00
 -18   1   1   28.70    3.70
 -17  -1   1   15.90    3.00
 -17  -1   1   14.40    3.20
 -17  -1   1   14.30    3.10
  17  -1  -1   17.70    3.30
 -17  -1   1   17.70    4.10
 -17  -1   1   10.50    2.80
  17  -1  -1    7.00   10.40
  17  -1  -1   10.00    7.60
 -17  -1   1   12.60    3.00
  17   1  -1    8.00    5.50
 -17   1   1   14.50    3.30
 -17   1   1   12.70    3.10
 -17   1   1   16.00    3.70
 -17   1   1   13.20    3.30
 -17   1   1   18.30    3.20
  17   1  -1   14.40    2.90
 -17   1   1   15.10    2.90
 -16  -1   1   55.69    6.00
  16  -1  -1   69.89    5.40
 -16  -1   1   56.99    5.70
 -16  -1   1   65.69    6.10
 -16  -1   1   59.19    5.90
 -16  -1   1   56.99    5.80
  16  -1  -1   71.59   10.60
 -16  -1   1   54.49    6.40
 -16  -1   1   56.89    5.70
  16  -1  -1   54.09   10.40
 -16  -1   1   60.19    6.30
 -16  -1   1   53.19    6.20
 -16  -1   1   55.09    6.70
  16   1  -1   59.59    4.90
 -16   1   1   70.89    6.10
  16   1  -1   62.49    9.10
 -16   1   1   58.09    7.20
 -16   1   1   57.89    6.00
 -16   1   1   54.09    6.60
 -16   1   1   66.99    6.90
 -16   1   1   61.99    6.10
 -16   1   1   65.69    6.20
  16   1  -1   53.59    9.70
 -16   1   1   54.29    5.90
 -16   1   1   60.39    6.40
 -16   1   1   58.09    6.00
 -15  -1   1    3.00    1.80
 -15  -1   1   -0.70    1.50
  15  -1  -1    2.10    1.50
 -15  -1   1    0.00    1.60
 -15  -1   1   -0.40    1.50
  15  -1  -1   -0.50    2.00
 -15  -1   1    0.30    1.70
 -15  -1   1   -1.00    1.60
  15  -1  -1    4.30    6.10
  15  -1  -1    1.40    5.30
 -15  -1   1   -0.40    2.10
 -15  -1   1   -0.70    1.90
 -15  -1   1    0.70    1.40
 -15  -1   1    0.50    1.40
  15   1  -1    3.20    4.80
 -15   1   1    1.30    1.50
 -15   1   1    1.60    1.40
  15   1  -1    2.80    1.40
 -15   1   1   -1.20    1.90
 -15   1   1   -0.30    2.30
  15   1  -1    3.00    5.40
 -15   1   1    1.40    1.60
 -15   1   1   -0.80    1.90
 -15   1   1    1.20    1.80
 -15   1   1   -0.90    1.60
 -15   1   1    0.80    1.40
 -15   1   1    3.60    1.90
 -14  -1   1    5.70    2.00
 -14  -1   1    2.80    1.90
 -14  -1   1    1.30    1.90
 -14  -1   1    7.40    2.30
 -14  -1   1    2.10    2.40
 -14  -1   1    0.60    2.20
  14  -1  -1    5.20    5.30
 -14  -1   1    6.60    2.70
  14  -1  -1    2.50    1.40
 -14  -1   1    5.40    2.20
  14  -1  -1   -1.80    3.80
 -14  -1   1    2.90    2.40
 -14  -1   1    4.60    1.90
  14  -1  -1    1.90    2.20
  14   1  -1   10.20    5.70
 -14   1   1    4.60    2.00
 -14   1   1    2.50    2.40
 -14   1   1    6.50    2.20
 -14   1   1    1.10    1.90
 -14   1   1    1.70    2.40
 -14   1   1    2.80    2.00
 -14   1   1    1.60    2.20
  14   1  -1    5.80    4.60
 -14   1   1    4.10    1.90
 -14   1   1    1.50    2.10
  14   1  -1    7.00    2.10
 -14   1   1   10.60   12.70
 -14   1   1    2.80    1.60
 -13  -1   1   56.79    6.40
 -13  -1   1   44.90    7.10
  13  -1  -1   53.69    4.70
  13  -1  -1   53.69    7.30
 -13  -1   1   50.69    7.30
 -13  -1   1   52.89   11.20
 -13  -1   1   58.69    6.60
 -13  -1   1   55.99    7.40
  13  -1  -1   45.40    8.70
 -13  -1   1   45.30    7.30
  13  -1  -1   59.69    9.20
 -13  -1   1   65.89    7.20
 -13  -1   1   60.59    6.40
 -13  -1   1   62.09    6.70
 -13  -1   1   60.29    8.00
 -13   1   1   52.19   12.00
 -13   1   1   47.10    5.70
 -13   1   1   47.40    6.90
  13   1  -1   54.79    5.20
 -13   1   1   53.79    6.70
 -13   1   1   49.60    7.70
 -13   1   1   66.79    7.40
 -13   1   1   41.70    7.20
  13   1  -1   58.69    9.00
 -13   1   1   59.39    6.10
  13   1  -1   61.19    8.00
 -13   1   1   38.80    6.20
 -13   1   1   48.10    6.70
  12  -1  -1   11.60    3.70
 -12  -1   1    8.80    2.90
 -12  -1   1   16.50    4.20
 -12  -1   1   17.60    7.60
 -12  -1   1    8.20    2.60
 -12  -1   1   15.70    4.00
 -12  -1   1    7.10    2.60
 -12  -1   1    8.40    2.70
 -12  -1   1   12.00    2.70
 -12  -1   1    8.70    4.40
 -12  -1   1    9.50    3.10
  12  -1  -1    6.70    1.60
 -12  -1   1   16.30    4.40
  12  -1  -1    7.40    4.40
  12   1  -1   18.80    4.80
 -12   1   1    7.50    2.10
 -12   1   1    8.30    2.70
 -12   1   1   22.50    6.50
 -12   1   1   11.50    3.80
 -12   1   1    7.60    2.30
 -12   1   1    8.90    3.10
  12   1  -1   20.30    5.60
 -12   1   1    9.70    7.30
 -12   1   1    6.60    2.70
 -12   1   1    8.80    2.30
 -12   1   1    4.00    1.80
 -11  -1   1    0.70    3.50
  11  -1  -1   -1.00    2.00
  11  -1  -1    1.80    1.00
 -11  -1   1    1.30    5.80
 -11  -1   1    0.40    2.30
 -11   1   1    3.00    3.30
  11   1  -1   -1.70    2.00
  11   1  -1   -0.80    3.10
 -11   1   1    4.80    3.30
  11   1  -1   -1.30    1.00
 -11   1   1    1.00    5.90
 -10  -1   1   76.89    8.50
 -10  -1   1   70.09   10.40
  10  -1  -1   75.79    5.10
  10  -1  -1   84.29    6.60
  10  -1  -1   74.69    7.10
 -10  -1   1   74.19    7.40
  10   1  -1   75.09    5.30
  10   1  -1   84.99    6.90
  10   1  -1   83.39    8.50
 -10   1   1   63.39    9.00
 -10   1   1   89.29    7.60
 -10   1   1   83.39   10.80
  -9  -1   1   64.09    6.60
   9  -1  -1   62.09    5.20
  -9  -1   1   69.59    8.70
   9   1  -1   67.89    5.50
  -9   1   1   59.79    6.50
  -9   1   1   60.69    8.50
   8  -1  -1  341.47   15.30
  -8  -1   1  325.17   19.90
  -8  -1   1  319.37   16.90
   8   1  -1  313.07   15.30
  -8   1   1  323.87   20.20
  -8   1   1  338.67   16.80
   7  -1  -1 1592.14   60.69
  -7  -1   1 1506.45   65.69
  -7  -1   1 1560.24   62.59
   7   1  -1 1518.75   60.69
  -7   1   1 1542.95   65.99
  -7   1   1 1595.64   62.19
  -6  -1   1   26.40    5.00
  -6  -1   1   32.70    3.50
   6  -1  -1   24.50    2.60
  -6   1   1   24.90    3.30
  -6   1   1   21.50    6.20
   6   1  -1   27.60    2.70
  -5  -1   1  314.77   14.70
  -5  -1   1  294.47   16.50
   5  -1  -1  311.77   13.20
  -5   1   1  318.17   14.10
   5   1  -1  289.97   13.00
  -5   1   1  278.47   16.20
   4  -1  -1  244.48   11.90
  -4  -1   1  261.17   12.70
  -4  -1   1  235.48   13.20
  -4   1   1  248.88   13.20
  -4   1   1  235.38   13.10
   4   1  -1  231.38   11.40
  -3  -1   1    9.10    2.60
   3  -1  -1   11.40    2.10
  -3   1   1   10.10    2.60
  -3   1   1    7.70    2.30
   3   1  -1    6.30    1.70
  -2  -1   1 3000.20  117.99
   2  -1  -1 3159.58  116.79
  -2  -1   1 3293.37  120.79
  -2   1   1 2936.51  117.39
  -2   1   1 3084.99  117.19
  -1  -1   1  254.37   10.80
  -1  -1   1  284.07   11.00
   1  -1  -1  254.87   10.30
   1   1  -1  239.08   10.50
  -1   1   1  255.17   10.50
  -1   1   1  258.87   10.60
   0  -1  -1    2.30    0.40
   0  -1   1    3.80    0.60
   0   1   1    1.70    0.50
   0   1  -1    2.90    0.60
   0   1   1    2.10    0.40
   0   1  -1    3.90    0.70
  -2  -1  -1 4908.91  177.58
   2  -1   1 4426.56  178.28
  -2  -1  -1 4636.34  179.88
  -2   1  -1 4599.04  178.88
   2   1   1 5163.48  178.08
  -3  -1  -1 2059.39   79.49
   3  -1   1 1986.50   77.29
  -3   1  -1 1999.10   79.09
   4  -1   1   26.20    4.10
  -4  -1  -1   29.30    4.40
  -4  -1  -1   30.80    4.90
   4   1   1   36.20    5.70
  -4   1  -1   36.80    3.80
  -4   1  -1   31.70    4.50
  -5  -1  -1  527.55   26.80
   5  -1   1  534.35   27.60
   5  -1   1  622.04   23.30
  -5  -1  -1  576.14   24.30
   5   1   1  578.14   27.30
  -5   1  -1  599.74   27.50
   5   1   1  542.85   22.40
  -6  -1  -1   56.89    4.90
  -6  -1  -1   67.99    8.10
   6  -1   1   71.39    4.00
   6   1   1   48.10    9.40
  -6   1  -1   77.19    5.40
  -6   1  -1   79.39    8.90
   6   1   1   55.39    3.80
  -7  -1  -1  101.29    7.20
  -7  -1  -1   94.39    9.70
   7  -1   1  100.39    5.60
   7   1   1  100.89    5.70
  -7   1  -1   89.99    9.30
  -7   1  -1  100.09    6.90
  -8  -1  -1  481.95   27.40
  -8  -1  -1  509.85   24.10
   8  -1   1  534.75   22.00
   8   1   1  502.25   21.90
  -8   1  -1  532.15   24.00
  -8   1  -1  544.45   28.30
   9  -1   1   39.80    3.80
  -9  -1  -1   30.20    6.80
  -9  -1  -1   30.80    4.30
  -9   1  -1   39.80    5.10
   9   1   1   34.50    3.60
  -9   1  -1   38.10    7.80
 -10  -1  -1   43.60    5.60
  10  -1   1   38.40    5.50
 -10  -1  -1   30.80    7.00
  10  -1   1   34.30    4.10
 -10   1  -1   28.90    7.90
  10   1   1   31.90    4.10
 -10   1  -1   29.90    5.30
  11  -1   1    1.30    1.20
 -11  -1  -1    1.70    2.70
  11  -1   1    0.70    1.90
 -11  -1  -1   -0.50    2.90
 -11  -1  -1    3.20    6.40
  11   1   1    2.00    2.10
  11   1   1    1.90    1.30
 -11   1  -1    2.70    2.70
 -11   1  -1   -6.10    5.50
 -11   1  -1   -0.60    2.70
 -12  -1  -1  108.29   10.00
 -12  -1  -1  111.19    9.30
 -12  -1  -1   96.19    7.90
 -12  -1  -1  112.39    9.30
 -12  -1  -1  110.29    9.30
 -12  -1  -1  104.29    7.70
 -12  -1  -1   92.49    8.80
  12  -1   1  106.09    8.10
 -12  -1  -1  107.89    8.10
 -12  -1  -1  102.89   14.10
 -12  -1  -1   73.89    9.90
  12  -1   1   99.89    6.30
 -12  -1  -1   97.09    9.50
 -12  -1  -1  105.39    8.40
 -12   1  -1   84.49    9.50
 -12   1  -1   98.39    9.60
 -12   1  -1   92.29    8.00
  12   1   1  112.89    8.70
 -12   1  -1   99.09   15.80
 -12   1  -1  101.69    7.20
  12   1   1  119.99   11.30
 -12   1  -1   89.89    8.90
 -12   1  -1   95.09    9.00
 -12   1  -1   83.79    9.00
  12   1   1  101.99    6.50
 -12   1  -1  104.69    7.70
 -12   1  -1   82.89    7.20
 -13  -1  -1  405.16   26.00
 -13  -1  -1  425.76   19.70
 -13  -1  -1  395.36   20.40
 -13  -1  -1  399.16   21.80
 -13  -1  -1  381.16   20.50
  13  -1   1  423.46   24.20
 -13  -1  -1  392.86   19.70
 -13  -1  -1  431.66   21.60
  13  -1   1  407.76   21.00
 -13  -1  -1  389.36   20.20
 -13  -1  -1  424.96   21.20
 -13  -1  -1  429.86   20.40
 -13  -1  -1  413.86   20.90
  13  -1   1  388.26   18.10
  13  -1   1  330.77   22.60
 -13   1  -1  406.46   20.10
 -13   1  -1  381.96   22.70
  13   1   1  423.76   21.70
 -13   1  -1  383.96   20.30
  13   1   1  401.76   18.40
 -13   1  -1  372.76   26.00
 -13   1  -1  388.36   19.00
 -13   1  -1  379.76   20.40
  13   1   1  413.06   24.60
 -13   1  -1  364.36   20.30
 -13   1  -1  368.36   18.90
 -13   1  -1  387.56   21.10
 -13   1  -1  410.16   19.80
 -13   1  -1  351.46   21.20
 -13   1  -1  395.16   21.30
 -14  -1  -1   55.49   14.90
 -14  -1  -1   71.29    7.90
 -14  -1  -1   76.19    7.20
 -14  -1  -1   63.39    7.00
  14  -1   1   57.39    9.70
 -14  -1  -1   64.09    7.20
 -14  -1  -1   64.09    8.70
 -14  -1  -1   69.89    6.30
 -14  -1  -1   51.49    8.00
 -14  -1  -1   69.49    6.70
 -14  -1  -1   53.19    6.90
  14  -1   1   76.29    8.70
  14  -1   1   77.19    5.80
 -14  -1  -1   67.49    7.50
  14   1   1   58.19   10.00
 -14   1  -1   62.19    7.00
 -14   1  -1   43.90    8.50
  14   1   1   55.09    7.90
 -14   1  -1   59.69    6.50
 -14   1  -1   69.89    7.10
 -14   1  -1   65.89    6.40
 -14   1  -1   71.09    6.60
 -14   1  -1   45.00   14.30
 -14   1  -1   52.59    6.60
 -14   1  -1   70.69    7.70
 -14   1  -1   60.19    8.10
  14   1   1   71.89    5.90
 -14   1  -1   67.39    6.50
 -15  -1  -1  365.06   19.50
 -15  -1  -1  402.16   20.10
 -15  -1  -1  357.76   19.70
 -15  -1  -1  359.86   18.70
 -15  -1  -1  380.66   19.80
  15  -1   1  387.06   18.10
 -15  -1  -1  375.96   18.90
  15  -1   1  342.27   17.80
 -15  -1  -1  383.56   20.80
  15  -1   1  377.76   24.50
 -15  -1  -1  364.06   19.10
  15  -1   1  384.16   22.00
 -15  -1  -1  370.66   19.00
 -15  -1  -1  356.76   19.10
  15   1   1  383.26   25.60
 -15   1  -1  378.46   19.30
 -15   1  -1  384.06   20.00
  15   1   1  365.66   18.20
  15   1   1  372.76   22.00
 -15   1  -1  384.36   18.80
 -15   1  -1  379.76   19.00
 -15   1  -1  388.06   19.40
 -15   1  -1  388.16   20.70
 -15   1  -1  394.26   19.00
 -15   1  -1  362.26   19.70
 -15   1  -1  381.46   19.50
 -15   1  -1  412.96   20.30
 -16  -1  -1   26.80    5.40
 -16  -1  -1   24.40    5.10
 -16  -1  -1   15.30    4.40
 -16  -1  -1   27.80    4.10
  16  -1   1   25.20    7.50
 -16  -1  -1   15.90    3.80
 -16  -1  -1   24.30    4.30
  16  -1   1   25.80    3.50
  16  -1   1   23.90    6.50
 -16  -1  -1   23.60    4.10
 -16  -1  -1   26.60    4.10
 -16  -1  -1   22.80    4.00
  16   1   1   30.80    7.50
 -16   1  -1   23.90    4.50
 -16   1  -1   28.80    4.20
 -16   1  -1   20.90    5.00
 -16   1  -1   19.40    4.10
 -16   1  -1   21.20    4.20
 -16   1  -1   26.20    4.60
  16   1   1   31.10    8.40
  16   1   1   25.10    3.40
 -16   1  -1   19.20    4.30
 -16   1  -1   20.30    4.20
 -16   1  -1   26.20    5.60
 -17  -1  -1  106.29    7.70
  17  -1   1   87.09   14.70
  17  -1   1   86.59   10.80
 -17  -1  -1   93.39    6.50
 -17  -1  -1   93.99    6.80
 -17  -1  -1   99.39    7.00
  17  -1   1   90.39    7.20
 -17  -1  -1   90.09    6.30
 -17  -1  -1   99.79    6.60
 -17  -1  -1   86.29    6.50
 -17  -1  -1   97.59    7.50
 -17  -1  -1   94.39    6.40
 -17   1  -1   95.29    6.80
 -17   1  -1   81.59    7.00
 -17   1  -1   90.49    6.50
 -17   1  -1   96.99    6.70
 -17   1  -1   81.19    6.70
  17   1   1  141.49   19.10
 -17   1  -1   91.69    6.60
 -17   1  -1   95.19    7.40
  17   1   1   98.89    7.70
 -17   1  -1   91.39    7.60
  17   1   1   91.59    9.70
 -17   1  -1   92.29    6.70
 -18  -1  -1   13.20    2.60
  18  -1   1   20.10    2.20
 -18  -1  -1   13.40    2.60
 -18  -1  -1   16.00    2.20
 -18  -1  -1   16.40    2.40
 -18  -1  -1   17.30    2.50
 -18  -1  -1   18.30    2.60
 -18  -1  -1   15.30    3.30
 -18  -1  -1   11.50    3.20
  18  -1   1   10.60    2.30
 -18   1  -1   18.00    2.70
 -18   1  -1   16.20    3.20
 -18   1  -1   21.40    3.10
 -18   1  -1   14.10    3.30
 -18   1  -1   17.10    2.40
 -18   1  -1   13.10    2.50
 -18   1  -1   14.60    3.90
 -18   1  -1   17.60    2.80
  18   1   1   15.50    2.00
 -18   1  -1   19.30    3.60
  18   1   1   15.90    2.40
 -19  -1  -1   31.80    3.00
  19  -1   1   32.70    2.20
 -19  -1  -1   26.80    2.30
 -19  -1  -1   21.40    3.10
 -19  -1  -1   27.70    2.50
 -19  -1  -1   29.00    2.70
  19  -1   1   31.30    2.50
 -19  -1  -1   27.40    2.40
 -19  -1  -1   26.40    2.40
 -19  -1  -1   27.70    3.10
 -19   1  -1   26.60    3.10
 -19   1  -1   18.70    4.00
 -19   1  -1   32.30    2.80
  19   1   1   29.80    2.20
 -19   1  -1   28.20    2.30
 -19   1  -1   29.40    2.40
 -19   1  -1   27.50    2.50
  19   1   1   26.90    2.40
 -19   1  -1   23.40    2.40
 -19   1  -1   31.70    3.20
 -19   1  -1   29.60    2.50
 -20  -1  -1    8.20    1.50
 -20  -1  -1   12.10    1.30
  20  -1   1   12.50    1.40
 -20   1  -1   12.90    1.60
  20   1   1   11.60    1.30
 -20   1  -1   10.60    1.20
 -20  -2   1    0.00    0.30
  20  -2  -1   -0.50    0.30
 -20  -2   1   -0.50    0.40
  20  -2  -1   -0.40    0.30
  20  -2  -1    0.40    0.40
  20   2  -1   -0.20    0.20
 -20   2   1    0.20    0.40
 -20   2   1   -0.70    0.30
  20   2  -1   -0.10    0.30
  20   2  -1    0.20    0.30
 -19  -2   1   30.30    3.10
  19  -2  -1   34.90    2.80
 -19  -2   1   32.50    2.40
 -19  -2   1   31.80    3.20
 -19  -2   1   31.60    3.10
 -19  -2   1   29.50    2.60
 -19  -2   1   40.90    4.00
 -19  -2   1   38.20    3.30
  19  -2  -1   35.10    2.70
 -19  -2   1   36.40    2.90
 -19  -2   1   31.90    2.50
 -19   2   1   34.60    2.80
 -19   2   1   35.80    3.50
 -19   2   1   29.70    3.40
 -19   2   1   34.80    2.50
  19   2  -1   36.30    2.70
  19   2  -1   36.60    2.70
  19   2  -1   33.40    2.30
 -19   2   1   38.80    3.00
 -19   2   1   37.00    2.60
 -19   2   1   34.70    2.70
 -19   2   1   32.40    2.60
 -18  -2   1   82.39    5.50
 -18  -2   1   87.19    6.40
  18  -2  -1   78.99    4.70
 -18  -2   1   74.49    5.00
 -18  -2   1   71.49    5.10
 -18  -2   1   73.89    6.30
 -18  -2   1   73.99    5.20
 -18  -2   1   71.29    5.40
  18  -2  -1   75.19    5.10
 -18  -2   1   73.59    5.20
 -18  -2   1   79.59    4.90
 -18   2   1   74.09    4.90
 -18   2   1   71.09    4.50
 -18   2   1   67.79    5.80
 -18   2   1   75.59    5.90
 -18   2   1   82.59    5.70
 -18   2   1   75.09    4.90
  18   2  -1   80.09    5.00
 -18   2   1   81.19    5.40
 -18   2   1   73.69    5.10
 -18   2   1   74.19    5.20
 -17  -2   1   21.50    3.40
 -17  -2   1   23.60    3.50
  17  -2  -1   25.60    3.00
 -17  -2   1   26.70    3.60
 -17  -2   1   25.60    3.20
 -17  -2   1   30.70    3.40
 -17  -2   1   21.20    4.00
 -17  -2   1   24.70    4.20
  17  -2  -1   15.20    6.90
 -17  -2   1   24.90    4.40
 -17  -2   1   31.90    3.80
 -17   2   1   17.40    3.30
 -17   2   1   26.60    4.50
 -17   2   1   22.70    3.90
 -17   2   1   29.10    4.30
 -17   2   1   29.20    4.00
  17   2  -1   24.30    3.20
 -17   2   1   29.80    4.20
 -17   2   1   24.20    3.50
  17   2  -1   27.90    3.30
 -17   2   1   22.00    3.90
  17   2  -1   23.60    5.60
 -17   2   1   31.20    4.10
 -16  -2   1    3.40    1.40
  16  -2  -1    0.90    5.90
 -16  -2   1    6.50    1.90
  16  -2  -1    1.60    6.00
 -16  -2   1    1.00    1.60
 -16  -2   1    0.60    1.70
 -16  -2   1    4.90    1.40
 -16  -2   1    1.80    1.70
 -16  -2   1    1.10    1.50
 -16  -2   1    1.40    1.70
  16  -2  -1   -0.40    1.90
 -16  -2   1    3.50    1.40
  16  -2  -1    3.10    1.40
 -16   2   1    3.70    1.60
 -16   2   1    3.90    1.50
  16   2  -1    5.10    1.60
  16   2  -1    3.70    4.70
  16   2  -1    2.10    1.20
 -16   2   1    3.90    1.80
 -16   2   1    3.20    1.90
 -16   2   1    1.10    1.70
  16   2  -1    1.70    4.40
 -16   2   1    2.80    1.60
 -16   2   1    2.50    1.60
 -16   2   1    1.80    1.80
 -16   2   1    1.20    1.40
 -16   2   1    4.50    1.80
 -15  -2   1  150.48   11.00
 -15  -2   1  125.99    9.10
 -15  -2   1  138.09    9.80
 -15  -2   1  132.49    9.40
 -15  -2   1  128.29    9.20
 -15  -2   1  127.39   10.00
  15  -2  -1  137.19    9.30
  15  -2  -1  122.49   14.20
 -15  -2   1  136.69    9.60
 -15  -2   1  133.29    9.20
  15  -2  -1  142.09    8.90
 -15  -2   1  144.39   10.10
 -15  -2   1  120.09   10.40
  15  -2  -1  139.89   13.20
 -15   2   1  139.29   10.30
 -15   2   1  143.69   10.40
 -15   2   1  145.09   11.00
 -15   2   1  145.99   10.50
 -15   2   1  129.79    9.50
  15   2  -1  131.69   13.80
 -15   2   1  131.39    9.60
  15   2  -1  139.19    8.70
 -15   2   1  141.49    9.40
 -15   2   1  137.39    9.40
 -15   2   1  163.28   10.90
 -15   2   1  140.79    9.90
  15   2  -1  139.69   12.30
 -14  -2   1    4.30    2.10
 -14  -2   1    6.30    2.30
  14  -2  -1   10.60    2.70
  14  -2  -1   14.10    3.10
  14  -2  -1   16.80    6.40
 -14  -2   1    3.90    2.20
  14  -2  -1   17.20    5.60
 -14  -2   1    2.40    2.60
 -14  -2   1    6.60    2.30
 -14  -2   1    7.00    3.00
 -14  -2   1    4.00    1.70
 -14  -2   1   -0.10    9.90
 -14  -2   1    5.20    1.90
 -14  -2   1    3.80    2.30
  14   2  -1   10.10    4.60
 -14   2   1    7.80    2.30
  14   2  -1    6.40    2.10
 -14   2   1   10.30    2.60
  14   2  -1   14.20    6.50
 -14   2   1    5.40    2.30
 -14   2   1   13.30    3.40
 -14   2   1    9.80    2.40
 -14   2   1    9.90   10.60
 -14   2   1   14.70    3.80
 -14   2   1    9.30    2.00
 -14   2   1    8.60    2.20
 -14   2   1    8.40    2.10
 -14   2   1   11.40    2.80
  13  -2  -1   19.80    6.00
 -13  -2   1   24.80    4.90
 -13  -2   1   25.10    5.90
  13  -2  -1   12.20    2.70
 -13  -2   1   18.90    5.30
 -13  -2   1   21.70    4.70
 -13  -2   1   14.50    3.20
 -13  -2   1   24.00    5.90
 -13  -2   1   16.70    3.60
 -13  -2   1   16.60    7.80
 -13  -2   1   12.30    2.80
  13  -2  -1   26.00    5.80
 -13  -2   1   20.70    5.60
 -13  -2   1   15.40    3.00
 -13   2   1   19.40    9.60
  13   2  -1   29.60    6.40
 -13   2   1   14.50    2.80
 -13   2   1   26.80    6.10
 -13   2   1   16.40    4.00
 -13   2   1   23.80    5.70
 -13   2   1   20.40    4.90
 -13   2   1   18.50    3.80
 -13   2   1   14.70    3.00
 -13   2   1   20.50    5.50
  13   2  -1   22.90    6.60
 -13   2   1   19.20    4.60
 -12  -2   1   27.80    5.40
 -12  -2   1   43.30   10.40
  12  -2  -1   32.30    6.70
 -12  -2   1   40.20    6.70
  12  -2  -1   29.90    5.10
 -12  -2   1   24.60    6.20
 -12  -2   1   34.10    6.60
 -12  -2   1   25.60    5.40
 -12  -2   1   24.50    6.00
 -12  -2   1   31.90    5.10
 -12  -2   1   28.30    5.40
  12  -2  -1   29.90    3.50
 -12   2   1   18.30    3.80
 -12   2   1   27.00    5.10
 -12   2   1   34.30    6.20
  12   2  -1   27.80    3.40
 -12   2   1   24.70    6.00
  12   2  -1   26.80    7.00
 -12   2   1   25.50    5.20
 -12   2   1   16.40    4.40
 -12   2   1   35.90    6.40
 -12   2   1   35.10    6.10
  12   2  -1   32.90    5.90
 -12   2   1   28.20    7.70
  11  -2  -1   71.29    6.70
 -11  -2   1   75.69    7.70
  11  -2  -1   70.19    5.00
  11  -2  -1   74.49    7.00
 -11  -2   1   65.49   10.30
  11   2  -1   74.89    7.30
 -11   2   1   79.29    8.00
 -11   2   1   76.99   11.90
 -11   2   1   64.29    8.20
  11   2  -1   66.29    5.20
  11   2  -1   75.09    9.00
  10  -2  -1    6.60    2.90
 -10  -2   1    7.10    3.80
 -10  -2   1    3.00    5.30
  10  -2  -1    7.00    2.40
  10  -2  -1    5.40    1.30
 -10  -2   1    3.00    3.50
  10   2  -1    3.60    3.20
 -10   2   1    6.10    2.90
  10   2  -1    7.40    2.90
  10   2  -1    5.30    1.50
 -10   2   1    6.70    6.00
   9  -2  -1  680.03   30.70
   9  -2  -1  762.02   31.50
  -9  -2   1  721.63   36.10
  -9  -2   1  746.63   33.90
  -9   2   1  745.23   37.60
   9   2  -1  770.12   35.00
   9   2  -1  754.12   32.00
  -9   2   1  738.73   33.00
   8  -2  -1  104.79    6.50
  -8  -2   1   88.89    9.70
  -8  -2   1   89.19    7.70
  -8   2   1   90.59    9.80
   8   2  -1  104.59    6.90
  -8   2   1  111.49    7.60
  -7  -2   1  277.07   17.00
  -7  -2   1  287.57   15.10
   7  -2  -1  268.47   13.00
  -7   2   1  292.67   14.20
   7   2  -1  288.27   13.50
  -7   2   1  275.77   17.20
  -6  -2   1   90.59   12.10
   6  -2  -1   82.79    5.20
  -6  -2   1   92.09    6.70
  -6   2   1   87.69    5.90
  -6   2   1   86.49    8.50
   6   2  -1   90.09    5.50
  -5  -2   1    8.80    2.70
   5  -2  -1    8.20    1.70
   5  -2  -1    7.60    3.10
  -5  -2   1   11.60    3.50
  -5   2   1   11.80    4.60
  -5   2   1    6.70    3.20
  -5   2   1    8.90    2.30
   5   2  -1    7.30    1.70
   4  -2  -1  955.00   37.90
  -4  -2   1  925.11   40.90
   4  -2  -1  923.61   39.00
  -4  -2   1 1028.70   39.70
  -4   2   1  997.30   40.10
   4   2  -1  966.00   38.00
  -4   2   1 1016.40   41.00
  -3  -2   1  191.68   10.40
   3  -2  -1  189.68    8.90
  -3   2   1  191.98    9.40
  -3   2   1  174.08    9.70
   3   2  -1  184.38    8.60
   2  -2  -1 4667.73  177.18
  -2  -2   1 4940.81  178.58
  -2  -2   1 4793.72  178.28
  -2   2   1 4760.42  177.48
  -2   2   1 4401.46  177.68
   1  -2  -1  850.81   33.10
  -1  -2   1  918.21   33.60
  -1  -2   1  866.71   33.40
   1   2  -1  888.41   33.20
  -1   2   1  862.41   33.20
  -1   2   1  784.82   33.30
   0  -2   1 1584.84   56.49
   0  -2   1 1521.95   56.59
   0  -2  -1 1452.55   56.19
   0   2  -1 1452.15   56.29
   0   2  -1 1519.55   56.49
   0   2   1 1466.55   56.29
   0   2   1 1377.76   56.49
   0   2  -1 1517.75   56.39
   1  -2   1  418.16   16.30
  -1  -2  -1  421.66   16.90
  -1   2  -1  402.36   16.70
  -1   2  -1  407.16   16.40
  -2  -2  -1 1894.31   65.89
   2  -2   1 1667.43   66.19
  -2  -2  -1 1781.92   67.69
  -2   2  -1 1697.33   66.49
   2   2   1 1870.51   66.19
  -2   2  -1 1550.54   67.19
   3  -2   1  372.86   17.30
  -3  -2  -1  415.26   19.40
  -3  -2  -1  453.85   17.10
   3   2   1  478.65   17.80
  -3   2  -1  390.06   19.10
  -4  -2  -1  728.73   32.00
   4  -2   1  724.93   28.30
  -4  -2  -1  746.03   29.90
  -4   2  -1  696.63   31.90
  -5  -2  -1   17.30    2.70
  -5  -2  -1   18.90    4.60
   5  -2   1   24.30    2.10
   5   2   1   13.50    2.60
  -5   2  -1   23.90    4.90
   5   2   1   24.70    5.90
   6  -2   1  215.28    9.90
  -6  -2  -1  198.08   13.80
  -6  -2  -1  225.58   13.00
  -6  -2  -1  236.58   11.90
  -6   2  -1  217.38   14.40
  -6   2  -1  216.88   11.40
   6   2   1  211.68   15.60
   6   2   1  217.48    9.80
  -7  -2  -1 1527.75   65.69
  -7  -2  -1 1616.74   62.59
   7  -2   1 1568.44   60.09
   7   2   1 1494.55   59.99
  -7   2  -1 1533.05   66.39
  -7   2  -1 1641.24   62.09
   7   2   1 1413.16   71.69
  -8  -2  -1   22.40    4.00
   8  -2   1   27.50    3.10
  -8  -2  -1   29.90    6.50
  -8   2  -1   22.00    3.60
  -8   2  -1   29.30    7.00
   8   2   1   21.90    3.00
  -9  -2  -1  198.68   15.00
  -9  -2  -1  198.68   12.40
   9  -2   1  171.08   10.00
   9  -2   1  187.18   10.10
  -9   2  -1  204.78   12.10
   9   2   1  196.98   10.40
  -9   2  -1  177.88   15.40
  10  -2   1   37.90    4.20
 -10  -2  -1   40.50    8.40
  10  -2   1   36.80    4.90
 -10  -2  -1   37.30    5.70
  10  -2   1   37.90    3.40
  10   2   1   41.70    4.60
 -10   2  -1   27.50    7.20
 -10   2  -1   41.10    7.50
 -10   2  -1   40.80    5.60
  11  -2   1    1.80    3.20
  11  -2   1    0.90    1.90
 -11  -2  -1    9.30    6.30
 -11  -2  -1    6.60    3.90
 -11  -2  -1    4.70    2.80
  11   2   1    5.20    3.30
 -11   2  -1    8.70    6.60
 -11   2  -1    0.60    2.30
  11   2   1    1.80    2.10
 -11   2  -1    0.40    2.80
 -12  -2  -1   52.09    8.10
 -12  -2  -1   40.00    6.60
 -12  -2  -1   47.70    7.30
 -12  -2  -1   47.50    6.80
 -12  -2  -1   45.10    5.30
 -12  -2  -1   51.99    7.00
  12  -2   1   38.00    5.20
  12  -2   1   42.80    3.70
 -12  -2  -1   50.69    6.70
 -12  -2  -1   39.70    5.50
 -12  -2  -1   45.60    5.80
 -12  -2  -1   48.70    6.70
 -12   2  -1   35.20    6.90
 -12   2  -1   32.40    4.90
 -12   2  -1   38.80    6.30
 -12   2  -1   37.00   13.00
 -12   2  -1   38.90    4.90
 -12   2  -1   34.00    5.00
  12   2   1   46.00    6.10
 -12   2  -1   34.40    4.70
  12   2   1   49.70    4.40
  12   2   1   55.29    8.10
 -12   2  -1   37.30    6.50
 -12   2  -1   32.00    6.50
 -13  -2  -1   22.40    6.20
 -13  -2  -1   10.30    3.00
  13  -2   1   11.70    3.50
 -13  -2  -1   22.20    5.10
 -13  -2  -1   11.00    2.80
  13  -2   1   25.70    6.30
 -13  -2  -1   15.40    3.40
 -13  -2  -1   19.70    4.40
 -13  -2  -1   19.60    5.20
 -13  -2  -1    9.40    2.40
 -13  -2  -1   22.20    8.60
 -13  -2  -1   19.40    5.60
 -13   2  -1   13.50    3.50
 -13   2  -1    4.30    2.90
 -13   2  -1   10.40    2.90
 -13   2  -1    9.20    2.00
 -13   2  -1   24.90    5.90
 -13   2  -1    8.90    2.40
 -13   2  -1   16.80    8.70
 -13   2  -1   20.40    4.30
 -13   2  -1   11.20    2.90
 -13   2  -1    8.20    3.30
 -13   2  -1   15.00    4.30
 -13   2  -1    5.00    2.80
  13   2   1   22.60    5.60
  13   2   1   26.10    6.90
 -14  -2  -1   58.69    7.10
  14  -2   1   59.79    6.00
 -14  -2  -1   54.09    7.70
  14  -2   1   55.49    7.70
 -14  -2  -1   66.49    6.90
  14  -2   1   59.29    5.20
 -14  -2  -1   71.39    6.80
 -14  -2  -1   65.79    7.20
 -14  -2  -1   75.59    6.90
 -14  -2  -1   63.19    8.60
  14  -2   1   60.29    9.00
 -14  -2  -1   78.79    7.40
 -14  -2  -1   76.79    6.90
 -14  -2  -1   58.39   13.60
 -14  -2  -1   81.09    7.30
 -14   2  -1   56.49    6.60
 -14   2  -1   70.59    6.30
 -14   2  -1   53.19    6.40
 -14   2  -1   55.49    6.50
 -14   2  -1   61.49    7.30
 -14   2  -1   55.99    6.30
 -14   2  -1   65.89    8.70
 -14   2  -1   56.79    7.90
 -14   2  -1   49.40   12.30
  14   2   1   64.69    5.50
  14   2   1   71.69    8.70
 -14   2  -1   60.39    6.60
  14   2   1   84.79   10.50
 -14   2  -1   56.79    5.80
  15  -2   1   38.50    8.90
 -15  -2  -1   34.50    6.30
 -15  -2  -1   44.90    5.50
 -15  -2  -1   36.30    5.50
  15  -2   1   41.00    4.30
  15  -2   1   29.00    5.30
 -15  -2  -1   37.00    5.50
 -15  -2  -1   45.10    5.20
 -15  -2  -1   43.80    5.30
 -15  -2  -1   40.10    5.40
  15  -2   1   27.30    6.60
 -15  -2  -1   32.00    6.80
 -15  -2  -1   37.50    6.20
 -15  -2  -1   39.20    5.00
 -15   2  -1   38.90    5.50
  15   2   1   33.40    8.80
 -15   2  -1   34.50    5.40
 -15   2  -1   41.90    5.20
  15   2   1   40.00    8.00
 -15   2  -1   33.30    5.30
 -15   2  -1   32.60    5.50
 -15   2  -1   32.70    6.60
 -15   2  -1   30.10    7.30
 -15   2  -1   34.80    5.20
  15   2   1   40.40    4.60
 -15   2  -1   39.60    5.10
  16  -2   1   15.90    7.70
 -16  -2  -1   28.50    4.00
 -16  -2  -1   23.00    4.00
 -16  -2  -1   26.70    4.70
  16  -2   1   20.00    3.30
 -16  -2  -1   26.50    5.70
 -16  -2  -1   19.70    4.00
 -16  -2  -1   18.90    4.10
 -16  -2  -1   24.80    4.20
  16  -2   1   37.10    9.10
 -16  -2  -1   23.50    3.90
 -16  -2  -1   28.00    4.20
 -16   2  -1   21.20    3.80
 -16   2  -1   18.90    4.00
 -16   2  -1   19.40    4.10
 -16   2  -1   23.30    4.20
  16   2   1   24.50    3.40
 -16   2  -1   22.40    4.20
  16   2   1   28.10    7.30
  16   2   1   18.60    6.60
 -16   2  -1   25.30    5.00
 -16   2  -1   23.80    4.30
 -16   2  -1   23.00    4.60
 -17  -2  -1   18.90    3.50
  17  -2   1   23.90    7.50
 -17  -2  -1   21.10    3.10
 -17  -2  -1   21.60    3.20
 -17  -2  -1   21.50    5.00
  17  -2   1   23.50    7.30
 -17  -2  -1   20.00    4.20
 -17  -2  -1   20.50    3.20
 -17  -2  -1   22.90    4.20
  17  -2   1   31.00    3.30
 -17  -2  -1   24.60    4.80
 -17  -2  -1   17.90    3.30
 -17  -2  -1   21.70    3.20
 -17   2  -1   27.20    3.80
 -17   2  -1   30.00    5.20
  17   2   1   19.40    3.10
 -17   2  -1   23.20    3.50
 -17   2  -1   23.70    4.80
 -17   2  -1   21.10    4.00
 -17   2  -1   24.30    3.60
 -17   2  -1   24.60    3.70
  17   2   1   22.90    2.70
 -17   2  -1   26.60    3.80
 -17   2  -1   27.50    4.00
  17   2   1   10.10    4.80
 -18  -2  -1   -0.10    0.70
 -18  -2  -1    0.50    0.60
 -18  -2  -1    0.20    0.70
  18  -2   1   -0.80    0.60
 -18  -2  -1    1.00    1.00
 -18  -2  -1   -0.90    1.00
  18  -2   1    0.20    1.10
 -18  -2  -1   -0.70    1.20
 -18  -2  -1    0.70    1.00
 -18  -2  -1   -0.30    1.20
 -18  -2  -1   -0.90    0.60
 -18   2  -1    0.00    0.70
 -18   2  -1    0.00    0.80
 -18   2  -1   -0.40    0.60
 -18   2  -1   -1.10    1.10
  18   2   1   -0.10    0.90
 -18   2  -1   -1.30    1.30
 -18   2  -1   -1.30    1.10
 -18   2  -1   -2.40    1.10
 -18   2  -1    0.00    0.90
  18   2   1   -0.20    0.60
 -18   2  -1   -1.20    0.60
 -19  -2  -1    2.20    1.20
 -19  -2  -1   -0.60    0.70
 -19  -2  -1   -0.80    0.60
  19  -2   1    0.60    0.70
 -19  -2  -1    0.20    0.50
 -19  -2  -1    0.60    0.50
 -19  -2  -1    0.00    0.50
 -19  -2  -1    0.20    0.40
  19  -2   1    0.50    0.50
 -19   2  -1    0.40    0.70
 -19   2  -1   -0.40    1.00
 -19   2  -1    0.70    0.50
 -19   2  -1    1.30    0.60
  19   2   1    0.30    0.60
 -19   2  -1    0.40    0.70
  19   2   1    0.10    0.70
 -19   2  -1    0.10    0.50
 -20  -2  -1   20.10    1.90
 -20  -2  -1   21.80    1.60
  20  -2   1   23.70    1.70
  20  -2   1   20.80    1.70
 -20   2  -1   21.20    1.90
  20   2   1   22.80    1.70
  20   2   1   24.70    1.70
 -20   2  -1   21.30    1.60
  20  -3  -1   58.29    3.10
  20  -3  -1   55.69    3.10
  20   3  -1   62.39    3.20
  20   3  -1   59.59    3.00
 -19  -3   1    5.50    1.50
 -19  -3   1    2.10    1.10
  19  -3  -1    2.40    0.70
 -19  -3   1    2.00    0.80
 -19  -3   1    1.80    0.60
 -19  -3   1    2.70    1.20
 -19  -3   1    5.20    1.50
 -19  -3   1    2.80    0.60
 -19  -3   1    1.90    0.70
  19   3  -1    2.10    0.60
 -19   3   1    2.50    1.20
  19   3  -1    2.60    0.70
 -19   3   1    1.20    0.70
 -19   3   1    2.40    1.00
  19   3  -1    2.10    0.60
 -19   3   1    0.90    0.70
 -19   3   1    2.10    0.70
 -19   3   1    1.10    0.70
 -18  -3   1    1.10    0.70
 -18  -3   1   -0.10    0.70
 -18  -3   1    0.50    0.60
 -18  -3   1    0.70    1.00
  18  -3  -1    2.00    0.90
 -18  -3   1    0.80    0.90
  18  -3  -1    1.30    0.70
 -18  -3   1    0.80    0.60
 -18  -3   1    1.40    0.80
 -18  -3   1    1.80    0.90
 -18   3   1    1.00    0.90
 -18   3   1    2.10    0.70
 -18   3   1    1.00    0.80
 -18   3   1    2.20    0.90
 -18   3   1   -0.20    1.00
 -18   3   1    0.50    1.20
 -18   3   1    0.90    0.80
 -18   3   1    1.20    0.80
 -18   3   1    2.50    1.60
  18   3  -1    0.80    0.60
 -17  -3   1  145.89    8.20
 -17  -3   1  160.18    9.30
 -17  -3   1  139.79    8.90
  17  -3  -1  128.39    7.80
 -17  -3   1  147.69    8.60
 -17  -3   1  137.39    8.10
  17  -3  -1  138.09   13.60
 -17  -3   1  145.19    8.20
 -17  -3   1  150.08    8.50
  17  -3  -1  142.99    7.80
 -17  -3   1  147.99    8.10
 -17  -3   1  153.98    9.50
  17   3  -1  139.59   13.50
 -17   3   1  140.19    8.60
 -17   3   1  151.88    9.00
 -17   3   1  159.68    9.30
 -17   3   1  144.29    9.40
 -17   3   1  145.29    8.70
 -17   3   1  153.68    9.40
 -17   3   1  147.19    9.00
  17   3  -1  139.09    7.90
 -17   3   1  146.39    8.30
 -17   3   1  144.39    8.50
  17   3  -1  150.08    7.70
 -17   3   1  150.18    9.40
  16  -3  -1  123.79   10.40
 -16  -3   1  143.79    9.50
 -16  -3   1  132.69    9.20
 -16  -3   1  136.99    9.70
 -16  -3   1  138.49    8.60
 -16  -3   1  146.99    9.20
 -16  -3   1  141.59    8.80
 -16  -3   1  149.88    8.80
 -16  -3   1  134.99    8.70
  16  -3  -1  136.49   14.60
  16  -3  -1  137.49    8.30
  16  -3  -1  129.99   13.80
 -16  -3   1  135.59    8.60
 -16   3   1  138.99   10.20
 -16   3   1  133.59    9.30
  16   3  -1  137.19    8.50
 -16   3   1  139.69    9.70
 -16   3   1  132.59    9.20
  16   3  -1  126.59   12.30
 -16   3   1  148.19   10.20
 -16   3   1  128.89    9.10
 -16   3   1  134.69    9.20
  16   3  -1  146.09   11.70
 -16   3   1  145.19    9.40
 -16   3   1  127.79    8.80
 -15  -3   1   82.49    6.90
 -15  -3   1   79.39    6.90
 -15  -3   1   90.59    6.90
 -15  -3   1   82.69    7.60
  15  -3  -1   76.39   10.90
  15  -3  -1   68.59    6.40
 -15  -3   1   94.19    7.60
 -15  -3   1   87.49    7.60
 -15  -3   1   80.29    7.30
 -15  -3   1   85.29    8.40
 -15  -3   1   77.79    6.90
  15  -3  -1   77.99   11.10
  15  -3  -1   74.59    6.10
 -15  -3   1   75.79    6.40
  15   3  -1   75.69    6.00
 -15   3   1   76.99    7.00
 -15   3   1   78.29    6.90
 -15   3   1   66.49    8.10
 -15   3   1   79.59    7.90
 -15   3   1   74.79    6.70
 -15   3   1   71.89    7.10
 -15   3   1   79.59    7.70
  15   3  -1   85.59    9.50
 -15   3   1   77.19    7.70
 -15   3   1   67.49    6.90
  15   3  -1   80.59   10.60
 -15   3   1   64.49    6.90
 -14  -3   1   36.00    5.50
  14  -3  -1   25.60    7.30
 -14  -3   1   33.60    9.80
  14  -3  -1   31.40    7.00
 -14  -3   1   42.20    5.30
 -14  -3   1   34.90    4.90
 -14  -3   1   43.50    5.50
  14  -3  -1   30.40    5.00
 -14  -3   1   38.30    5.30
 -14  -3   1   36.00    5.40
  14  -3  -1   30.40    3.80
 -14  -3   1   26.20    5.00
 -14  -3   1   40.00    5.70
 -14  -3   1   37.90    9.30
 -14  -3   1   41.20    6.40
 -14   3   1   32.60    5.10
  14   3  -1   34.00    7.40
 -14   3   1   23.10    6.60
 -14   3   1   23.20    7.00
 -14   3   1   29.60    5.10
  14   3  -1   38.00    4.50
 -14   3   1   34.80    4.60
 -14   3   1   41.40    6.60
 -14   3   1   23.50    5.00
 -14   3   1   29.90    5.30
  14   3  -1   36.90    8.10
 -14   3   1   30.90    5.60
 -14   3   1   27.80    5.40
 -14   3   1   29.50   11.50
 -13  -3   1   10.60    3.80
 -13  -3   1   15.70    3.00
 -13  -3   1   10.30    2.70
 -13  -3   1    7.80    2.40
  13  -3  -1   14.00    2.80
 -13  -3   1   11.90    3.20
  13  -3  -1    8.10    2.40
 -13  -3   1   19.80    5.60
 -13  -3   1   20.10    5.60
  13  -3  -1   11.60    4.00
 -13  -3   1   13.40    3.10
 -13  -3   1   17.00    8.40
 -13  -3   1   12.40    3.00
 -13  -3   1   12.80    2.60
  13  -3  -1   12.60    4.80
 -13  -3   1   11.00    2.80
 -13   3   1   10.30    2.40
 -13   3   1    7.10    2.30
 -13   3   1   10.00    3.40
 -13   3   1   12.10    2.70
  13   3  -1   27.60    6.40
 -13   3   1    6.60    2.40
 -13   3   1   16.20    4.00
  13   3  -1   18.30    6.20
 -13   3   1   10.70    2.60
 -13   3   1   14.80    4.90
 -13   3   1    7.60    8.80
 -13   3   1    9.30    3.00
 -13   3   1   11.40    3.10
  13   3  -1   18.10    3.30
 -12  -3   1  413.36   21.10
  12  -3  -1  422.56   21.50
 -12  -3   1  412.36   20.90
 -12  -3   1  441.46   23.30
  12  -3  -1  483.95   25.00
 -12  -3   1  423.46   21.90
 -12  -3   1  431.76   21.60
 -12  -3   1  408.96   21.90
 -12  -3   1  440.66   21.10
 -12  -3   1  431.36   21.80
 -12  -3   1  426.86   21.30
 -12  -3   1  410.36   20.80
  12  -3  -1  408.46   20.40
  12   3  -1  411.36   19.50
 -12   3   1  413.46   23.10
 -12   3   1  419.76   19.70
 -12   3   1  412.96   21.30
 -12   3   1  411.46   20.80
 -12   3   1  399.06   21.10
 -12   3   1  426.36   20.90
  12   3  -1  413.96   25.80
 -12   3   1  400.66   21.90
 -12   3   1  439.76   20.60
  12   3  -1  437.96   23.20
 -12   3   1  402.06   22.30
 -12   3   1  420.96   22.10
 -12   3   1  444.26   29.10
 -12   3   1  449.16   21.10
  11  -3  -1  187.38   11.00
  11  -3  -1  173.08   11.10
  11  -3  -1  176.48    9.20
 -11  -3   1  182.98   15.20
 -11  -3   1  178.68   11.70
  11  -3  -1  173.18   10.90
 -11   3   1  170.28   12.10
 -11   3   1  177.68   12.30
 -11   3   1  177.98   17.70
  11   3  -1  173.98   14.60
  11   3  -1  174.88   12.20
  11   3  -1  173.98    9.80
  10  -3  -1  271.27   14.60
 -10  -3   1  307.67   19.20
  10  -3  -1  298.47   15.30
  10  -3  -1  261.47   15.90
  10   3  -1  315.37   16.80
 -10   3   1  298.57   17.40
  10   3  -1  336.57   21.10
 -10   3   1  299.67   20.90
 -10   3   1  302.57   16.70
  10   3  -1  287.27   13.90
  -9  -3   1    9.20    5.10
   9  -3  -1    6.90    2.60
   9  -3  -1    6.00    2.10
  -9   3   1    4.00    4.70
   9   3  -1    9.40    3.90
  -9   3   1    4.60    2.80
   9   3  -1    8.70    2.70
   8  -3  -1   27.90    3.90
  -8  -3   1   36.10    6.70
   8  -3  -1   35.60    3.50
  -8  -3   1   29.90    4.60
  -8   3   1   36.80    4.30
   8   3  -1   32.80    4.20
   8   3  -1   39.80    5.50
  -8   3   1   31.60    7.40
   7  -3  -1 2133.39   81.69
  -7  -3   1 2028.30   85.99
  -7   3   1 2221.48   82.99
  -7   3   1 2053.79   86.99
  -6  -3   1  209.08   12.10
   6  -3  -1  225.18   10.30
  -6  -3   1  199.28   13.30
   6  -3  -1  199.68   12.10
   6   3  -1  202.48   10.60
  -6   3   1  221.68   11.10
  -6   3   1  241.08   14.50
   6   3  -1  214.58   12.50
   5  -3  -1  133.79    6.60
   5  -3  -1  108.79    7.90
  -5  -3   1  131.89    8.20
  -5  -3   1  137.49    9.70
   5   3  -1  128.59    8.40
  -5   3   1  120.69    7.20
   5   3  -1  120.59    6.90
  -5   3   1  126.69    9.40
  -5   3   1  116.29    9.20
   4  -3  -1   28.30    2.50
   4  -3  -1   23.40    3.30
  -4  -3   1   31.50    4.40
  -4   3   1   24.90    3.80
   4   3  -1   22.70    2.90
  -4   3   1   33.10    4.20
   4   3  -1   23.20    4.00
   3  -3  -1   22.20    2.50
  -3   3   1   16.90    2.80
  -3   3   1   16.50    2.80
   3   3  -1   24.00    2.60
  -2  -3   1  518.15   22.20
   2  -3  -1  550.94   21.50
   2   3  -1  498.25   22.80
  -2   3   1  534.95   21.70
  -2   3   1  553.44   22.20
  -1  -3   1 3302.17  124.49
   1  -3  -1 3375.06  124.19
  -1  -3   1 3094.89  124.39
  -1   3   1 3307.17  124.59
   1   3  -1 3355.36  124.29
  -1   3   1 3328.97  124.29
   0  -3   1  806.62   31.20
   0  -3   1  814.32   31.40
   0  -3  -1  833.62   31.10
   0   3  -1  810.32   31.40
   0   3   1  814.82   31.20
   0   3   1  766.42   31.40
   0   3  -1  758.12   31.20
  -1  -3  -1   -0.20    0.80
   1  -3   1    1.20    0.70
  -1   3  -1    4.00    1.20
   1   3   1    1.10    0.70
  -2  -3  -1 4888.41  178.68
  -2  -3  -1 4538.55  180.08
   2  -3   1 4781.32  178.98
  -2   3  -1 4429.76  179.98
   2   3   1 5239.98  179.18
  -2   3  -1 4675.03  179.18
  -3  -3  -1  211.48   11.30
   3  -3   1  215.28    9.80
  -3  -3  -1  203.08    9.50
  -3   3  -1  214.68   10.30
   3   3   1  242.78   11.30
  -3   3  -1  193.88   10.90
  -4  -3  -1  556.74   22.80
   4  -3   1  561.04   22.30
   4  -3   1  485.65   22.90
  -4  -3  -1  610.24   25.80
  -4  -3  -1  593.64   24.00
  -4   3  -1  555.64   25.60
  -4   3  -1  602.44   23.70
  -4   3  -1  481.05   26.50
   4   3   1  562.14   22.00
  -5  -3  -1    9.50    3.10
   5  -3   1    5.40    1.40
  -5  -3  -1   10.40    2.60
  -5   3  -1    6.80    1.90
  -5   3  -1   11.70    4.30
   5   3   1    7.40    1.60
   5   3   1   10.00    4.00
  -6  -3  -1  497.15   22.00
  -6  -3  -1  463.85   23.90
  -6  -3  -1  440.56   21.90
   6  -3   1  494.05   19.90
  -6   3  -1  424.36   24.20
  -6   3  -1  492.45   21.30
   6   3   1  528.25   25.10
   6   3   1  454.95   19.60
  -7  -3  -1 1984.00   83.39
  -7   3  -1 1831.42   83.89
   7   3   1 2116.09   89.79
  -7   3  -1 2188.98   80.39
   7   3   1 2030.20   78.79
  -8  -3  -1  329.47   20.00
  -8  -3  -1  319.07   17.50
   8  -3   1  344.07   15.70
   8  -3   1  345.57   15.40
  -8   3  -1  362.66   17.20
   8   3   1  313.47   15.40
  -8   3  -1  335.57   21.00
  -9  -3  -1  322.27   20.00
   9  -3   1  300.67   15.20
  -9  -3  -1  336.87   18.00
   9  -3   1  325.77   15.30
  -9   3  -1  328.17   23.90
  -9   3  -1  324.17   16.90
   9   3   1  333.47   18.70
   9   3   1  312.97   15.60
  10  -3   1   14.20    3.10
 -10  -3  -1    9.30    2.70
  10  -3   1   13.60    2.40
  10  -3   1   11.00    2.80
 -10  -3  -1    4.90    5.50
 -10  -3  -1    5.20    4.50
 -10   3  -1   12.10    5.50
 -10   3  -1    8.70    3.20
  10   3   1   12.10    7.00
 -10   3  -1   12.90    3.50
  11  -3   1    5.30    2.10
  11  -3   1    2.60    3.00
 -11  -3  -1    4.60    2.70
  11  -3   1    2.00    2.50
 -11  -3  -1    4.00    6.40
  11  -3   1    2.70    1.20
 -11   3  -1    0.60    2.60
  11   3   1    3.90    3.90
 -11   3  -1    3.30    3.20
  11   3   1    4.10    1.60
  11   3   1    6.80    3.00
 -12  -3  -1   29.30    7.70
 -12  -3  -1   27.30    6.90
 -12  -3  -1   25.90    4.90
  12  -3   1   30.80    3.40
 -12  -3  -1   33.40    8.90
 -12  -3  -1   36.60    5.30
  12  -3   1   28.10    5.70
 -12  -3  -1   23.20    3.90
 -12  -3  -1   33.20    5.60
 -12  -3  -1   40.90    7.10
 -12  -3  -1   27.00    5.60
  12  -3   1   34.40    4.90
  12   3   1   39.90    6.00
 -12   3  -1   34.80    4.60
 -12   3  -1   26.40    4.80
  12   3   1   34.80    7.10
 -12   3  -1   35.50    6.00
  12   3   1   27.90    3.80
 -12   3  -1   33.00    5.00
 -12   3  -1   35.00    4.00
 -12   3  -1   30.10    6.10
 -12   3  -1   30.70    5.80
 -12   3  -1   25.40    7.60
 -12   3  -1   28.30    8.70
 -13  -3  -1   68.49    8.20
 -13  -3  -1   59.79    6.70
 -13  -3  -1   59.09    6.80
 -13  -3  -1   56.49    6.90
 -13  -3  -1   74.89    7.40
 -13  -3  -1   61.69    8.10
 -13  -3  -1   53.99    7.00
 -13  -3  -1   52.79   12.20
 -13  -3  -1   54.99    6.10
 -13  -3  -1   67.39    6.80
  13  -3   1   58.29    4.70
 -13  -3  -1   63.69    7.60
  13  -3   1   58.29    6.90
 -13   3  -1   51.89    9.50
 -13   3  -1   49.50    9.10
 -13   3  -1   48.30    7.50
 -13   3  -1   45.50    5.80
  13   3   1   50.59   13.20
 -13   3  -1   57.89    7.00
 -13   3  -1   51.49    5.30
 -13   3  -1   69.79   14.10
  13   3   1   67.69    8.80
 -13   3  -1   51.59    7.30
 -13   3  -1   60.39    6.00
 -13   3  -1   58.89    7.00
 -13   3  -1   57.49    5.90
  13   3   1   62.79    5.50
 -13   3  -1   51.39    7.70
 -13   3  -1   41.60    6.30
 -14  -3  -1    2.40    1.70
  14  -3   1   -0.10    4.50
 -14  -3  -1    2.90    1.80
 -14  -3  -1    0.10    1.60
 -14  -3  -1    1.30    2.20
 -14  -3  -1   -0.10    1.50
 -14  -3  -1    4.10    2.30
 -14  -3  -1    4.50    2.50
  14  -3   1    0.80    3.50
 -14  -3  -1    0.40    1.60
 -14  -3  -1    5.80    2.50
 -14  -3  -1    0.60    1.50
  14  -3   1    2.90    1.80
 -14  -3  -1    4.50    8.90
  14  -3   1    4.50    1.60
 -14   3  -1    0.20    1.50
 -14   3  -1   -3.30    2.30
 -14   3  -1    1.80    1.40
 -14   3  -1    2.30    1.80
 -14   3  -1    4.40    2.10
 -14   3  -1    5.20    2.70
  14   3   1    6.00    4.00
 -14   3  -1   -1.00    2.10
 -14   3  -1    2.60    1.60
 -14   3  -1    0.90    1.40
  14   3   1    2.80    1.50
  14   3   1    1.20    4.90
 -14   3  -1    2.70    4.00
 -14   3  -1    0.50    1.90
 -14   3  -1   -8.40    9.80
 -14   3  -1   -5.50    2.70
 -15  -3  -1  238.68   14.60
 -15  -3  -1  254.07   14.30
  15  -3   1  222.78   12.40
 -15  -3  -1  238.78   13.10
  15  -3   1  226.88   15.70
 -15  -3  -1  217.68   12.90
 -15  -3  -1  219.88   13.50
 -15  -3  -1  229.58   13.20
 -15  -3  -1  207.98   13.50
 -15  -3  -1  214.48   12.80
 -15  -3  -1  243.38   13.90
  15  -3   1  223.88   12.00
 -15  -3  -1  236.58   13.10
  15  -3   1  247.38   18.40
 -15   3  -1  210.28   13.10
 -15   3  -1  231.08   13.20
 -15   3  -1  240.68   14.00
 -15   3  -1  222.88   13.20
 -15   3  -1  224.98   12.60
 -15   3  -1  241.58   14.50
 -15   3  -1  226.08   13.90
  15   3   1  220.98   15.40
 -15   3  -1  242.78   13.60
 -15   3  -1  231.48   12.60
  15   3   1  236.68   12.50
 -15   3  -1  209.48   14.60
  15   3   1  235.98   18.40
 -16  -3  -1  130.59    9.00
 -16  -3  -1  121.09    8.10
  16  -3   1  132.49   12.50
 -16  -3  -1  121.59    8.20
 -16  -3  -1  119.79    8.10
 -16  -3  -1  135.19    9.40
  16  -3   1  134.09    8.00
  16  -3   1  126.39   13.80
 -16  -3  -1  135.99   10.00
 -16  -3  -1  122.99    8.40
 -16  -3  -1  125.99    8.20
  16  -3   1  108.09    8.20
 -16  -3  -1  129.19    8.70
 -16   3  -1  118.39    8.50
  16   3   1  111.59   12.00
 -16   3  -1  118.49    9.30
 -16   3  -1  116.29    8.30
 -16   3  -1  127.19    8.50
 -16   3  -1  119.19    8.70
 -16   3  -1  112.19   10.60
  16   3   1  127.99    7.60
 -16   3  -1  125.89    8.40
 -16   3  -1  129.09    8.90
 -16   3  -1  123.29    9.00
  16   3   1  109.79   10.60
  17  -3   1    4.60    6.30
 -17  -3  -1    3.60    1.20
 -17  -3  -1    4.10    1.50
  17  -3   1    5.90    1.90
  17  -3   1    8.70    2.00
 -17  -3  -1    2.40    1.50
 -17  -3  -1    3.70    1.60
 -17  -3  -1    2.50    1.10
 -17  -3  -1    3.00    1.10
 -17  -3  -1    3.90    1.20
 -17  -3  -1    4.40    1.20
 -17  -3  -1    4.70    1.20
 -17   3  -1    3.10    1.80
  17   3   1    4.90    1.20
 -17   3  -1    0.90    1.20
 -17   3  -1    1.20    1.30
  17   3   1    1.90    4.50
  17   3   1   11.70    4.80
 -17   3  -1    2.30    1.30
 -17   3  -1    0.60    1.50
 -17   3  -1    1.90    1.10
 -17   3  -1    1.10    1.10
 -17   3  -1    3.40    1.70
 -17   3  -1    1.60    1.30
 -17   3  -1    4.30    1.40
  17   3   1    4.20    1.10
  18  -3   1   17.20    2.20
 -18  -3  -1   13.80    4.20
 -18  -3  -1   13.40    4.00
 -18  -3  -1   13.60    2.10
  18  -3   1   14.50    2.40
 -18  -3  -1   14.10    2.50
 -18  -3  -1   16.20    2.20
 -18  -3  -1   15.40    2.00
 -18   3  -1   10.00    2.90
  18   3   1   15.80    2.90
 -18   3  -1   13.20    2.30
 -18   3  -1   14.00    2.90
 -18   3  -1   15.60    2.60
 -18   3  -1   11.70    2.60
  18   3   1   15.40    2.10
 -18   3  -1   18.40    2.50
 -19  -3  -1    1.40    0.50
 -19  -3  -1    1.70    0.60
 -19  -3  -1    1.90    0.60
 -19  -3  -1    1.50    1.00
  19  -3   1    4.30    1.40
 -19  -3  -1    0.70    0.50
 -19  -3  -1    0.50    0.60
 -19  -3  -1    1.50    0.90
  19  -3   1    1.90    0.60
 -19   3  -1    1.50    1.10
  19   3   1    1.30    0.60
 -19   3  -1    2.10    0.60
 -19   3  -1    1.20    0.60
 -19   3  -1    1.90    0.70
  19   3   1    1.40    0.60
 -19   3  -1    1.80    0.70
 -19   3  -1    3.30    1.20
  19   3   1    2.00    0.70
 -19   3  -1    1.50    0.90
  20  -3   1    0.70    0.30
 -20  -3  -1    0.70    0.50
 -20  -3  -1   -0.30    0.60
  20  -3   1    0.10    0.30
 -20  -3  -1    0.10    0.30
  20   3   1    0.20    0.30
 -20   3  -1    0.00    0.40
  20   3   1    0.10    0.20
 -20  -4   1   -0.80    0.60
 -20   4   1    0.20    0.40
 -19  -4   1   23.00    2.70
 -19  -4   1   22.20    2.60
  19  -4  -1   28.70    2.40
 -19  -4   1   24.00    2.00
 -19  -4   1   21.40    2.10
 -19  -4   1   22.80    2.00
 -19  -4   1   23.90    2.10
  19   4  -1   22.60    2.20
 -19   4   1   21.20    2.80
 -19   4   1   20.80    2.20
 -19   4   1   25.60    2.80
  19   4  -1   24.60    2.40
 -19   4   1   18.10    1.90
 -19   4   1   20.00    2.30
 -19   4   1   27.70    2.60
 -18  -4   1   23.00    2.40
 -18  -4   1   19.60    2.50
 -18  -4   1   20.80    2.30
 -18  -4   1   21.60    3.10
  18  -4  -1   22.70    2.60
 -18  -4   1   26.60    3.00
 -18  -4   1   19.10    2.30
 -18  -4   1   24.50    3.30
  18  -4  -1   22.70    2.70
 -18   4   1   16.40    2.70
  18   4  -1   16.00    2.20
 -18   4   1   21.10    2.80
 -18   4   1   25.00    3.30
 -18   4   1   14.90    2.50
 -18   4   1   21.10    3.20
  18   4  -1   23.90    2.10
 -18   4   1   23.70    3.40
 -18   4   1   18.00    2.50
 -18   4   1   18.00    2.70
  18   4  -1   22.60    2.40
 -17  -4   1    0.80    1.00
 -17  -4   1    0.90    0.90
  17  -4  -1    0.50    0.90
 -17  -4   1   -0.10    1.30
  17  -4  -1   -0.90    1.10
 -17  -4   1    0.60    0.80
 -17  -4   1    1.60    0.90
 -17  -4   1   -1.30    0.90
 -17  -4   1    0.10    0.90
 -17  -4   1    0.10    0.70
 -17  -4   1   -0.30    0.80
 -17   4   1   -1.00    1.10
 -17   4   1   -0.20    1.60
 -17   4   1   -0.30    1.00
 -17   4   1    0.40    0.90
 -17   4   1   -0.50    0.80
 -17   4   1   -1.00    1.20
  17   4  -1    0.50    4.30
 -17   4   1   -0.70    1.50
  17   4  -1   -0.20    0.70
 -17   4   1   -0.70    1.30
 -17   4   1    0.70    1.10
  17   4  -1   -1.20    0.70
 -17   4   1   -0.70    0.90
  16  -4  -1  157.28   15.60
 -16  -4   1  183.68   11.10
  16  -4  -1  164.68   15.10
  16  -4  -1  168.78    9.40
 -16  -4   1  171.78   10.00
 -16  -4   1  165.78    9.40
 -16  -4   1  165.48   10.40
  16  -4  -1  149.19   10.60
 -16  -4   1  161.28    9.50
 -16  -4   1  166.08   11.10
 -16  -4   1  175.78   10.60
 -16  -4   1  174.48   10.10
 -16  -4   1  167.18   10.40
 -16   4   1  178.38   11.10
 -16   4   1  173.38   10.40
 -16   4   1  161.68   10.10
 -16   4   1  150.88   11.60
 -16   4   1  165.08   13.20
 -16   4   1  163.08   10.50
  16   4  -1  161.28   13.40
 -16   4   1  175.08   11.50
  16   4  -1  170.38    9.00
  16   4  -1  161.28   12.20
 -16   4   1  157.68   11.00
 -15  -4   1  142.29   10.40
 -15  -4   1  158.28   10.10
 -15  -4   1  138.69    9.20
 -15  -4   1  143.19   11.10
 -15  -4   1  152.08   10.20
 -15  -4   1  147.99    9.20
  15  -4  -1  139.09   14.20
 -15  -4   1  139.99    9.20
 -15  -4   1  147.19    9.30
  15  -4  -1  143.19    8.90
 -15  -4   1  151.48   10.10
  15  -4  -1  138.79    9.20
 -15  -4   1  151.58    9.50
 -15  -4   1  140.99   10.30
  15  -4  -1  147.79   13.70
 -15   4   1  133.19    9.20
 -15   4   1  141.49   10.70
 -15   4   1  156.78   10.70
  15   4  -1  147.09   13.50
 -15   4   1  142.69   10.10
 -15   4   1  144.89   11.50
  15   4  -1  143.39    9.10
 -15   4   1  135.39    9.80
 -15   4   1  142.19    9.80
 -15   4   1  148.19    9.50
  15   4  -1  152.58   11.80
 -15   4   1  147.59    9.80
 -15   4   1  137.69   10.40
  15   4  -1  153.28    8.80
  14  -4  -1  120.39   12.50
  14  -4  -1  118.89    8.80
 -14  -4   1  129.79   16.50
 -14  -4   1  133.39    9.50
  14  -4  -1  121.09   11.50
  14  -4  -1  128.69    8.20
 -14  -4   1  123.39   13.30
 -14  -4   1  115.39   11.00
 -14  -4   1  124.79   11.20
  14   4  -1  132.09    8.20
  14   4  -1  128.39   12.90
 -14   4   1  131.49    9.90
 -14   4   1  118.59   10.30
 -14   4   1  125.69   18.00
 -14   4   1  125.79   11.90
 -14   4   1  130.19    9.60
 -14   4   1  135.29    8.90
  14   4  -1  133.69   11.30
 -13  -4   1   51.29    6.60
 -13  -4   1   39.50    5.70
 -13  -4   1   25.00    8.70
 -13  -4   1   36.80    5.50
 -13  -4   1   43.20    5.60
  13  -4  -1   46.00    6.50
  13  -4  -1   38.90    3.90
 -13  -4   1   36.80    6.90
 -13  -4   1   43.00    5.70
 -13  -4   1   34.90    6.10
  13  -4  -1   40.70    5.00
  13  -4  -1   37.50    7.30
 -13  -4   1   36.60    7.30
 -13  -4   1   47.50    6.00
  13  -4  -1   40.80    7.80
 -13  -4   1   41.50    6.20
 -13   4   1   32.30    7.40
  13   4  -1   44.70    4.80
 -13   4   1   31.70    4.60
 -13   4   1   26.30    9.90
 -13   4   1   28.30    5.80
 -13   4   1   31.70    5.90
 -13   4   1   41.30    6.20
 -13   4   1   45.10    5.20
  13   4  -1   50.49   11.30
 -13   4   1   29.60    5.30
 -13   4   1   25.10    5.60
 -13   4   1   46.00    5.40
 -13   4   1   39.30    7.10
  12  -4  -1  151.68   10.10
 -12  -4   1  167.08   15.00
  12  -4  -1  155.08   11.20
 -12  -4   1  149.19   12.80
 -12  -4   1  165.68   11.40
  12  -4  -1  153.38    8.70
 -12  -4   1  170.78   11.50
 -12  -4   1  149.69   12.30
 -12  -4   1  176.38   11.30
  12  -4  -1  151.38   10.40
 -12  -4   1  147.89   11.80
 -12  -4   1  173.38   11.20
 -12  -4   1  189.58   14.50
 -12   4   1  156.08   11.70
 -12   4   1  156.98    9.50
  12   4  -1  168.38   14.70
 -12   4   1  153.48   16.50
 -12   4   1  144.09   11.90
 -12   4   1  149.79   11.30
 -12   4   1  161.78   10.10
 -12   4   1  138.09   10.20
 -12   4   1  139.99   10.30
 -12   4   1  152.58   13.00
 -12   4   1  168.48   12.50
 -12   4   1  136.39    9.60
  12   4  -1  178.98   12.60
  11  -4  -1  437.96   18.10
  11  -4  -1  355.96   20.60
 -11  -4   1  378.06   20.10
  11  -4  -1  412.86   20.20
  11  -4  -1  410.36   19.50
 -11   4   1  397.66   21.30
 -11   4   1  402.36   21.70
  11   4  -1  394.36   24.30
 -11   4   1  424.36   26.90
  11   4  -1  407.76   18.80
  11   4  -1  420.26   22.20
 -10  -4   1   74.09    9.40
 -10  -4   1   71.39    7.50
  10  -4  -1   78.29    6.20
  10  -4  -1   71.49    6.30
  10  -4  -1   70.99    4.70
  10   4  -1   65.69    7.50
 -10   4   1   70.49    7.20
  10   4  -1   67.19    5.60
 -10   4   1   69.79   11.10
  10   4  -1   78.39    9.10
 -10   4   1   65.69    7.60
  -9  -4   1  529.45   28.20
   9  -4  -1  537.65   23.90
   9  -4  -1  529.35   22.50
   9  -4  -1  548.75   24.00
  -9   4   1  473.65   25.80
  -9   4   1  563.54   30.30
   9   4  -1  537.75   28.20
  -9   4   1  555.64   25.30
   9   4  -1  563.44   25.80
   8  -4  -1  323.87   15.20
  -8  -4   1  328.87   19.10
   8  -4  -1  302.07   15.30
  -8   4   1  302.27   15.90
  -8   4   1  339.17   20.70
   8   4  -1  317.37   16.40
   8   4  -1  332.77   18.80
   7  -4  -1  233.68   12.20
   7  -4  -1  227.98   14.60
  -7  -4   1  274.27   15.70
  -7   4   1  269.67   13.20
   7   4  -1  283.67   15.70
  -7   4   1  203.48   15.40
   7   4  -1  258.47   13.30
  -6  -4   1  475.55   22.90
   6  -4  -1  416.36   21.00
   6  -4  -1  461.95   19.20
  -6   4   1  443.86   23.20
  -6   4   1  461.75   20.00
   6   4  -1  445.46   22.30
   6   4  -1  424.06   20.10
   5  -4  -1  303.97   13.30
   5  -4  -1  308.87   14.50
  -5  -4   1  301.37   16.20
   5   4  -1  267.57   15.60
  -5   4   1  310.67   16.30
  -5   4   1  305.67   15.70
   5   4  -1  274.37   14.10
  -5   4   1  308.37   13.90
  -4  -4   1   22.20    4.00
   4  -4  -1   32.00    2.70
   4  -4  -1   29.20    3.40
  -4   4   1   24.30    4.00
   4   4  -1   23.10    4.10
   4   4  -1   21.20    3.60
  -3  -4   1   94.39    6.80
   3  -4  -1  112.49    6.00
  -3   4   1  111.19    6.40
  -3   4   1  107.49    6.80
   3   4  -1   96.39    6.60
   3   4  -1   95.09    5.60
  -2  -4   1  181.98    8.60
  -2  -4   1  186.38    9.10
   2  -4  -1  170.38    8.20
  -2   4   1  159.98    8.60
  -2   4   1  163.78    8.40
   2   4  -1  177.68    8.20
   1  -4  -1    1.70    0.90
  -1  -4   1    2.00    1.20
  -1   4   1    2.80    1.10
  -1   4   1    1.20    1.00
   0  -4  -1 1361.76   54.39
   0  -4   1 1425.76   52.79
   0   4   1 1323.97   53.09
   0   4  -1 1344.47   52.89
   0   4  -1 1405.76   52.99
   0   4   1 1342.07   53.49
  -1  -4  -1  417.86   19.20
   1  -4   1  479.75   19.00
   1   4   1  414.06   19.40
  -1   4  -1  472.05   19.10
  -1   4  -1  522.85   19.50
   2  -4   1 1192.98   45.20
  -2  -4  -1 1166.38   46.20
  -2   4  -1 1123.29   46.00
  -2   4  -1 1156.68   45.30
   3  -4   1  161.28    7.80
  -3  -4  -1  153.08    9.10
   3  -4   1  142.19    7.20
  -3   4  -1  145.49    9.00
  -3   4  -1  149.79    8.10
   3   4   1  178.18    8.40
  -4  -4  -1   67.19    6.10
   4  -4   1   58.49    4.70
  -4  -4  -1   57.09    5.30
   4  -4   1   70.09    5.00
  -4   4  -1   63.89    4.60
  -4   4  -1   59.29    5.40
   4   4   1   60.09    5.40
   4   4   1   56.99    5.20
   4   4   1   54.59    3.90
  -4   4  -1   56.69    5.90
  -5  -4  -1    2.90    2.10
  -5  -4  -1    1.00    2.50
   5  -4   1    1.40    1.00
  -5  -4  -1    0.90    4.50
  -5   4  -1    2.60    1.80
  -5   4  -1   -1.30    2.90
   5   4   1    1.40    2.10
   5   4   1    0.50    1.10
   5   4   1    0.40    3.30
   6  -4   1  372.76   15.70
  -6  -4  -1  353.96   17.80
  -6  -4  -1  323.27   19.00
  -6   4  -1  363.36   20.40
  -6   4  -1  400.46   17.20
   6   4   1  344.67   18.10
   6   4   1  322.87   15.60
   6   4   1  383.16   20.70
   7  -4   1 1811.02   70.39
   7  -4   1 1808.02   70.79
  -7  -4  -1 1758.02   75.19
  -7  -4  -1 1855.71   73.39
   7   4   1 1762.82   73.79
   7   4   1 1739.83   70.59
  -7   4  -1 1995.80   72.39
  -7   4  -1 1763.32   76.49
  -8  -4  -1   26.90    6.50
   8  -4   1   32.60    4.00
   8  -4   1   33.80    3.40
  -8  -4  -1   24.70    4.50
   8   4   1   24.40    3.70
  -8   4  -1   40.50    4.60
   8   4   1   30.30    5.10
  -8   4  -1   34.60    8.10
  -9  -4  -1   19.10    5.40
  -9  -4  -1   12.70    4.50
  -9  -4  -1    3.90    4.40
   9  -4   1   15.90    3.50
   9  -4   1   18.60    3.00
  -9   4  -1   10.90    3.80
  -9   4  -1   15.40    3.20
   9   4   1   14.60    4.90
  -9   4  -1   22.50    6.90
   9   4   1   16.00    3.40
  10  -4   1  401.46   18.10
  10  -4   1  413.16   19.60
  10  -4   1  396.56   23.80
 -10  -4  -1  456.05   25.20
 -10  -4  -1  424.96   21.30
  10   4   1  457.25   21.40
 -10   4  -1  433.66   21.50
 -10   4  -1  394.96   22.40
  10   4   1  409.36   18.60
  10   4   1  468.65   24.60
 -10   4  -1  419.46   26.80
  11  -4   1  271.07   14.30
 -11  -4  -1  263.17   19.50
  11  -4   1  242.28   13.50
 -11  -4  -1  282.47   15.60
  11  -4   1  254.47   12.20
  11  -4   1  243.38   13.40
  11   4   1  263.47   13.00
 -11   4  -1  260.57   15.70
  11   4   1  272.17   18.40
 -11   4  -1  245.28   16.20
  11   4   1  297.27   16.20
 -11   4  -1  233.48   20.40
 -12  -4  -1  433.96   24.60
 -12  -4  -1  513.95   28.20
  12  -4   1  470.75   20.10
  12  -4   1  445.26   21.00
 -12  -4  -1  435.86   23.70
  12  -4   1  469.25   22.50
  12  -4   1  461.65   21.70
 -12  -4  -1  501.45   23.40
 -12  -4  -1  452.05   23.20
 -12  -4  -1  456.95   23.70
 -12   4  -1  406.86   23.50
 -12   4  -1  401.36   22.50
  12   4   1  488.15   24.50
 -12   4  -1  453.55   23.90
  12   4   1  476.95   27.70
 -12   4  -1  475.75   21.60
 -12   4  -1  453.85   20.90
 -12   4  -1  437.86   24.00
 -12   4  -1  433.36   22.10
 -12   4  -1  438.16   22.60
  12   4   1  482.15   21.00
 -12   4  -1  447.26   24.80
 -12   4  -1  459.35   30.10
 -12   4  -1  471.15   20.80
 -13  -4  -1  207.48   12.40
 -13  -4  -1  211.68   12.10
 -13  -4  -1  202.78   13.70
 -13  -4  -1  194.48   12.90
  13  -4   1  165.88   11.90
 -13  -4  -1  198.78   12.40
 -13  -4  -1  211.38   12.40
  13  -4   1  196.38   10.30
 -13  -4  -1  206.28   12.20
 -13  -4  -1  197.68   13.40
 -13  -4  -1  195.08   12.80
 -13  -4  -1  195.58   12.60
 -13   4  -1  169.38   13.20
 -13   4  -1  176.68   10.90
 -13   4  -1  185.88   12.30
 -13   4  -1  198.38   10.90
 -13   4  -1  191.28   17.00
 -13   4  -1  178.58   18.90
 -13   4  -1  156.88   14.00
 -13   4  -1  190.18   12.30
  13   4   1  222.58   15.80
  13   4   1  206.38   11.20
  13   4   1  212.98   17.50
 -13   4  -1  181.28   12.90
 -13   4  -1  194.18   11.30
 -13   4  -1  193.78   11.90
 -13   4  -1  192.18   13.90
 -13   4  -1  178.18   11.50
  14  -4   1   95.29    9.10
 -14  -4  -1   73.69   11.30
  14  -4   1   80.59   10.10
  14  -4   1   73.19    7.70
 -14  -4  -1   92.79    7.80
 -14  -4  -1   82.39   14.10
  14  -4   1   83.99    6.10
 -14  -4  -1   86.99   10.80
 -14   4  -1   82.59    8.00
  14   4   1   87.59    6.70
 -14   4  -1   74.79    8.30
 -14   4  -1   76.49    9.30
 -14   4  -1   85.89   16.90
  14   4   1   80.19   11.00
  14   4   1   80.19    8.90
 -15  -4  -1   -0.70    1.30
 -15  -4  -1   -2.60    1.50
 -15  -4  -1    0.70    1.20
  15  -4   1    1.50    1.30
 -15  -4  -1   -2.30    1.70
 -15  -4  -1    2.70    1.70
 -15  -4  -1    2.70    1.30
  15  -4   1    6.90    4.60
 -15  -4  -1    1.10    1.90
 -15  -4  -1    0.90    1.30
  15  -4   1    2.20    1.50
 -15  -4  -1    1.50    1.40
  15  -4   1    2.60    5.20
 -15  -4  -1    0.70    1.30
  15   4   1    0.40    1.10
  15   4   1    3.20    3.80
 -15   4  -1    1.90    1.70
 -15   4  -1   -0.30    2.50
 -15   4  -1    0.90    2.10
 -15   4  -1   -1.10    1.60
 -15   4  -1    1.80    1.40
 -15   4  -1    3.00    1.70
 -15   4  -1   -0.10    1.20
 -15   4  -1    1.10    1.20
  15   4   1   -1.80    5.00
 -15   4  -1    2.60    1.30
 -15   4  -1    0.40    2.60
  16  -4   1    2.00    1.50
 -16  -4  -1    2.60    1.30
  16  -4   1    5.90    5.80
 -16  -4  -1    3.00    1.20
  16  -4   1   -3.70    6.10
 -16  -4  -1    3.70    1.40
  16  -4   1    4.00    1.40
 -16  -4  -1    3.90    1.50
 -16  -4  -1    3.00    1.10
 -16  -4  -1    1.00    1.60
 -16  -4  -1    3.50    1.40
 -16  -4  -1    2.90    1.70
 -16  -4  -1    3.60    1.90
 -16   4  -1    2.90    2.40
 -16   4  -1    0.70    1.20
  16   4   1    9.00    4.80
  16   4   1    3.50    1.30
 -16   4  -1    3.10    2.00
 -16   4  -1    5.30    2.30
 -16   4  -1    5.00    2.10
 -16   4  -1    3.00    1.40
 -16   4  -1    3.10    1.70
  16   4   1    3.70    1.50
 -16   4  -1    2.90    1.50
  16   4   1    5.80    4.30
 -16   4  -1    1.10    1.50
 -17  -4  -1    0.60    0.80
  17  -4   1   -1.20    1.10
  17  -4   1    0.80    0.90
 -17  -4  -1    0.40    1.20
 -17  -4  -1   -0.10    0.70
 -17  -4  -1    0.60    1.30
 -17  -4  -1   -0.40    0.70
 -17  -4  -1   -1.30    0.90
 -17  -4  -1    0.80    0.80
 -17  -4  -1    0.50    0.80
 -17  -4  -1   -1.30    0.80
 -17   4  -1    1.20    1.20
 -17   4  -1    0.10    1.40
 -17   4  -1    0.10    1.10
 -17   4  -1   -2.10    1.00
 -17   4  -1   -0.60    1.60
  17   4   1    0.30    4.50
 -17   4  -1   -0.90    1.10
 -17   4  -1   -1.30    0.90
 -17   4  -1   -0.90    0.80
  17   4   1    0.00    0.70
 -17   4  -1   -0.10    1.00
  17   4   1    0.20    0.80
 -18  -4  -1    7.60    1.90
 -18  -4  -1    4.10    1.60
 -18  -4  -1    7.00    1.80
 -18  -4  -1    3.20    0.90
  18  -4   1    2.50    0.90
 -18  -4  -1    2.20    1.10
  18  -4   1    3.60    1.10
 -18  -4  -1    2.60    0.70
 -18  -4  -1    2.50    1.00
 -18  -4  -1    3.80    1.50
 -18   4  -1    5.80    2.10
 -18   4  -1    1.20    1.00
  18   4   1    2.10    0.80
 -18   4  -1    3.20    0.90
 -18   4  -1    3.30    1.10
 -18   4  -1    7.90    2.00
 -18   4  -1    1.10    1.00
 -19  -4  -1    6.50    1.30
 -19  -4  -1    9.00    2.60
 -19  -4  -1    9.30    2.30
 -19  -4  -1    8.20    2.40
 -19  -4  -1    7.80    2.20
  19  -4   1    9.30    1.60
 -19  -4  -1    5.50    1.50
 -19   4  -1   10.10    2.00
 -19   4  -1    8.70    1.70
 -19   4  -1    7.40    1.70
 -19   4  -1    5.50    1.30
 -19   4  -1    9.00    1.80
  19   4   1    8.70    1.40
 -19  -5   1   -0.30    2.10
  19  -5  -1    0.50    0.70
 -19  -5   1    0.00    0.60
 -19  -5   1    2.20    0.70
 -19  -5   1    1.10    0.60
 -19  -5   1    0.80    0.50
 -19  -5   1    1.10    0.60
 -19  -5   1    1.60    0.60
  19   5  -1    2.00    0.70
  19   5  -1    0.90    0.50
 -19   5   1    1.50    1.00
 -19   5   1    1.10    0.90
 -19   5   1    0.40    0.60
 -19   5   1    0.40    0.50
  18  -5  -1   45.90    3.70
 -18  -5   1   47.70    4.40
 -18  -5   1   43.40    3.70
 -18  -5   1   44.10    3.20
  18  -5  -1   47.10    4.10
 -18  -5   1   41.10    3.80
 -18  -5   1   48.20    5.60
  18  -5  -1   47.90    3.10
 -18  -5   1   44.20    3.30
 -18  -5   1   47.60    3.30
  18   5  -1   41.60    3.00
  18   5  -1   40.60    3.40
 -18   5   1   56.99    5.50
 -18   5   1   49.10    3.80
 -18   5   1   40.90    3.70
 -18   5   1   46.50    4.50
  18   5  -1   44.20    3.80
 -18   5   1   46.30    4.60
 -18   5   1   55.49    5.30
 -18   5   1   42.40    3.60
 -18   5   1   47.90    3.40
 -17  -5   1    1.50    0.90
 -17  -5   1    1.50    0.80
 -17  -5   1    1.00    0.80
 -17  -5   1    0.50    1.00
 -17  -5   1    1.00    1.00
 -17  -5   1    1.90    0.90
  17  -5  -1    2.20    1.00
 -17  -5   1    0.70    0.70
 -17  -5   1    1.80    1.40
 -17  -5   1    0.30    0.80
  17  -5  -1    1.00    1.00
 -17   5   1    0.70    1.00
  17   5  -1    0.90    0.80
 -17   5   1    0.30    1.50
  17   5  -1   -0.80    3.90
 -17   5   1   -0.10    1.00
 -17   5   1    0.10    1.20
 -17   5   1    1.80    1.00
 -17   5   1   -0.20    1.10
  17   5  -1    2.00    0.80
 -17   5   1   -0.70    1.10
 -17   5   1   -0.50    1.10
 -17   5   1    0.30    1.30
  16  -5  -1   13.00   10.30
  16  -5  -1   19.20    8.00
  16  -5  -1   26.50    3.20
 -16  -5   1   20.90    4.30
  16  -5  -1   16.40    3.80
 -16  -5   1   21.40    5.40
 -16  -5   1   20.70    3.70
 -16  -5   1   25.00    4.00
 -16  -5   1   23.90    4.10
  16   5  -1   27.30    2.80
 -16   5   1   14.10    3.40
 -16   5   1   22.90    5.10
  16   5  -1   20.20    3.10
 -16   5   1   24.00    4.40
 -16   5   1   19.60    4.90
  16   5  -1   17.70    5.70
 -16   5   1   19.10    4.30
  16   5  -1   11.80    4.40
 -16   5   1   28.60    4.70
 -16   5   1   26.30    4.10
 -16   5   1   23.30    5.20
 -15  -5   1   20.50    3.90
 -15  -5   1   23.70    4.10
 -15  -5   1   20.90    3.70
 -15  -5   1   19.50    3.90
  15  -5  -1   19.20    4.10
  15  -5  -1   20.90    3.30
  15  -5  -1   36.90    9.70
 -15  -5   1   24.20    4.60
 -15  -5   1   18.30    4.30
 -15  -5   1   27.70    4.00
 -15  -5   1   18.90    4.90
 -15   5   1   17.40    4.60
 -15   5   1   26.20    4.50
 -15   5   1   19.60    4.30
  15   5  -1   21.60    6.40
 -15   5   1   22.00    4.80
 -15   5   1   24.60    4.90
 -15   5   1   23.70    6.30
  15   5  -1   15.50    6.50
  15   5  -1   21.50    3.20
 -15   5   1   27.70    5.00
 -15   5   1   17.30    4.60
 -14  -5   1    2.40    1.40
 -14  -5   1    1.40    1.70
 -14  -5   1    4.60    1.80
 -14  -5   1   -2.70    8.70
 -14  -5   1    3.50    1.70
  14  -5  -1    3.20    4.50
  14  -5  -1    7.10    5.50
  14  -5  -1    4.90    1.40
 -14  -5   1    1.10    2.00
 -14  -5   1    4.10    2.30
 -14  -5   1    2.30    1.80
 -14  -5   1   -0.50    2.60
 -14  -5   1    2.00    1.60
 -14  -5   1    2.20    1.50
  14  -5  -1    2.80    1.80
 -14  -5   1    5.70    1.80
 -14   5   1    1.40    2.10
 -14   5   1    2.30    1.30
  14   5  -1    2.60    3.80
 -14   5   1    2.90    1.70
 -14   5   1    1.80    1.90
  14   5  -1    4.40    1.70
 -14   5   1    3.80    2.40
 -14   5   1   -1.30   10.40
 -14   5   1    4.40    1.80
 -14   5   1    3.70    1.80
  14   5  -1    4.30    4.60
 -14   5   1    6.50    2.80
 -14   5   1    0.20    2.50
 -13  -5   1    6.30    7.80
 -13  -5   1    5.50    2.30
 -13  -5   1    4.80    2.00
 -13  -5   1    2.40    2.10
 -13  -5   1    0.90    2.70
  13  -5  -1    7.90    1.90
 -13  -5   1    4.80    2.10
  13  -5  -1   10.20    4.90
  13  -5  -1    1.00    2.80
  13  -5  -1   13.60    6.00
 -13  -5   1    6.90    1.90
 -13  -5   1    4.70    3.00
 -13  -5   1    3.90    2.10
  13  -5  -1    6.70    2.00
 -13  -5   1    1.00    2.10
  13  -5  -1   11.10    4.40
 -13   5   1    4.30    1.80
 -13   5   1    4.10    2.00
 -13   5   1    3.50    2.40
 -13   5   1    5.50    2.70
 -13   5   1    7.40    3.30
 -13   5   1    8.80    9.40
 -13   5   1    6.30    1.80
  13   5  -1    8.60    4.70
  13   5  -1   11.40    4.20
 -13   5   1    2.70    1.70
 -13   5   1    3.80    2.80
 -13   5   1    4.00    1.80
 -13   5   1    6.20    2.10
 -13   5   1    3.20    2.00
 -12  -5   1   38.30    6.20
 -12  -5   1   35.30    5.60
 -12  -5   1   40.40    8.60
  12  -5  -1   36.10    5.60
 -12  -5   1   46.90    5.60
  12  -5  -1   44.00    4.00
 -12  -5   1   26.30    6.70
  12  -5  -1   33.30    5.50
  12  -5  -1   49.20    6.30
 -12  -5   1   20.30    6.60
 -12  -5   1   41.90    5.70
 -12  -5   1   30.20    7.60
 -12  -5   1   41.80    6.70
 -12  -5   1   39.40    6.60
 -12   5   1   32.70   10.10
  12   5  -1   48.20    6.70
  12   5  -1   40.50    4.60
 -12   5   1   45.10    6.80
 -12   5   1   43.10    5.70
 -12   5   1   36.30    7.00
 -12   5   1   39.50    5.30
 -12   5   1   47.00    8.80
  12   5  -1   24.40    7.40
 -12   5   1   34.60    6.10
 -12   5   1   39.10    6.70
 -12   5   1   41.00    5.20
 -12   5   1   33.30    8.60
  11  -5  -1  336.97   15.50
  11  -5  -1  346.17   18.00
  11  -5  -1  332.57   17.20
 -11  -5   1  349.87   21.90
  11  -5  -1  310.07   16.50
 -11  -5   1  347.27   18.10
 -11   5   1  295.47   23.50
 -11   5   1  341.27   19.00
 -11   5   1  356.36   19.70
  11   5  -1  374.16   23.20
  11   5  -1  342.47   16.60
  11   5  -1  373.56   19.90
  10  -5  -1  617.44   29.50
 -10  -5   1  686.03   31.20
  10  -5  -1  673.43   28.40
  10  -5  -1  723.93   31.60
 -10  -5   1  766.32   35.30
  10   5  -1  687.53   35.70
  10   5  -1  717.93   32.80
 -10   5   1  702.33   31.80
 -10   5   1  709.73   32.90
  10   5  -1  672.73   29.60
 -10   5   1  684.03   37.40
  -9  -5   1  111.09   10.60
  -9  -5   1  100.49    8.70
   9  -5  -1  116.99    7.80
   9  -5  -1  113.59    6.40
   9  -5  -1  127.09    7.90
  -9   5   1  115.89   12.60
  -9   5   1  131.89    8.90
   9   5  -1  111.39   11.10
  -9   5   1   96.49    9.70
   9   5  -1  106.59    9.00
  -8  -5   1 2329.47   94.09
   8  -5  -1 2255.47   89.59
   8  -5  -1 2340.77   89.89
  -8   5   1 2396.46   90.79
   8   5  -1 2260.87   94.69
   8   5  -1 2223.58   91.49
  -8   5   1 2318.17   96.09
  -7  -5   1  256.77   16.30
   7  -5  -1  279.97   13.60
   7  -5  -1  290.07   13.30
   7   5  -1  267.17   14.60
  -7   5   1  253.77   17.30
   7   5  -1  266.27   16.60
  -7   5   1  272.07   13.80
   6  -5  -1   30.90    3.40
   6  -5  -1   27.60    5.10
   6  -5  -1   28.30    3.10
  -6  -5   1   28.60    5.60
  -6   5   1   23.30    3.70
   6   5  -1   23.30    4.10
  -6   5   1   31.10    6.50
  -6   5   1   32.30    5.30
   6   5  -1   23.80    5.30
   5  -5  -1 1217.38   47.90
   5  -5  -1 1246.98   46.80
  -5  -5   1 1267.07   50.29
  -5   5   1 1172.58   48.70
   5   5  -1 1132.09   50.19
   5   5  -1 1121.69   47.90
  -5   5   1 1129.09   49.60
   4  -5  -1  592.74   24.20
   4  -5  -1  623.04   25.20
  -4  -5   1  604.74   26.90
  -4   5   1  618.94   25.80
   4   5  -1  518.45   26.90
  -4   5   1  590.94   26.50
   4   5  -1  583.54   25.50
  -3  -5   1  742.33   31.60
   3  -5  -1  775.42   30.30
  -3   5   1  767.82   31.40
  -3   5   1  770.62   30.70
   3   5  -1  699.33   32.30
   3   5  -1  689.93   30.70
  -2  -5   1  104.39    6.20
   2  -5  -1  109.79    6.50
  -2  -5   1  105.99    6.50
   2   5  -1   89.29    6.30
  -2   5   1  106.49    6.40
  -2   5   1  103.99    6.40
  -1  -5   1  114.69    6.30
   1  -5  -1  112.99    6.00
  -1   5   1  110.29    6.20
   1   5  -1  107.99    6.40
  -1   5   1  104.69    6.20
   1   5  -1  105.59    6.40
   0  -5   1  388.46   17.50
   0  -5  -1  405.16   16.80
   0   5   1  411.96   17.40
   0   5  -1  380.36   17.10
   0   5   1  417.16   17.10
   0   5  -1  372.56   17.90
   1  -5   1   47.40    3.60
  -1  -5  -1   50.99    3.50
  -1   5  -1   44.40    3.70
   1   5   1   49.50    3.70
  -1   5  -1   46.20    3.60
   1   5   1   43.10    4.00
   2  -5   1  208.78    9.80
  -2  -5  -1  201.38   10.60
  -2   5  -1  211.18   10.10
  -2   5  -1  200.48   10.40
   3  -5   1  345.17   15.00
  -3  -5  -1  334.57   16.40
  -3   5  -1  318.07   16.20
  -3   5  -1  341.07   15.40
   3   5   1  378.16   15.80
   3   5   1  299.17   15.20
   4  -5   1  342.07   14.60
  -4  -5  -1  360.96   17.70
   4  -5   1  340.27   15.40
  -4   5  -1  310.47   16.90
  -4   5  -1  326.27   15.90
   4   5   1  318.67   15.50
  -4   5  -1  366.86   15.70
   5  -5   1  155.68    7.90
  -5  -5  -1  176.58   11.30
   5  -5   1  136.99    9.00
   5   5   1  176.58   10.90
  -5   5  -1  149.09   10.90
  -5   5  -1  164.18    8.90
   5   5   1  148.49    8.60
   5   5   1  151.98   10.20
   6  -5   1   36.20    3.60
  -6  -5  -1   33.80    5.70
   6  -5   1   41.00    3.50
  -6   5  -1   36.90    6.20
   6   5   1   25.50    4.80
  -6   5  -1   41.80    4.20
   7  -5   1 1348.27   52.59
   7  -5   1 1300.87   54.09
  -7  -5  -1 1304.37   57.19
   7   5   1 1303.97   53.49
  -7   5  -1 1374.46   59.49
  -7   5  -1 1312.37   58.69
   7   5   1 1367.96   56.69
   8  -5   1  184.98   10.10
   8  -5   1  188.68   10.50
  -8  -5  -1  193.88   14.30
   8   5   1  196.78   11.40
  -8   5  -1  189.48   11.30
   8   5   1  200.38   13.70
  -8   5  -1  211.48   16.20
  -9  -5  -1  228.48   13.50
   9  -5   1  227.48   12.10
   9  -5   1  222.88   11.90
   9  -5   1  210.28   10.40
  -9  -5  -1  216.88   16.00
  -9   5  -1  219.38   17.70
   9   5   1  245.68   16.00
  -9   5  -1  219.58   14.90
   9   5   1  245.48   13.60
  -9   5  -1  227.58   13.10
  10  -5   1  227.68   11.20
  10  -5   1  235.98   12.80
 -10  -5  -1  248.18   17.20
 -10  -5  -1  254.47   14.40
  10  -5   1  232.58   12.50
 -10   5  -1  232.88   19.10
 -10   5  -1  268.37   19.20
  10   5   1  253.07   14.80
  10   5   1  249.18   17.30
  10   5   1  229.58   11.90
 -10   5  -1  203.98   14.60
 -11  -5  -1  153.28   13.90
  11  -5   1  123.79    7.30
 -11  -5  -1  144.69   10.00
  11  -5   1  117.69    8.40
  11  -5   1  129.39    9.10
  11  -5   1  132.39    8.90
  11   5   1  129.59    8.30
  11   5   1  159.78   13.80
 -11   5  -1  135.89   10.40
 -11   5  -1  126.59   10.50
 -11   5  -1  115.89   15.10
  11   5   1  141.19   11.10
 -12  -5  -1   -2.70    1.60
 -12  -5  -1    0.70    1.60
 -12  -5  -1   -0.60    1.70
 -12  -5  -1    1.50    2.10
 -12  -5  -1    0.50    1.90
  12  -5   1    0.10    2.10
 -12  -5  -1    3.80    3.00
 -12  -5  -1    0.70    2.30
 -12  -5  -1   -2.80    3.10
 -12  -5  -1   -1.80    1.80
 -12  -5  -1   -0.80    2.10
  12  -5   1   -0.10    3.50
  12  -5   1   -0.30    0.90
 -12  -5  -1    1.00    1.80
  12  -5   1    2.40    2.60
  12  -5   1    1.00    3.00
 -12  -5  -1    5.70    6.70
 -12   5  -1   -2.80    3.40
 -12   5  -1   -0.20    1.20
  12   5   1    2.60    4.30
  12   5   1   -1.10    3.10
 -12   5  -1    5.80    3.00
  12   5   1   -0.10    1.70
 -12   5  -1   -0.70    2.40
 -12   5  -1   -1.30    8.00
 -12   5  -1    4.20    3.00
 -12   5  -1   -1.60    3.50
 -12   5  -1   -1.70    2.20
 -12   5  -1   -0.30    2.50
 -12   5  -1    0.70    1.50
 -12   5  -1   -0.70    1.60
 -12   5  -1    0.70    2.00
 -13  -5  -1  240.58   14.00
 -13  -5  -1  233.18   13.60
 -13  -5  -1  228.48   13.20
 -13  -5  -1  234.78   13.20
  13  -5   1  210.28   12.60
 -13  -5  -1  212.18   13.10
  13  -5   1  218.28   13.20
 -13  -5  -1  221.68   13.80
 -13  -5  -1  230.68   14.60
  13  -5   1  218.58   13.70
 -13  -5  -1  225.18   13.10
  13  -5   1  220.18   11.30
 -13  -5  -1  220.08   18.50
 -13  -5  -1  200.38   14.20
 -13  -5  -1  194.68   14.00
 -13  -5  -1  230.88   13.90
 -13   5  -1  223.68   15.10
 -13   5  -1  209.68   14.10
 -13   5  -1  232.28   12.80
 -13   5  -1  200.68   14.60
 -13   5  -1  236.18   13.00
  13   5   1  258.17   15.50
 -13   5  -1  220.58   12.40
 -13   5  -1  210.18   13.20
 -13   5  -1  222.18   11.80
 -13   5  -1  219.48   21.70
  13   5   1  227.18   12.40
 -13   5  -1  218.98   12.00
 -13   5  -1  209.08   14.90
  13   5   1  233.38   18.30
 -13   5  -1  210.88   12.90
 -14  -5  -1  199.78   11.60
 -14  -5  -1  208.08   11.80
 -14  -5  -1  169.58   12.80
 -14  -5  -1  212.08   12.90
 -14  -5  -1  201.08   11.50
  14  -5   1  180.28   15.10
  14  -5   1  177.38   13.00
 -14  -5  -1  195.18   12.90
  14  -5   1  185.58   11.20
 -14  -5  -1  192.28   11.70
  14  -5   1  178.88   10.10
 -14  -5  -1  241.18   25.80
 -14  -5  -1  183.28   12.40
 -14  -5  -1  188.68   12.10
 -14  -5  -1  201.18   12.40
 -14  -5  -1  194.58   11.50
 -14   5  -1  194.68   12.80
 -14   5  -1  180.88   13.20
  14   5   1  196.48   10.80
 -14   5  -1  169.88   13.90
 -14   5  -1  180.38   11.80
 -14   5  -1  180.48   11.70
 -14   5  -1  173.58   10.50
 -14   5  -1  175.58   11.10
 -14   5  -1  173.68   11.50
 -14   5  -1  171.68   10.90
  14   5   1  205.28   17.10
 -14   5  -1  175.58   12.90
  14   5   1  200.38   13.70
 -14   5  -1  183.78   11.30
 -14   5  -1  193.28   28.30
 -15  -5  -1    1.90    1.60
 -15  -5  -1    3.90    3.00
 -15  -5  -1    3.60    1.40
 -15  -5  -1    3.50    2.00
  15  -5   1    8.00    6.00
  15  -5   1   -0.90    1.30
 -15  -5  -1    1.80    1.80
  15  -5   1    1.60    1.20
 -15  -5  -1    3.80    1.60
 -15  -5  -1    1.20    1.20
 -15  -5  -1    0.80    1.20
 -15  -5  -1    3.30    1.40
 -15  -5  -1   -0.40    2.00
 -15  -5  -1    4.60    1.50
 -15   5  -1    0.80    2.70
  15   5   1    3.00    1.50
  15   5   1    1.20    4.60
 -15   5  -1    0.90    1.20
 -15   5  -1    1.10    1.50
  15   5   1    2.70    1.20
 -15   5  -1    0.50    1.40
 -15   5  -1    3.90    1.70
 -15   5  -1    1.10    1.40
 -15   5  -1    1.60    1.30
 -15   5  -1   -0.20    2.20
 -15   5  -1    0.10    2.60
  15   5   1    8.30    5.90
 -15   5  -1    1.60    1.40
 -16  -5  -1    5.70    1.60
  16  -5   1    4.20    1.50
  16  -5   1    2.00    6.70
 -16  -5  -1    5.50    1.90
  16  -5   1    2.50    1.40
  16  -5   1    0.80    6.70
 -16   5  -1    3.90    2.20
  16   5   1    8.10    4.10
 -16   5  -1    4.70    2.40
 -16   5  -1    6.10    1.60
  16   5   1    5.60    4.80
 -16   5  -1    2.40    1.80
 -16   5  -1    4.30    2.30
 -16   5  -1    1.30    1.80
 -16   5  -1    1.40    2.50
 -16   5  -1    2.80    2.20
  16   5   1   11.50    3.10
 -17  -5  -1   -0.10    0.80
  17  -5   1   -1.30    1.00
 -17  -5  -1    0.30    0.90
 -17  -5  -1   -1.20    0.80
 -17  -5  -1   -0.60    1.20
 -17  -5  -1    0.10    0.70
 -17  -5  -1   -1.10    0.90
  17  -5   1    1.80    1.10
 -17  -5  -1   -0.70    0.70
 -17  -5  -1   -0.90    0.70
 -17  -5  -1   -0.20    0.70
  17   5   1    0.40    4.30
 -17   5  -1    0.00    1.10
 -17   5  -1    0.40    1.10
 -17   5  -1    0.00    0.90
  17   5   1   -0.40    0.70
 -17   5  -1   -1.70    0.90
  17   5   1   -0.60    1.00
 -17   5  -1   -0.60    0.80
 -17   5  -1    0.20    1.60
 -17   5  -1   -0.60    1.10
 -17   5  -1   -0.80    1.00
 -18  -5  -1   14.30    2.60
 -18  -5  -1    8.70    2.50
 -18  -5  -1   11.50    1.90
 -18  -5  -1   11.00    2.70
  18  -5   1   10.20    1.90
 -18  -5  -1    9.90    1.90
 -18  -5  -1    9.60    2.70
 -18  -5  -1    9.40    1.90
  18  -5   1    8.40    2.10
  18   5   1   10.40    1.70
 -18   5  -1    9.40    2.00
 -18   5  -1    6.90    1.90
  18   5   1   10.80    1.60
 -18   5  -1   10.30    2.90
 -19  -5  -1   -0.10    1.00
 -19  -5  -1    0.40    0.60
 -19  -5  -1    0.40    0.60
 -19  -5  -1    0.10    0.60
 -19  -5  -1   -0.10    0.40
 -19  -5  -1   -0.10    0.60
 -19   5  -1    0.10    0.60
 -19   5  -1    0.60    0.70
  19   5   1    0.80    0.60
 -19   5  -1    0.20    0.70
 -19   5  -1    0.40    0.50
  19   5   1    0.20    0.40
 -19   5  -1   -1.20    1.00
  19  -6  -1   -0.10    0.40
 -19  -6   1    0.30    0.60
 -19  -6   1    0.90    0.80
 -19  -6   1   -0.50    0.50
 -19  -6   1   -0.30    0.50
 -19  -6   1    0.10    0.50
  19  -6  -1   -0.20    0.40
 -19  -6   1   -0.20    1.30
 -19  -6   1   -1.20    0.50
 -19   6   1    0.40    0.50
 -19   6   1    0.50    0.50
  19   6  -1   -0.10    0.20
 -19   6   1   -0.10    0.50
 -19   6   1   -0.10    1.00
  19   6  -1   -0.50    0.40
 -18  -6   1   36.80    3.10
 -18  -6   1   34.50    3.20
  18  -6  -1   28.70    3.20
 -18  -6   1   35.80    3.60
 -18  -6   1   34.20    3.10
 -18  -6   1   30.70    2.70
  18  -6  -1   29.30    3.60
 -18  -6   1   35.40    2.60
 -18  -6   1   29.90    2.60
 -18  -6   1   34.90    2.60
  18   6  -1   33.00    2.70
  18   6  -1   35.00    3.10
 -18   6   1   28.90    2.70
 -18   6   1   31.80    3.70
 -18   6   1   28.30    4.20
 -18   6   1   31.70    3.10
 -18   6   1   30.80    3.60
 -18   6   1   27.30    2.90
 -17  -6   1   39.50    4.10
 -17  -6   1   34.70    3.20
  17  -6  -1   42.40    3.40
 -17  -6   1   36.50    3.40
 -17  -6   1   39.90    4.10
 -17  -6   1   30.90    3.60
 -17  -6   1   31.90    3.30
 -17  -6   1   40.50    3.40
 -17  -6   1   42.90    4.20
  17  -6  -1   37.70    3.80
 -17   6   1   30.60    5.70
 -17   6   1   39.60    4.10
  17   6  -1   35.50    2.90
 -17   6   1   43.20    4.30
 -17   6   1   34.00    4.30
 -17   6   1   38.60    4.40
  17   6  -1   34.40    3.30
 -17   6   1   35.80    4.20
 -17   6   1   44.80    4.70
 -17   6   1   41.20    3.80
 -17   6   1   37.10    4.00
  17   6  -1   33.40    3.30
  16  -6  -1   20.80    3.90
 -16  -6   1   26.40    4.10
 -16  -6   1   29.80    3.70
 -16  -6   1   28.30    3.80
 -16  -6   1   29.60    3.60
  16  -6  -1   12.30   10.00
 -16  -6   1   26.40    3.10
 -16  -6   1   20.70    5.20
 -16  -6   1   28.50    3.20
 -16  -6   1   30.20    3.50
 -16  -6   1   29.50    4.30
  16  -6  -1   30.20    3.30
 -16  -6   1   33.00    4.30
 -16   6   1   18.90    3.80
  16   6  -1   22.50    3.40
 -16   6   1   25.30    4.50
 -16   6   1   27.70    5.60
  16   6  -1   31.10    6.80
 -16   6   1   24.40    4.40
 -16   6   1   22.80    4.30
  16   6  -1   23.60    2.80
 -16   6   1   25.50    4.20
 -16   6   1   21.90    4.70
 -16   6   1   25.70    4.20
 -16   6   1   19.90    4.00
  16   6  -1   22.20    5.80
  15  -6  -1   22.90    3.40
 -15  -6   1   20.80    3.90
 -15  -6   1   24.60    3.70
  15  -6  -1   22.80    7.80
  15  -6  -1   26.70    4.40
 -15  -6   1   27.30    4.20
 -15  -6   1   26.50    3.90
  15  -6  -1   22.70    8.20
 -15  -6   1   24.50    3.80
 -15  -6   1   24.30    4.70
 -15  -6   1   23.30    5.10
 -15  -6   1   18.30    4.00
 -15  -6   1   30.80    3.80
  15   6  -1   28.00    7.20
  15   6  -1   24.90    4.00
 -15   6   1   18.90    4.20
 -15   6   1   22.90    4.90
  15   6  -1   27.70    3.20
 -15   6   1   24.20    4.70
 -15   6   1   21.30    4.90
 -15   6   1   27.10    5.30
 -15   6   1   29.80    4.50
 -15   6   1   25.50    4.60
 -15   6   1   37.00    6.20
  15   6  -1   28.60    6.70
 -15   6   1   22.30    4.40
  14  -6  -1  203.08   11.40
 -14  -6   1  202.18   12.70
  14  -6  -1  206.28   16.30
 -14  -6   1  197.68   11.20
  14  -6  -1  191.28   12.90
  14  -6  -1  182.98   11.30
 -14  -6   1  201.88   12.40
 -14  -6   1  200.18   11.60
 -14  -6   1  199.98   11.20
  14  -6  -1  202.98   15.90
 -14  -6   1  193.58   11.30
  14  -6  -1  189.78   11.60
  14  -6  -1  203.28   15.00
 -14  -6   1  197.08   11.70
 -14  -6   1  206.78   13.10
 -14  -6   1  192.58   11.00
  14   6  -1  200.98   13.50
 -14   6   1  196.08   11.10
 -14   6   1  174.68   11.40
 -14   6   1  191.58   11.70
 -14   6   1  211.28   12.80
 -14   6   1  189.28   10.80
  14   6  -1  191.18   15.50
 -14   6   1  186.18   12.20
  14   6  -1  184.48   10.90
 -14   6   1  185.08   11.70
 -14   6   1  194.38   12.60
 -14   6   1  177.18   13.20
 -13  -6   1   12.70    2.80
 -13  -6   1    8.90    2.10
 -13  -6   1   13.30    3.90
  13  -6  -1    4.50    2.30
 -13  -6   1   17.00    4.70
  13  -6  -1   13.60    4.70
  13  -6  -1   14.30    3.60
 -13  -6   1   10.20    2.90
 -13  -6   1    9.90    2.90
 -13  -6   1   10.10    2.30
  13  -6  -1    8.40    2.90
  13  -6  -1   13.30    2.60
 -13  -6   1   15.10    4.10
 -13  -6   1   15.70    4.00
 -13  -6   1   10.90    2.70
  13  -6  -1   12.10    6.00
 -13  -6   1   15.70    8.20
 -13   6   1    8.00    2.00
 -13   6   1    7.80    2.00
 -13   6   1    8.30    2.20
  13   6  -1   16.90    4.40
  13   6  -1    8.50    2.20
 -13   6   1   12.90    3.40
 -13   6   1   10.90    2.90
 -13   6   1    6.40    2.40
 -13   6   1    2.90   10.70
 -13   6   1    8.50    1.90
 -13   6   1    9.00    3.20
 -13   6   1    9.20    2.20
  13   6  -1   19.60    6.20
 -13   6   1    8.60    2.40
 -13   6   1    9.10    2.50
 -13   6   1   11.60    5.10
  13   6  -1   16.50    3.00
 -12  -6   1   26.30    6.20
 -12  -6   1   32.80    5.10
 -12  -6   1   36.00    5.20
 -12  -6   1   32.10    5.10
 -12  -6   1   45.40   10.00
 -12  -6   1   35.30    5.90
 -12  -6   1   26.60    7.30
 -12  -6   1   33.10    5.20
  12  -6  -1   39.90    5.10
 -12  -6   1   35.60    5.10
 -12  -6   1   39.90    5.90
  12  -6  -1   36.80    5.40
  12  -6  -1   42.30    6.50
  12   6  -1   42.30    8.00
 -12   6   1   40.80    6.60
 -12   6   1   34.60    5.40
 -12   6   1   34.60    5.10
 -12   6   1   34.60    5.40
 -12   6   1   37.70    5.80
 -12   6   1   43.60    6.00
 -12   6   1   29.70    6.50
  12   6  -1   35.90    4.10
 -12   6   1   33.60    9.30
 -12   6   1   39.70    5.90
 -12   6   1   24.00    6.40
 -12   6   1   31.60    5.40
 -12   6   1   23.70    7.10
  12   6  -1   35.60    5.90
  11  -6  -1  327.17   15.00
 -11  -6   1  323.07   17.40
  11  -6  -1  312.47   17.20
 -11  -6   1  318.57   17.80
 -11  -6   1  350.56   18.70
 -11  -6   1  350.76   17.70
  11  -6  -1  293.87   16.10
 -11  -6   1  319.77   17.10
  11  -6  -1  321.37   17.00
 -11  -6   1  332.77   21.60
 -11  -6   1  347.67   21.30
  11   6  -1  364.46   19.20
  11   6  -1  322.47   16.00
 -11   6   1  314.17   18.80
 -11   6   1  315.37   18.60
 -11   6   1  299.77   23.70
  11   6  -1  339.17   21.90
 -11   6   1  327.77   16.80
 -11   6   1  340.67   18.40
 -11   6   1  336.47   16.90
 -10  -6   1   30.30    7.20
  10  -6  -1   13.90    3.30
 -10  -6   1   13.50    3.30
  10  -6  -1   12.70    2.80
  10  -6  -1   21.70    4.20
  10  -6  -1   17.90    2.30
  10   6  -1   21.40    3.90
  10   6  -1   19.40    6.10
 -10   6   1   21.00    8.40
 -10   6   1   14.70    4.30
 -10   6   1   14.30    4.00
  10   6  -1   26.60    4.90
  -9  -6   1  151.48   12.50
   9  -6  -1  114.29    8.40
   9  -6  -1  139.89    9.00
   9  -6  -1  125.39    8.50
  -9  -6   1  137.29    9.70
   9   6  -1  140.09    8.60
   9   6  -1  134.29   12.50
   9   6  -1  151.18   10.50
  -9   6   1  147.79    9.80
  -9   6   1  138.99   13.90
   8  -6  -1  289.37   14.80
  -8  -6   1  326.17   18.80
   8  -6  -1  300.27   15.00
  -8   6   1  305.07   15.60
   8   6  -1  312.57   16.60
  -8   6   1  264.77   19.40
   8   6  -1  314.07   19.30
   7  -6  -1  744.13   31.00
  -7  -6   1  716.83   34.30
   7  -6  -1  771.22   30.80
  -7   6   1  773.92   31.40
   7   6  -1  674.53   34.50
   7   6  -1  700.63   32.00
  -7   6   1  714.13   35.60
   6  -6  -1    9.20    2.20
   6  -6  -1    9.40    2.60
   6  -6  -1    9.80    3.90
  -6  -6   1   20.90    4.80
   6   6  -1   16.80    4.70
   6   6  -1   15.00    3.50
  -6   6   1    6.50    3.80
  -6   6   1   20.10    5.60
  -6   6   1    7.00    2.60
  -5  -6   1  110.49    8.80
   5  -6  -1  112.79    7.70
   5  -6  -1  102.99    6.40
  -5   6   1  102.69    8.80
   5   6  -1  115.09    9.40
   5   6  -1  122.09    7.80
  -5   6   1  115.79    6.90
  -5   6   1  100.49    8.30
   4  -6  -1    3.00    2.00
  -4  -6   1    4.30    3.10
   4  -6  -1    0.80    1.60
   4   6  -1   -1.10    2.40
  -4   6   1    1.90    2.80
   4   6  -1    2.50    1.80
  -4   6   1    0.20    1.90
  -4   6   1    2.50    2.30
  -3  -6   1   94.19    7.00
   3  -6  -1  100.89    6.00
   3   6  -1   78.59    6.30
  -3   6   1   92.19    6.20
   3   6  -1  106.99    7.80
  -3   6   1   86.39    6.50
   2  -6  -1  228.98   10.70
  -2   6   1  221.58   11.00
   2   6  -1  228.18   11.90
   2   6  -1  213.38   12.00
  -2   6   1  221.58   11.30
   2   6  -1  204.38   12.10
  -1  -6   1 1525.95   59.39
   1  -6  -1 1585.54   59.19
   1   6  -1 1448.66   59.89
  -1   6   1 1538.95   58.69
   1   6  -1 1508.85   59.79
   1   6  -1 1493.65   59.19
  -1   6   1 1590.64   59.59
  -1   6   1 1451.75   59.59
   0  -6  -1    1.40    1.10
   0  -6   1    2.00    1.30
   0   6   1   -0.30    1.10
   0   6  -1    2.70    1.50
   0   6  -1    2.10    1.60
   0   6   1    2.10    1.20
   0   6   1    3.10    1.70
   1  -6   1   21.20    2.70
  -1  -6  -1   24.50    2.60
   1   6   1   19.30    2.90
   1   6   1   22.50    2.80
  -1   6  -1   24.20    3.10
  -1   6  -1   22.40    2.90
   1   6   1   27.00    3.00
  -2  -6  -1  129.69    7.90
   2  -6   1  134.59    7.20
   2   6   1  114.49    8.00
  -2   6  -1  134.69    7.60
  -2   6  -1  148.69    8.20
   2   6   1  112.09    7.20
  -3  -6  -1  254.07   13.50
   3  -6   1  271.67   12.30
   3  -6   1  251.77   11.50
  -3   6  -1  280.87   12.40
   3   6   1  235.68   13.80
  -3   6  -1  258.57   13.50
   3   6   1  223.48   12.20
  -3   6  -1  242.28   12.40
  -4  -6  -1   60.89    6.40
   4  -6   1   60.39    5.20
   4  -6   1   58.39    4.20
   4   6   1   58.89    6.80
  -4   6  -1   54.29    5.30
  -4   6  -1   53.29    5.60
   4   6   1   61.39    5.20
  -4   6  -1   62.99    6.10
   5  -6   1  484.95   27.00
   5  -6   1  545.75   22.10
  -5  -6  -1  553.84   26.00
  -5   6  -1  517.65   25.70
  -5   6  -1  528.65   24.40
  -5   6  -1  576.14   23.30
   5   6   1  497.65   23.20
   5   6   1  469.25   25.10
   6  -6   1  467.55   19.40
   6  -6   1  429.36   19.70
  -6  -6  -1  432.36   23.20
   6   6   1  423.06   22.80
  -6   6  -1  450.75   20.40
  -6   6  -1  478.35   24.60
   6   6   1  418.76   20.50
   7  -6   1  651.23   27.60
  -7  -6  -1  671.53   32.30
   7  -6   1  653.13   28.10
  -7   6  -1  639.94   33.50
   7   6   1  652.83   29.20
   7   6   1  631.44   31.70
  -7   6  -1  685.03   28.90
   8  -6   1  107.09    7.40
  -8  -6  -1  155.88   12.50
   8  -6   1  111.59    7.40
   8   6   1  141.19   11.50
  -8   6  -1  129.09   13.10
  -8   6  -1  111.79    8.20
  -9  -6  -1  581.04   30.80
   9  -6   1  623.64   26.30
   9  -6   1  666.93   27.90
   9  -6   1  610.04   27.60
  -9  -6  -1  682.13   33.10
   9  -6   1  637.64   27.90
   9   6   1  648.14   33.10
  -9   6  -1  645.44   29.10
  -9   6  -1  608.34   37.60
  -9   6  -1  645.34   35.20
   9   6   1  662.33   29.90
  10  -6   1   -0.20    1.70
  10  -6   1    0.80    0.80
 -10  -6  -1   -0.70    2.30
  10  -6   1   -0.70    2.00
  10  -6   1    1.70    2.20
 -10  -6  -1   -5.80    4.60
  10   6   1    1.70    2.70
 -10   6  -1   -0.30    2.90
  10   6   1    0.70    3.70
 -10   6  -1   -3.40    6.40
  10   6   1    4.80    2.20
 -10   6  -1    1.00    2.70
 -11  -6  -1  520.25   26.20
 -11  -6  -1  584.64   28.10
 -11  -6  -1  578.64   26.80
 -11  -6  -1  559.94   31.20
  11  -6   1  592.44   26.40
  11  -6   1  554.94   25.50
 -11  -6  -1  573.64   27.00
  11  -6   1  587.94   24.30
 -11  -6  -1  582.64   27.20
 -11  -6  -1  568.14   26.90
 -11  -6  -1  548.55   27.20
  11  -6   1  633.24   27.00
 -11  -6  -1  567.34   26.70
 -11   6  -1  562.84   27.20
 -11   6  -1  566.74   26.70
 -11   6  -1  535.85   28.00
 -11   6  -1  569.34   27.80
  11   6   1  560.54   25.40
  11   6   1  610.54   32.80
 -11   6  -1  571.94   34.70
 -11   6  -1  562.14   25.60
 -11   6  -1  593.24   25.90
  11   6   1  574.94   28.30
 -11   6  -1  608.54   29.30
 -12  -6  -1   -3.50    1.80
 -12  -6  -1   -0.90    1.80
  12  -6   1   -1.90    3.10
  12  -6   1    1.10    2.40
 -12  -6  -1   -1.60    1.40
 -12  -6  -1   -1.10    3.60
 -12  -6  -1    1.70    1.80
  12  -6   1   -1.80    1.50
 -12  -6  -1    0.80    1.70
 -12  -6  -1    1.30    1.90
 -12  -6  -1   -0.10    1.80
  12  -6   1   -1.30    2.50
 -12  -6  -1   -2.30    2.40
 -12  -6  -1   -0.20    1.90
  12  -6   1    1.40    1.10
 -12  -6  -1    1.40    6.40
 -12   6  -1   -0.60    2.60
 -12   6  -1    2.30    2.10
 -12   6  -1    0.10    1.30
 -12   6  -1    1.20    1.40
  12   6   1    1.50    2.90
 -12   6  -1    1.20    1.50
 -12   6  -1    0.00    1.70
  12   6   1    0.50    1.40
 -12   6  -1    0.30    1.50
 -12   6  -1   -7.30    8.50
 -12   6  -1   -1.30    1.20
  12   6   1   -3.80    4.40
 -12   6  -1    1.70    2.10
 -12   6  -1    1.20    3.40
 -12   6  -1   -2.60    3.70
 -13  -6  -1   47.10    7.70
  13  -6   1   39.90    6.20
 -13  -6  -1   30.40    6.00
 -13  -6  -1   35.50    5.90
 -13  -6  -1   42.00    5.40
 -13  -6  -1   29.60    9.70
  13  -6   1   32.50    5.90
 -13  -6  -1   32.20    5.20
 -13  -6  -1   35.80    5.30
 -13  -6  -1   40.10    5.70
  13  -6   1   34.60    5.40
  13  -6   1   27.80    5.30
  13  -6   1   37.60    3.80
 -13  -6  -1   34.90    5.80
 -13   6  -1   45.40    6.60
 -13   6  -1   35.90    6.70
 -13   6  -1   40.80    9.00
 -13   6  -1   44.50    4.80
  13   6   1   40.00    4.40
 -13   6  -1   39.10    6.50
  13   6   1   33.30    8.70
 -13   6  -1   37.90    4.30
 -13   6  -1   37.80    5.00
 -13   6  -1   36.60    5.30
 -13   6  -1   42.60    5.70
  13   6   1   48.40    6.60
 -13   6  -1   35.60   12.10
 -13   6  -1   33.90    4.60
 -13   6  -1   38.50    5.60
  14  -6   1   -0.30    1.00
 -14  -6  -1   -0.10    1.20
 -14  -6  -1    0.60    1.20
 -14  -6  -1    0.10    1.20
  14  -6   1   -1.60    3.50
  14  -6   1    3.10    3.90
  14  -6   1   -0.80    1.20
 -14  -6  -1   -0.80    1.60
 -14  -6  -1   -1.10    1.40
 -14  -6  -1    1.60    1.60
  14  -6   1   -0.50    5.30
 -14  -6  -1    0.60    1.20
 -14  -6  -1   -0.70    2.20
 -14  -6  -1   -0.30    1.20
 -14  -6  -1   -3.10    2.30
  14  -6   1    0.90    1.80
  14   6   1   -0.40    3.00
 -14   6  -1    2.00    1.30
 -14   6  -1    1.40    1.40
 -14   6  -1    0.60    1.70
 -14   6  -1    0.10    4.70
  14   6   1    0.70    1.50
 -14   6  -1    0.80    1.10
 -14   6  -1    6.00    4.30
 -14   6  -1    0.70    1.10
 -14   6  -1   -1.00    2.60
 -14   6  -1    1.00    1.50
 -14   6  -1   -0.90    1.40
  14   6   1    1.30    1.40
 -14   6  -1    0.50    1.70
 -14   6  -1   -3.80    3.00
  14   6   1   -0.50    5.10
 -15  -6  -1   66.29    6.40
 -15  -6  -1   70.49    7.10
 -15  -6  -1   64.69    5.70
 -15  -6  -1   68.09    5.50
 -15  -6  -1   71.29    6.00
 -15  -6  -1   66.19    5.50
 -15  -6  -1   60.49    5.90
  15  -6   1   57.29   10.00
  15  -6   1   56.29    5.50
 -15  -6  -1   68.49    6.90
 -15  -6  -1   61.29    8.30
  15  -6   1   66.59    5.30
 -15  -6  -1   58.49    5.50
  15  -6   1   61.49   10.50
 -15   6  -1   64.59    6.50
 -15   6  -1   46.80    8.10
 -15   6  -1   59.99    6.40
 -15   6  -1   56.39    5.70
  15   6   1   66.99    7.80
  15   6   1   58.19    5.60
  15   6   1   72.49    5.30
  15   6   1   63.29    9.30
 -15   6  -1   59.89    6.80
 -15   6  -1   55.09    6.10
 -15   6  -1   65.99    5.90
 -15   6  -1   64.69    7.40
 -15   6  -1   66.19    5.60
  16  -6   1    5.00    8.20
 -16  -6  -1    1.20    0.90
 -16  -6  -1    1.50    1.00
 -16  -6  -1   -0.80    1.50
  16  -6   1    0.30    1.30
 -16  -6  -1   -0.40    0.90
 -16  -6  -1    0.90    1.00
 -16  -6  -1    0.10    1.00
 -16  -6  -1    1.00    1.20
  16  -6   1    1.40    1.00
 -16  -6  -1    0.40    1.00
 -16  -6  -1    0.70    0.90
  16   6   1    7.20    3.80
  16   6   1    3.40    4.60
 -16   6  -1   -1.40    1.20
 -16   6  -1    0.10    1.20
 -16   6  -1    0.50    1.30
  16   6   1    0.60    0.80
 -16   6  -1   -0.70    2.10
 -16   6  -1   -2.30    1.30
 -16   6  -1   -0.20    1.70
 -16   6  -1   -0.60    1.10
 -16   6  -1   -0.40    1.10
 -16   6  -1    0.70    1.10
 -17  -6  -1   15.60    2.50
 -17  -6  -1   15.80    2.80
 -17  -6  -1   17.10    3.50
 -17  -6  -1   13.80    2.40
  17  -6   1   17.00    3.10
 -17  -6  -1   17.50    3.10
 -17  -6  -1   16.70    2.60
 -17  -6  -1   15.70    2.30
  17  -6   1   18.10    2.50
 -17  -6  -1   13.80    2.40
 -17  -6  -1   16.00    2.90
  17   6   1   14.30    1.90
 -17   6  -1   15.10    3.20
 -17   6  -1   20.40    5.10
 -17   6  -1   20.10    3.20
 -17   6  -1   16.40    3.60
 -17   6  -1   21.80    3.20
 -17   6  -1   19.80    3.50
 -17   6  -1   17.50    3.00
 -17   6  -1   21.60    3.40
 -17   6  -1   18.00    3.30
 -18  -6  -1    3.10    0.80
  18  -6   1    3.80    0.90
 -18  -6  -1    6.00    1.40
 -18  -6  -1    3.50    1.00
  18  -6   1    2.80    0.90
 -18   6  -1    3.50    1.10
 -18   6  -1    2.00    0.90
 -18   6  -1    2.20    1.40
  18   6   1    5.80    1.50
 -18   6  -1    3.50    0.90
 -18   6  -1    8.10    1.90
 -18   6  -1    3.70    1.60
 -18   6  -1    8.70    2.30
 -18   6  -1    4.00    1.00
 -19  -6  -1   16.40    2.20
 -19  -6  -1   14.00    1.90
 -19  -6  -1   18.40    2.60
  19  -6   1   21.70    2.00
 -19  -6  -1   14.60    1.60
 -19  -6  -1   17.80    1.70
 -19  -6  -1   18.50    1.70
 -19   6  -1   19.00    1.70
 -19   6  -1   18.10    2.40
  19   6   1   16.60    1.70
  19   6   1   21.10    1.80
  19   6   1   15.90    1.60
 -19   6  -1   22.20    2.20
 -19   6  -1   21.70    2.00
 -19  -7   1   -0.40    0.70
 -19  -7   1   -1.70    0.70
 -19  -7   1    0.10    0.40
 -19  -7   1   -0.30    0.50
  19  -7  -1   -0.20    0.40
 -19  -7   1    0.10    0.60
 -19  -7   1    0.70    0.40
  19   7  -1   -0.20    0.40
 -19   7   1   -0.60    0.70
 -19   7   1    0.60    1.10
  19   7  -1   -0.40    0.40
 -18  -7   1    0.80    0.80
  18  -7  -1   -0.80    0.70
 -18  -7   1   -0.90    0.50
 -18  -7   1   -0.30    0.40
 -18  -7   1    0.00    0.50
 -18  -7   1    0.70    0.50
 -18  -7   1   -0.40    1.20
 -18  -7   1    1.10    0.60
  18  -7  -1   -0.70    0.40
 -18  -7   1   -1.20    0.60
 -18   7   1    0.30    0.70
 -18   7   1   -0.90    0.60
 -18   7   1   -0.40    0.60
 -18   7   1    0.10    1.30
  18   7  -1   -0.70    0.40
 -18   7   1    0.60    1.10
  18   7  -1    0.20    0.50
  18   7  -1    0.20    0.60
 -18   7   1   -0.50    1.40
 -17  -7   1    0.30    1.40
 -17  -7   1    2.40    0.90
 -17  -7   1    1.80    0.90
 -17  -7   1    2.20    0.80
 -17  -7   1    2.30    0.80
 -17  -7   1    2.00    0.90
 -17  -7   1    2.90    0.80
 -17  -7   1    0.90    1.70
  17  -7  -1    0.60    1.20
 -17  -7   1    1.40    0.80
 -17   7   1   -0.80    1.60
 -17   7   1    1.60    1.00
  17   7  -1    2.70    0.80
 -17   7   1    2.30    1.40
 -17   7   1    1.10    0.80
  17   7  -1    5.50    1.40
 -17   7   1    2.70    1.40
 -17   7   1    0.60    1.20
 -17   7   1    0.80    0.90
 -16  -7   1    4.70    1.70
 -16  -7   1    4.50    1.50
 -16  -7   1    4.30    1.20
  16  -7  -1    9.70    2.50
 -16  -7   1    2.00    2.80
 -16  -7   1    4.90    1.50
 -16  -7   1    4.20    1.30
  16  -7  -1    4.40    1.60
 -16  -7   1    3.20    1.10
 -16  -7   1    4.10    1.30
 -16  -7   1    4.30    1.20
 -16   7   1    1.90    1.50
 -16   7   1    3.80    1.70
 -16   7   1    3.00    1.40
 -16   7   1    3.00    1.60
  16   7  -1    3.30    1.20
  16   7  -1    5.00    4.20
  16   7  -1    8.70    1.80
  16   7  -1    7.80    2.10
 -16   7   1    4.10    1.70
 -16   7   1    0.70    1.90
 -16   7   1    5.40    2.00
 -16   7   1    1.70    1.40
  16   7  -1    7.80    6.60
 -16   7   1    0.20    2.20
 -16   7   1    3.80    1.70
 -15  -7   1    0.10    0.90
 -15  -7   1   -0.40    1.10
 -15  -7   1    0.60    1.20
  15  -7  -1   -1.20    1.00
 -15  -7   1   -0.10    1.60
 -15  -7   1   -1.80    1.20
 -15  -7   1    1.10    1.10
  15  -7  -1    0.00    3.00
 -15  -7   1    0.30    2.00
  15  -7  -1   -7.30    7.70
  15  -7  -1    1.30    7.60
 -15  -7   1    2.10    1.00
 -15  -7   1   -1.20    1.00
  15  -7  -1   -0.80    1.30
 -15  -7   1    0.70    1.20
  15   7  -1    0.80    0.90
 -15   7   1   -0.70    1.40
 -15   7   1   -1.90    1.60
 -15   7   1    0.80    1.60
  15   7  -1    4.00    3.70
 -15   7   1    3.80    1.80
 -15   7   1    1.40    2.00
 -15   7   1    2.00    2.20
  15   7  -1    0.50    4.10
 -15   7   1   -0.60    1.30
 -15   7   1    0.20    1.30
 -14  -7   1    0.40    1.50
  14  -7  -1    3.90    4.10
 -14  -7   1    1.40    1.60
  14  -7  -1    1.60    1.30
  14  -7  -1    1.00    1.20
 -14  -7   1    0.30    1.60
 -14  -7   1    0.70    1.40
 -14  -7   1   -0.60    2.10
  14  -7  -1   -1.20    1.70
 -14  -7   1    1.10    1.30
 -14  -7   1    1.00    1.20
 -14  -7   1   -1.10    1.20
 -14  -7   1   -0.20    1.10
  14  -7  -1   -6.50    6.10
  14  -7  -1    0.70    2.30
 -14  -7   1    1.90    1.50
  14  -7  -1    2.50    5.70
 -14   7   1   -0.90    1.40
 -14   7   1    1.20    1.50
  14   7  -1   -2.60    3.30
 -14   7   1    0.50    2.30
  14   7  -1    1.00    1.40
 -14   7   1    0.40    2.50
 -14   7   1   -1.50    1.50
 -14   7   1    0.50    1.50
 -14   7   1    0.70    1.40
 -14   7   1   -1.30    1.50
  14   7  -1    1.30    1.20
 -14   7   1   -2.20    1.60
  14   7  -1   -0.10    5.50
 -14   7   1   -3.00    2.30
 -13  -7   1   52.59    5.60
 -13  -7   1   54.39    5.80
  13  -7  -1   40.10    5.60
 -13  -7   1   46.90    5.20
  13  -7  -1   36.20    5.30
 -13  -7   1   58.59    5.30
  13  -7  -1   39.50    4.70
 -13  -7   1   56.29    6.00
  13  -7  -1   51.59    4.40
  13  -7  -1   51.29    8.00
 -13  -7   1   30.70   17.40
 -13  -7   1   60.29    5.90
  13  -7  -1   43.90    8.70
 -13  -7   1   44.80    6.30
 -13  -7   1   55.19    6.80
  13  -7  -1   52.09    6.50
 -13  -7   1   45.10    7.00
 -13  -7   1   52.99    5.30
  13   7  -1   54.79    7.10
 -13   7   1   49.90    5.60
 -13   7   1   43.30    5.80
  13   7  -1   41.30    5.70
 -13   7   1   42.00    8.70
 -13   7   1   40.00    5.40
  13   7  -1   52.89    4.50
 -13   7   1   42.50    6.50
 -13   7   1   44.60    6.70
  13   7  -1   59.79    8.60
 -13   7   1   40.30    6.00
 -13   7   1   33.60   12.50
 -13   7   1   45.70    5.30
 -13   7   1   54.69    6.20
 -13   7   1   38.60    7.80
 -13   7   1   48.90    5.10
 -13   7   1   47.80    8.00
 -12  -7   1   15.40    4.00
 -12  -7   1    8.20    2.10
 -12  -7   1    6.60    2.40
  12  -7  -1   13.80    4.40
 -12  -7   1    6.60    2.20
 -12  -7   1    9.70    2.80
  12  -7  -1   17.60    4.50
  12  -7  -1    5.90    2.00
  12  -7  -1   19.60    4.30
 -12  -7   1   17.40    4.10
 -12  -7   1    7.90    2.20
 -12  -7   1   10.40    7.00
 -12  -7   1    8.60    2.70
 -12  -7   1    8.80    2.50
 -12  -7   1   14.80    4.00
  12  -7  -1   12.80    2.50
 -12   7   1    9.80    2.00
 -12   7   1   11.20    3.60
 -12   7   1   12.40    9.80
 -12   7   1    8.60    2.10
 -12   7   1   24.90    6.60
 -12   7   1   20.40    5.90
 -12   7   1   19.60    4.70
  12   7  -1   12.30    3.00
  12   7  -1   18.90    4.90
 -12   7   1    7.40    2.00
 -12   7   1    8.90    3.60
 -12   7   1    8.40    3.30
 -12   7   1    8.30    1.90
 -12   7   1   18.50    4.80
  12   7  -1    9.40    5.00
 -12   7   1   11.10    2.50
  11  -7  -1  773.82   33.00
 -11  -7   1  690.53   32.70
 -11  -7   1  738.63   32.40
  11  -7  -1  723.83   33.20
 -11  -7   1  761.32   32.60
  11  -7  -1  665.83   33.30
 -11  -7   1  689.83   33.40
  11  -7  -1  725.33   32.10
 -11  -7   1  733.53   34.10
 -11  -7   1  734.13   32.60
 -11  -7   1  759.12   40.10
 -11  -7   1  733.53   32.50
  11  -7  -1  766.42   33.10
 -11  -7   1  722.23   33.40
 -11  -7   1  707.03   32.40
 -11  -7   1  742.33   33.10
  11   7  -1  753.02   37.90
 -11   7   1  755.22   31.80
  11   7  -1  743.53   31.40
 -11   7   1  732.73   32.70
 -11   7   1  728.23   32.30
  11   7  -1  784.32   34.50
 -11   7   1  799.62   41.90
 -11   7   1  709.13   34.20
 -11   7   1  750.82   34.20
 -11   7   1  774.22   43.50
 -11   7   1  742.53   32.30
 -11   7   1  777.32   32.60
  10  -7  -1   96.39    7.70
  10  -7  -1   83.59    6.90
 -10  -7   1   84.49    7.40
 -10  -7   1   76.79   10.00
  10  -7  -1   86.99    5.50
  10  -7  -1   83.09    7.00
 -10   7   1   80.29   17.00
  10   7  -1   93.19    8.10
 -10   7   1   83.29    8.20
  10   7  -1   85.69    6.50
 -10   7   1   87.79    8.70
  10   7  -1   82.79    9.50
   9  -7  -1   63.49    6.10
  -9  -7   1   78.89    7.60
   9  -7  -1   70.09    4.80
   9  -7  -1   69.39    6.10
  -9  -7   1   85.19    9.20
  -9   7   1   79.79    7.30
   9   7  -1   82.29    7.40
  -9   7   1   82.19   11.80
  -9   7   1   68.59    8.40
   9   7  -1   73.49    6.10
   8  -7  -1   29.60    4.20
   8  -7  -1   24.40    4.70
  -8  -7   1   51.99    8.00
   8  -7  -1   35.80    4.40
   8  -7  -1   33.60    3.20
   8   7  -1   46.80    7.30
  -8   7   1   39.00    4.70
  -8   7   1   27.50    6.50
  -8   7   1   35.20    8.50
   7  -7  -1  161.08    9.30
   7  -7  -1  161.98    9.50
  -7  -7   1  185.08   12.90
  -7   7   1  168.78   10.00
  -7   7   1  157.28   13.30
   7   7  -1  161.68   10.30
   7   7  -1  152.48   12.00
   6  -7  -1  455.35   19.90
  -6  -7   1  433.36   23.10
   6  -7  -1  474.45   22.00
   6  -7  -1  442.76   20.30
  -6   7   1  427.76   23.30
  -6   7   1  459.65   20.20
  -6   7   1  445.66   23.60
   6   7  -1  450.15   21.00
   6   7  -1  431.66   22.90
  -5  -7   1  763.32   34.90
   5  -7  -1  743.33   31.50
   5  -7  -1  788.52   32.20
   5  -7  -1  775.92   32.90
   5   7  -1  748.03   33.80
  -5   7   1  808.82   32.10
  -5   7   1  756.12   33.70
   5   7  -1  754.52   34.60
  -5   7   1  783.02   34.90
  -4  -7   1  378.96   19.80
   4  -7  -1  385.86   17.40
   4  -7  -1  429.66   18.60
  -4   7   1  423.46   17.80
   4   7  -1  392.16   19.90
  -4   7   1  391.76   19.00
  -4   7   1  407.36   19.90
   4   7  -1  380.06   18.60
  -3  -7   1 1346.47   54.39
   3  -7  -1 1419.16   52.99
   3  -7  -1 1301.17   51.89
   3   7  -1 1255.67   53.39
  -3   7   1 1357.36   54.59
  -3   7   1 1213.08   52.29
   3   7  -1 1316.27   54.59
   3   7  -1 1361.96   55.29
  -3   7   1 1387.36   53.39
  -2  -7   1  607.44   25.10
   2  -7  -1  600.24   24.30
  -2   7   1  588.84   24.70
   2   7  -1  525.25   24.50
  -2   7   1  568.34   23.60
   2   7  -1  560.24   25.70
  -2   7   1  583.04   25.10
   2   7  -1  534.35   25.20
   1  -7  -1  490.25   21.00
  -1  -7   1  501.15   21.40
   1   7  -1  478.95   22.00
   1   7  -1  499.65   21.80
   1   7  -1  499.65   21.40
  -1   7   1  501.85   21.40
  -1   7   1  473.95   21.60
  -1   7   1  475.95   20.50
   1   7  -1  475.45   21.10
   0  -7   1   68.99    5.10
   0  -7  -1   87.09    5.40
   0   7   1   78.89    5.80
   0   7  -1   78.49    5.60
   0   7   1   85.99    5.10
   0   7  -1   68.69    5.60
   0   7  -1   64.59    5.00
  -1  -7  -1    5.20    1.70
   1  -7   1    2.70    1.50
  -1   7  -1    3.90    1.70
  -1   7  -1    2.20    1.70
   1   7   1    4.90    1.80
  -1   7  -1    1.90    1.70
   1   7   1    2.50    1.40
   1   7   1    3.20    1.60
  -2  -7  -1  160.28    8.40
   2  -7   1  131.79    7.90
   2  -7   1  126.69    7.20
  -2   7  -1  161.08    9.00
  -2   7  -1  131.39    8.50
  -2   7  -1  132.39    8.20
   2   7   1  163.18    9.70
   2   7   1  135.19    7.90
  -3  -7  -1  287.87   15.40
   3  -7   1  284.37   13.60
   3   7   1  266.57   13.80
   3   7   1  259.47   17.00
   3   7   1  271.77   15.20
  -3   7  -1  286.17   14.00
  -3   7  -1  313.87   13.70
  -3   7  -1  276.97   14.80
  -4  -7  -1  803.82   35.50
   4  -7   1  774.82   32.20
   4  -7   1  822.02   33.30
  -4   7  -1  766.02   35.20
  -4   7  -1  744.53   33.60
  -4   7  -1  860.81   33.30
   4   7   1  817.12   35.70
   4   7   1  778.32   33.50
   5  -7   1    0.60    1.60
   5  -7   1    0.40    1.30
   5  -7   1    1.80    3.20
  -5  -7  -1    4.40    3.70
   5   7   1   -0.70    3.00
  -5   7  -1    8.20    2.70
  -5   7  -1    6.80    4.40
  -5   7  -1   11.20    4.50
   5   7   1    2.70    2.90
   6  -7   1 3453.25  134.09
  -6  -7  -1 3571.64  138.49
   6  -7   1 3492.85  133.59
   6   7   1 3273.47  139.39
  -6   7  -1 3431.36  138.79
  -6   7  -1 3692.83  134.79
   6   7   1 3537.85  135.09
   7  -7   1  497.95   22.30
  -7  -7  -1  544.55   27.00
   7  -7   1  480.25   22.60
  -7   7  -1  471.85   27.40
   7   7   1  505.75   26.70
   7   7   1  553.04   24.10
  -7   7  -1  507.55   23.20
   8  -7   1   12.70    3.20
  -8  -7  -1   23.10    6.00
   8  -7   1   13.70    3.00
  -8  -7  -1   27.80    5.60
   8  -7   1   16.00    2.30
   8  -7   1   15.30    3.20
  -8   7  -1   13.20    6.30
   8   7   1   25.60    4.50
  -8   7  -1   16.50    3.80
  -8   7  -1   13.50    3.60
   8   7   1   19.40    6.20
   9  -7   1  950.80   38.90
  -9  -7  -1 1041.20   46.50
   9  -7   1  969.10   40.80
  -9  -7  -1 1030.90   42.50
   9  -7   1  976.20   41.00
   9   7   1  937.61   40.20
   9   7   1  920.11   48.10
   9   7   1 1075.19   43.20
  -9   7  -1  996.10   42.00
  -9   7  -1 1005.90   49.00
  -9   7  -1  885.91   43.20
  10  -7   1   16.10    3.60
  10  -7   1   24.20    4.10
 -10  -7  -1   17.50    4.70
  10  -7   1   17.20    2.60
  10  -7   1   17.80    3.90
  10   7   1   16.90    4.50
 -10   7  -1   16.90    4.50
 -10   7  -1   11.40   10.40
  10   7   1   18.60    6.30
  10   7   1   19.50    4.20
 -10   7  -1   10.70    3.90
 -11  -7  -1  705.83   32.50
  11  -7   1  765.12   32.10
 -11  -7  -1  733.93   33.30
 -11  -7  -1  708.63   31.60
 -11  -7  -1  695.13   31.90
  11  -7   1  683.33   30.60
  11  -7   1  695.23   30.80
 -11  -7  -1  703.43   38.90
  11  -7   1  735.13   31.70
 -11  -7  -1  670.03   38.80
 -11  -7  -1  733.23   31.70
 -11  -7  -1  653.73   31.90
 -11  -7  -1  673.73   31.50
  11  -7   1  700.43   30.20
 -11  -7  -1  708.83   31.70
 -11   7  -1  746.03   42.50
 -11   7  -1  711.13   30.30
 -11   7  -1  684.63   31.10
 -11   7  -1  635.14   31.70
 -11   7  -1  709.23   30.70
 -11   7  -1  744.63   33.20
  11   7   1  728.33   37.30
 -11   7  -1  709.43   31.70
 -11   7  -1  742.33   40.80
  11   7   1  703.13   30.50
 -11   7  -1  690.33   30.10
 -11   7  -1  744.23   31.10
 -11   7  -1  688.33   33.50
 -11   7  -1  655.73   31.00
  11   7   1  766.62   33.60
 -12  -7  -1  170.28   10.80
 -12  -7  -1  164.68   15.80
  12  -7   1  165.48    9.00
 -12  -7  -1  181.58   11.70
 -12  -7  -1  175.08   12.40
  12  -7   1  165.58   11.30
  12  -7   1  163.28   10.30
 -12  -7  -1  165.28   10.80
 -12  -7  -1  175.38   11.10
 -12  -7  -1  170.88   10.80
 -12  -7  -1  175.48   12.00
  12  -7   1  153.58   10.60
 -12  -7  -1  177.18   11.40
 -12  -7  -1  178.48   11.10
 -12  -7  -1  155.98   11.90
  12   7   1  177.78   10.10
 -12   7  -1  162.78   11.00
 -12   7  -1  162.98   12.50
 -12   7  -1  152.58   12.60
 -12   7  -1  159.88    9.40
 -12   7  -1  149.59   10.50
  12   7   1  171.18   15.00
 -12   7  -1  178.68   10.70
 -12   7  -1  155.48   11.70
  12   7   1  191.88   12.50
 -12   7  -1  168.08   10.40
 -12   7  -1  162.98   10.00
 -12   7  -1  153.68    9.60
  13  -7   1    9.10    3.70
 -13  -7  -1    5.40    2.50
 -13  -7  -1   13.50    3.80
 -13  -7  -1    7.80    2.00
  13  -7   1    6.30    3.70
  13  -7   1    3.40    1.70
 -13  -7  -1   11.20    3.30
 -13  -7  -1    6.10    1.60
 -13  -7  -1    4.40    2.00
 -13  -7  -1   -5.50    8.30
 -13  -7  -1    7.10    2.20
 -13  -7  -1    7.10    2.60
  13  -7   1    6.20    2.40
  13  -7   1    4.90    1.50
 -13  -7  -1    8.40    2.10
 -13  -7  -1    7.50    1.90
 -13   7  -1    4.90    4.30
  13   7   1    8.00    2.10
 -13   7  -1    6.20    1.90
 -13   7  -1    3.40    1.70
 -13   7  -1    6.00    3.20
  13   7   1   13.30    4.30
 -13   7  -1    3.70    2.00
 -13   7  -1    5.00    2.00
 -13   7  -1    8.80    3.20
  13   7   1   10.90    5.30
 -13   7  -1    4.90    1.80
 -13   7  -1   12.10    3.10
 -13   7  -1    6.30    1.70
 -13   7  -1   -6.10   11.30
  14  -7   1   12.90    5.30
  14  -7   1   24.20    6.00
 -14  -7  -1   13.70    4.20
 -14  -7  -1   18.00    3.80
  14  -7   1   17.80    3.50
  14  -7   1   10.20    2.40
 -14  -7  -1   17.40    3.60
 -14  -7  -1    8.30    2.70
 -14  -7  -1   21.10    3.80
  14  -7   1   16.20    6.70
 -14  -7  -1   17.20    3.40
 -14  -7  -1    8.50    2.20
 -14  -7  -1    9.70    2.30
 -14  -7  -1   20.00    4.80
  14  -7   1   23.30    4.90
  14  -7   1   19.50    2.90
 -14   7  -1   10.00    2.50
  14   7   1    7.60    2.40
 -14   7  -1    9.20    3.10
 -14   7  -1   16.10    3.60
  14   7   1   18.80    7.00
 -14   7  -1   13.90    3.60
  14   7   1   20.30    5.20
 -14   7  -1   12.00    2.60
  14   7   1   17.60    2.90
 -14   7  -1   17.00    7.70
 -14   7  -1    9.30    2.30
 -14   7  -1   15.80    4.10
 -14   7  -1   17.20    3.70
 -15  -7  -1   55.39    5.40
  15  -7   1   63.09    6.90
  15  -7   1   57.19    4.70
  15  -7   1   48.00    5.30
 -15  -7  -1   57.89    5.90
 -15  -7  -1   65.99    6.60
 -15  -7  -1   57.39    5.50
 -15  -7  -1   54.09    5.00
  15  -7   1   59.39   10.20
 -15  -7  -1   59.59    5.30
 -15  -7  -1   63.69    6.30
 -15  -7  -1   65.99    5.30
 -15  -7  -1   54.69    5.20
  15  -7   1   48.40   11.40
 -15  -7  -1   67.49    8.60
 -15   7  -1   52.39    6.70
  15   7   1   67.39    7.70
 -15   7  -1   55.39    6.30
 -15   7  -1   49.40    5.00
 -15   7  -1   60.19    6.20
  15   7   1   58.09    8.90
 -15   7  -1   53.39    5.50
 -15   7  -1   57.79    5.50
 -15   7  -1   50.29    5.80
 -15   7  -1   54.29    5.30
  15   7   1   58.19    4.50
 -16  -7  -1   29.60    3.50
 -16  -7  -1   28.50    4.80
 -16  -7  -1   18.20    5.10
 -16  -7  -1   33.30    3.50
  16  -7   1   24.90    5.40
 -16  -7  -1   34.20    3.60
 -16  -7  -1   28.60    4.30
 -16  -7  -1   28.10    3.90
  16  -7   1   29.60    9.90
 -16  -7  -1   31.30    3.40
 -16  -7  -1   29.60    3.80
  16  -7   1   25.10    3.90
 -16  -7  -1   30.60    4.40
 -16   7  -1   30.50    4.50
 -16   7  -1   26.50    4.10
 -16   7  -1   27.60    4.00
 -16   7  -1   26.80    3.80
 -16   7  -1   21.50    4.30
 -16   7  -1   30.60    4.10
  16   7   1   34.90    7.40
 -16   7  -1   31.00    4.60
  16   7   1   32.60    8.60
 -16   7  -1   29.50    4.70
  16   7   1   31.30    3.10
  17  -7   1   50.99    4.30
 -17  -7  -1   57.39    4.60
 -17  -7  -1   53.59    4.70
 -17  -7  -1   58.89    4.10
 -17  -7  -1   55.79    4.40
 -17  -7  -1   55.79    4.00
 -17  -7  -1   51.29    3.80
 -17  -7  -1   51.59    4.80
 -17  -7  -1   53.09    4.00
 -17  -7  -1   55.19    3.90
  17   7   1   51.49    3.60
 -17   7  -1   49.40    4.90
 -17   7  -1   45.80    4.10
  17   7   1   52.49    3.80
 -17   7  -1   41.70    4.10
 -17   7  -1   52.29    4.50
 -17   7  -1   48.70    4.90
 -17   7  -1   47.30    4.40
 -17   7  -1   49.90    4.50
 -17   7  -1   49.90    4.60
  18  -7   1   13.90    2.20
 -18  -7  -1   19.50    2.40
  18  -7   1   15.70    2.70
 -18  -7  -1   22.10    3.00
 -18  -7  -1   19.00    2.10
 -18  -7  -1   21.70    2.00
 -18  -7  -1   20.00    2.10
 -18  -7  -1   18.60    2.00
  18  -7   1   20.30    2.30
 -18  -7  -1   19.80    2.70
  18   7   1   18.90    1.80
 -18   7  -1   15.30    2.50
 -18   7  -1   19.30    2.50
 -18   7  -1   14.30    2.40
 -18   7  -1   18.60    2.40
 -18   7  -1   15.60    3.10
 -18   7  -1   15.10    2.80
  18   7   1   19.80    2.00
 -19  -7  -1    6.80    1.30
 -19  -7  -1   10.80    1.60
 -19  -7  -1   10.50    1.30
 -19  -7  -1    7.30    1.40
 -19  -7  -1    6.70    1.50
 -19  -7  -1    6.70    1.20
  19   7   1    8.50    1.50
 -19   7  -1    9.00    2.10
 -19   7  -1    9.00    1.50
  19   7   1    9.00    1.80
  19  -8  -1   -0.10    0.30
 -19  -8   1   -0.40    0.40
 -19  -8   1   -0.10    0.40
 -19  -8   1    0.10    0.40
  19   8  -1   -0.60    0.30
  19   8  -1   -0.10    0.20
 -19   8   1    0.00    0.50
 -18  -8   1   12.10    1.80
 -18  -8   1   17.00    2.10
 -18  -8   1   11.60    3.00
  18  -8  -1   12.20    1.70
 -18  -8   1   11.60    2.70
 -18  -8   1   12.40    1.70
  18  -8  -1   10.70    1.90
 -18  -8   1   11.80    2.10
  18   8  -1   13.90    1.50
  18   8  -1   12.30    1.50
  18   8  -1   10.50    1.60
 -18   8   1   10.50    1.90
  18   8  -1   10.90    1.50
 -18   8   1   14.40    2.00
 -17  -8   1    7.10    1.70
 -17  -8   1    3.40    1.00
 -17  -8   1   10.90    3.10
  17  -8  -1    2.50    1.20
  17  -8  -1    9.40    2.50
 -17  -8   1    2.50    0.90
 -17  -8   1    3.00    0.70
 -17  -8   1    2.90    1.30
 -17  -8   1    2.10    0.90
 -17   8   1   -0.50    1.50
 -17   8   1    3.40    1.00
 -17   8   1    3.70    1.00
  17   8  -1    3.10    0.80
 -17   8   1    9.30    2.80
 -17   8   1    1.20    1.10
 -17   8   1    3.40    1.30
 -17   8   1    1.10    1.30
  16  -8  -1   15.30    3.10
 -16  -8   1   20.70    4.10
 -16  -8   1   21.10    2.90
 -16  -8   1   25.40    3.10
 -16  -8   1   23.90    3.00
 -16  -8   1   19.90    3.50
 -16  -8   1   21.30    2.80
 -16  -8   1   28.00    3.40
 -16  -8   1   24.60    3.90
  16  -8  -1   19.80    2.80
 -16  -8   1   20.10    3.60
 -16   8   1   19.20    4.10
  16   8  -1   17.40    4.90
 -16   8   1   19.50    3.40
 -16   8   1   17.60    3.90
  16   8  -1   20.30    2.80
 -16   8   1   16.40    4.20
 -16   8   1   17.30    3.60
  16   8  -1   18.40    5.90
 -16   8   1   22.70    5.20
  16   8  -1   20.90    2.30
 -16   8   1   14.00    3.70
 -15  -8   1   -1.40    1.10
  15  -8  -1    0.80    1.20
 -15  -8   1    1.10    0.90
  15  -8  -1   -0.60    1.60
 -15  -8   1    1.30    1.60
 -15  -8   1    0.80    1.70
 -15  -8   1    0.20    0.80
  15  -8  -1    0.60    1.20
 -15  -8   1   -0.70    1.20
  15  -8  -1    0.90    9.40
  15  -8  -1    2.60    6.80
  15  -8  -1    2.20    2.70
 -15  -8   1    0.70    1.20
 -15  -8   1    1.60    0.90
 -15  -8   1    1.90    1.10
 -15   8   1    1.20    1.50
  15   8  -1    0.60    0.90
 -15   8   1   -0.90    1.80
 -15   8   1   -3.50    2.70
 -15   8   1   -2.30    2.30
 -15   8   1    0.00    1.50
  15   8  -1    5.30    4.00
 -15   8   1    1.00    1.60
 -15   8   1   -0.20    1.40
 -15   8   1    1.00    1.50
  15   8  -1    2.90    1.00
  15   8  -1    6.00    4.50
 -15   8   1    0.40    1.20
 -14  -8   1   56.19    5.90
 -14  -8   1   49.30    4.80
  14  -8  -1   46.90   15.70
  14  -8  -1   48.40    5.90
 -14  -8   1   49.10    4.80
  14  -8  -1   52.79    5.10
 -14  -8   1   49.90    5.60
 -14  -8   1   45.50    5.80
 -14  -8   1   50.19    4.80
  14  -8  -1   39.90    7.10
 -14  -8   1   50.49    5.20
  14  -8  -1   50.89    4.60
 -14  -8   1   44.60    5.00
  14  -8  -1   45.30    5.30
  14  -8  -1   40.80   11.40
 -14  -8   1   49.90    6.50
 -14  -8   1   54.89    4.90
 -14   8   1   50.89    6.00
 -14   8   1   46.80    5.30
 -14   8   1   44.50    6.90
 -14   8   1   50.69    5.60
 -14   8   1   51.59    6.60
 -14   8   1   39.20    5.40
  14   8  -1   56.39    7.30
  14   8  -1   40.60    8.00
 -14   8   1   40.30    7.60
  14   8  -1   53.59    4.40
 -14   8   1   37.80    5.20
  13  -8  -1   45.30    6.00
  13  -8  -1   40.70    6.10
  13  -8  -1   49.90    9.70
  13  -8  -1   44.70    4.30
 -13  -8   1   36.40   10.30
 -13  -8   1   41.20    5.70
  13  -8  -1   55.69    8.90
  13  -8  -1   41.60    5.40
 -13   8   1   38.70   13.10
 -13   8   1   37.70    8.20
 -13   8   1   38.20    6.50
  13   8  -1   42.80    7.50
 -13   8   1   54.09    7.20
  13   8  -1   54.69    6.80
 -13   8   1   48.40   14.80
 -13   8   1   41.70    7.00
 -13   8   1   45.90    4.90
  13   8  -1   47.70    4.30
 -13   8   1   41.30    5.40
 -12  -8   1    1.30    1.50
 -12  -8   1    2.50    1.40
 -12  -8   1    4.90    1.80
  12  -8  -1    2.60    1.80
  12  -8  -1    2.20    2.90
  12  -8  -1    3.70    4.10
 -12  -8   1    1.80    1.60
 -12  -8   1    1.90    6.80
 -12  -8   1    2.20    1.40
  12  -8  -1    1.70    1.20
 -12  -8   1   -1.50    1.60
 -12  -8   1    0.50    1.90
  12  -8  -1    2.80    1.90
 -12  -8   1    0.90    1.50
 -12  -8   1    2.80    2.20
 -12  -8   1    2.80    1.80
  12  -8  -1    1.60    2.10
  12   8  -1   -1.60    3.90
 -12   8   1    1.00    2.50
 -12   8   1   -0.40    1.50
 -12   8   1    2.70    1.50
 -12   8   1   -1.00    1.60
 -12   8   1   -1.40    1.80
  12   8  -1    2.00    3.20
 -12   8   1    1.30    1.70
 -12   8   1   -5.40   10.10
 -12   8   1   -2.50    4.10
 -12   8   1    2.20    1.70
 -12   8   1   -0.30    1.60
 -12   8   1   -0.10    3.20
 -12   8   1    2.10    1.60
  12   8  -1    2.50    1.30
 -12   8   1    0.10    3.60
 -11  -8   1  692.03   31.60
 -11  -8   1  686.93   35.20
 -11  -8   1  740.53   31.70
 -11  -8   1  718.63   32.80
  11  -8  -1  688.73   31.10
 -11  -8   1  745.53   32.70
 -11  -8   1  740.13   33.60
 -11  -8   1  722.63   34.20
  11  -8  -1  746.33   30.10
  11  -8  -1  759.92   32.80
  11  -8  -1  662.93   30.90
 -11  -8   1  719.23   36.80
  11  -8  -1  666.73   36.30
 -11  -8   1  680.43   36.00
  11  -8  -1  726.83   32.90
 -11   8   1  726.33   37.70
 -11   8   1  718.43   30.40
 -11   8   1  676.13   36.40
  11   8  -1  739.13   30.60
 -11   8   1  714.93   33.30
  11   8  -1  765.02   36.70
  11   8  -1  793.52   33.90
 -11   8   1  665.93   40.00
 -11   8   1  788.52   32.40
 -11   8   1  753.92   34.80
 -11   8   1  713.53   33.60
 -11   8   1  744.23   34.10
 -11   8   1  727.63   32.70
 -11   8   1  684.33   30.50
 -11   8   1  744.43   31.30
  10  -8  -1   38.80    5.10
 -10  -8   1   45.00    9.30
  10  -8  -1   39.60    4.80
  10  -8  -1   40.70    3.60
 -10  -8   1   37.30    5.40
  10  -8  -1   41.70    5.90
 -10  -8   1   51.79    5.90
  10   8  -1   42.40    7.00
 -10   8   1   37.30   10.70
 -10   8   1   33.70    7.80
 -10   8   1   25.40    6.40
 -10   8   1   37.40    6.20
 -10   8   1   48.90    6.80
  10   8  -1   39.50    4.10
  10   8  -1   38.50    5.50
   9  -8  -1   83.39    7.30
   9  -8  -1  106.59    7.90
  -9  -8   1  101.19   11.30
   9  -8  -1   95.19    6.00
   9  -8  -1   95.29    7.50
  -9   8   1   91.49    9.00
   9   8  -1  120.39    8.70
  -9   8   1  103.09    8.10
   9   8  -1  116.69    7.00
  -9   8   1   87.89   12.50
   9   8  -1  121.49   10.60
   8  -8  -1  108.39    7.70
  -8  -8   1  116.79    9.20
   8  -8  -1  103.99    7.70
  -8  -8   1  143.79   11.80
   8   8  -1  120.59    7.30
   8   8  -1  136.29    9.10
  -8   8   1  110.89   12.70
  -8   8   1  104.29    7.90
   8   8  -1  126.59   10.70
   7  -8  -1  611.04   27.70
  -7  -8   1  680.83   32.10
   7  -8  -1  647.64   28.30
   7   8  -1  672.13   29.10
  -7   8   1  591.34   32.40
   7   8  -1  657.33   31.30
  -7   8   1  653.03   28.20
   6  -8  -1 1245.98   51.79
  -6  -8   1 1301.17   54.19
   6  -8  -1 1205.98   50.39
   6  -8  -1 1173.28   49.80
  -6   8   1 1262.57   54.39
  -6   8   1 1247.48   50.09
   6   8  -1 1310.97   51.39
   6   8  -1 1269.97   53.19
  -6   8   1 1198.38   53.19
   5  -8  -1   36.10    4.00
  -5  -8   1   39.90    6.10
   5  -8  -1   37.50    5.80
   5  -8  -1   33.30    4.20
  -5   8   1   30.60    5.80
   5   8  -1   36.40    5.40
  -5   8   1   56.59    7.30
  -5   8   1   47.60    4.70
   5   8  -1   35.00    4.60
   4  -8  -1 1064.49   44.20
   4  -8  -1 1047.60   43.10
  -4  -8   1 1106.69   46.40
   4  -8  -1 1065.89   43.80
  -4   8   1 1060.09   45.90
  -4   8   1 1132.59   43.40
   4   8  -1 1039.30   47.10
   4   8  -1 1045.70   44.70
  -4   8   1 1114.99   45.10
   4   8  -1 1112.09   46.10
   3  -8  -1  545.95   23.00
   3  -8  -1  517.75   22.10
   3   8  -1  499.65   25.00
   3   8  -1  492.75   23.30
  -3   8   1  509.35   22.20
   3   8  -1  505.95   24.40
  -3   8   1  512.95   24.00
  -3   8   1  560.14   23.70
   2  -8  -1  695.43   28.60
  -2  -8   1  693.13   29.30
  -2   8   1  626.04   27.60
   2   8  -1  704.73   30.00
   2   8  -1  660.73   29.50
  -2   8   1  678.43   29.00
   2   8  -1  650.13   28.80
  -2   8   1  684.93   29.40
   2   8  -1  670.43   30.20
  -1  -8   1   28.00    3.60
   1  -8  -1   19.00    3.00
   1   8  -1   24.60    3.90
  -1   8   1   22.10    3.40
  -1   8   1   18.60    2.70
   1   8  -1   21.30    3.90
  -1   8   1   25.20    4.00
   1   8  -1   25.80    3.80
   0  -8   1 1233.88   49.70
   0  -8  -1 1219.78   49.50
   0   8  -1 1237.08   49.20
   0   8   1 1234.38   50.99
   0   8  -1 1266.77   50.19
   0   8  -1 1270.67   49.40
   0   8   1 1218.78   49.90
   0   8   1 1202.88   48.90
   0   8  -1 1274.37   50.69
  -1  -8  -1 1187.58   49.80
   1  -8   1 1251.77   49.90
  -1   8  -1 1379.06   49.99
  -1   8  -1 1158.18   49.10
   1   8   1 1270.57   50.39
  -1   8  -1 1212.48   50.29
  -1   8  -1 1260.17   50.99
   1   8   1 1257.27   49.60
   2  -8   1   84.99    5.60
   2  -8   1   97.49    6.40
  -2  -8  -1   77.89    6.00
   2   8   1   77.99    5.90
  -2   8  -1   72.89    6.70
   2   8   1   77.69    6.60
  -2   8  -1   83.89    6.00
   2   8   1   81.69    7.10
  -2   8  -1   89.79    6.60
  -2   8  -1  100.39    6.40
   3  -8   1  679.93   28.70
   3  -8   1  646.44   27.70
  -3   8  -1  673.83   29.20
  -3   8  -1  749.73   29.70
   3   8   1  611.54   28.70
   3   8   1  697.63   31.20
   3   8   1  624.34   29.70
  -3   8  -1  701.13   30.50
   4  -8   1  195.88   11.30
  -4  -8  -1  195.88   12.70
   4  -8   1  203.28   10.30
   4  -8   1  197.58   10.70
   4   8   1  184.38   13.30
   4   8   1  203.18   12.70
  -4   8  -1  195.08   13.00
  -4   8  -1  212.78   12.20
  -4   8  -1  230.58   11.20
   5  -8   1  607.94   26.40
   5  -8   1  640.04   27.30
  -5  -8  -1  551.44   28.90
   5  -8   1  634.64   25.90
  -5   8  -1  561.44   27.90
   5   8   1  564.94   26.70
  -5   8  -1  682.23   26.80
   5   8   1  569.64   28.50
  -5   8  -1  648.34   30.20
   6  -8   1    5.40    2.10
  -6  -8  -1    3.80    4.10
   6  -8   1    2.90    1.70
   6   8   1    1.50    2.10
   6   8   1    4.10    3.40
  -6   8  -1    5.40    4.20
  -6   8  -1    4.60    2.30
   7  -8   1    1.20    1.60
   7  -8   1    2.70    1.20
  -7  -8  -1    3.50    4.10
   7  -8   1    3.30    2.10
   7   8   1    2.20    2.10
  -7   8  -1    1.10    5.40
   7   8   1    1.90    3.10
  -7   8  -1   -0.30    2.30
  -8  -8  -1   12.90    4.80
   8  -8   1   13.80    3.70
   8  -8   1    9.90    2.50
   8  -8   1   17.90    3.40
  -8  -8  -1    5.00    2.60
  -8   8  -1   14.70    3.80
   8   8   1   15.10    4.70
   8   8   1    8.30    2.50
  -8   8  -1    6.10    6.50
  -9  -8  -1  633.44   28.90
   9  -8   1  590.14   25.40
  -9  -8  -1  646.94   32.50
   9  -8   1  621.64   27.70
   9  -8   1  580.14   27.10
  -9   8  -1  630.74   28.40
  -9   8  -1  627.64   35.10
  -9   8  -1  579.84   29.70
   9   8   1  644.14   28.90
   9   8   1  623.64   32.10
 -10  -8  -1  178.28   14.30
 -10  -8  -1  204.48   14.20
 -10  -8  -1  169.68   12.10
 -10  -8  -1  176.88   12.10
  10  -8   1  192.68    9.60
  10  -8   1  198.38   11.20
 -10  -8  -1  180.48   15.40
  10  -8   1  187.48   11.50
  10  -8   1  209.58   12.00
  10   8   1  179.18   10.30
 -10   8  -1  180.28   12.10
  10   8   1  192.68   12.50
 -10   8  -1  198.68   12.40
 -10   8  -1  198.08   19.30
  10   8   1  181.28   14.90
 -10   8  -1  189.28   13.70
 -10   8  -1  189.98   18.50
 -11  -8  -1   58.89    7.90
 -11  -8  -1   74.69    7.20
 -11  -8  -1   74.39    6.80
 -11  -8  -1   67.99    6.70
  11  -8   1   81.49    5.30
  11  -8   1   86.39    7.50
 -11  -8  -1   73.39   11.30
  11  -8   1   74.99    6.90
 -11  -8  -1   60.29    9.40
 -11  -8  -1   78.59    7.20
 -11  -8  -1   82.79    7.20
 -11  -8  -1   69.89    8.00
 -11  -8  -1   77.09    8.20
  11  -8   1   68.89    7.10
  11  -8   1   80.39    7.20
  11  -8   1   72.39    6.40
 -11   8  -1   83.19    8.30
 -11   8  -1   69.09    6.00
  11   8   1   76.29    6.50
 -11   8  -1   76.79   14.70
 -11   8  -1   82.29    8.20
 -11   8  -1   61.79    8.40
 -11   8  -1   72.49    8.90
 -11   8  -1   62.49    6.20
  11   8   1   74.39    9.40
 -11   8  -1   66.79    5.90
 -11   8  -1   65.79    5.80
 -11   8  -1   76.39    8.00
 -11   8  -1   74.29    8.70
  11   8   1   79.29    7.70
 -12  -8  -1  137.99    9.40
 -12  -8  -1  147.79   10.30
 -12  -8  -1  132.69   10.90
  12  -8   1  125.49    8.90
 -12  -8  -1  118.59   14.00
 -12  -8  -1  130.89   10.30
  12  -8   1  133.09    9.20
 -12  -8  -1  140.59    9.40
 -12  -8  -1  145.89    9.60
 -12  -8  -1  135.09   10.30
  12  -8   1  124.79    8.70
 -12  -8  -1  138.19    9.70
  12  -8   1  150.88   13.00
 -12  -8  -1  140.59    9.90
  12  -8   1  141.49   10.10
  12  -8   1  154.28    8.20
 -12  -8  -1  146.39    9.30
 -12   8  -1  139.19   11.20
 -12   8  -1  137.19    8.90
 -12   8  -1  135.99    8.40
  12   8   1  133.19    8.40
 -12   8  -1  149.69    9.80
 -12   8  -1  141.09    9.40
 -12   8  -1  144.39    8.50
 -12   8  -1  125.39   18.70
 -12   8  -1  151.38    9.60
 -12   8  -1  118.79   10.50
 -12   8  -1  139.09   12.10
 -12   8  -1  115.09   13.10
 -12   8  -1  140.09    9.40
  12   8   1  146.69   13.20
  12   8   1  158.58   11.00
  13  -8   1   45.10    7.70
  13  -8   1   59.79    4.90
  13  -8   1   57.69    6.70
  13  -8   1   57.79    6.30
 -13  -8  -1   60.29    6.30
 -13  -8  -1   58.89    9.60
  13  -8   1   51.19    6.50
 -13  -8  -1   68.49   13.60
 -13  -8  -1   72.09    7.40
 -13  -8  -1   60.59    7.80
 -13  -8  -1   78.99    9.20
 -13   8  -1   53.19    8.30
  13   8   1   60.49    8.80
 -13   8  -1   63.69    8.90
  13   8   1   62.79    6.90
 -13   8  -1   57.09    8.00
 -13   8  -1   65.79    9.80
 -13   8  -1   55.29   14.80
 -13   8  -1   71.29    7.00
  13   8   1   64.99    5.10
 -13   8  -1   76.69    8.10
 -14  -8  -1   54.29    7.40
 -14  -8  -1   58.09    5.70
  14  -8   1   64.29    5.70
  14  -8   1   63.89    5.00
 -14  -8  -1   64.89    6.00
 -14  -8  -1   63.09    5.50
 -14  -8  -1   59.79    6.80
  14  -8   1   66.19    9.40
 -14  -8  -1   71.69    6.90
 -14  -8  -1   64.09    6.20
 -14  -8  -1   57.39    5.30
 -14  -8  -1   71.29    5.70
  14  -8   1   55.99    6.80
  14  -8   1   68.59    6.40
  14  -8   1   65.49   11.10
 -14  -8  -1   69.69    5.80
 -14   8  -1   50.99    9.00
 -14   8  -1   65.79    6.40
 -14   8  -1   56.09    5.40
 -14   8  -1   42.40    9.00
 -14   8  -1   70.19    6.10
 -14   8  -1   55.79    5.20
 -14   8  -1   60.79    5.90
 -14   8  -1   68.29    6.60
  14   8   1   64.19    4.90
  14   8   1   68.79    9.00
  14   8   1   71.09    7.40
 -14   8  -1   57.29    6.10
 -14   8  -1   59.19    7.90
 -14   8  -1   61.19    7.00
  15  -8   1    8.30    7.10
 -15  -8  -1    1.30    1.10
  15  -8   1    4.30    1.30
 -15  -8  -1    1.80    1.20
 -15  -8  -1    2.00    1.60
 -15  -8  -1    2.90    1.40
  15  -8   1    9.40    6.20
  15  -8   1    2.70    2.70
 -15  -8  -1    2.10    1.10
  15  -8   1    2.20    7.50
 -15  -8  -1    0.10    1.10
 -15  -8  -1   -0.10    1.30
 -15  -8  -1   -0.20    2.10
  15  -8   1    1.90    1.60
  15  -8   1    3.70    1.30
 -15  -8  -1    1.50    1.10
[truncated: 10,341,458 more chars]
