# Supplementary material for: Bis[tris­(diiso­butyl­dithio­carbamato)-μ3-sulfido-tri-μ2-di­sulfido-trimolybdenum(IV)] sulfide tetra­hydro­furan monosolvate
Source: Acta Crystallogr E Crystallogr Commun. 2024 Apr 18;80(Pt 5):472–5. doi: 10.1107/S2056989024002949 (PMC11074580; doi:10.1107/S2056989024002949)
Supplement: Supplementary file 2 [file e-80-00472-Isup3.hkl]

data_I                                                                          
_shelx_title ' AM_Cu_006_0m_a.res in P2(1)/n'                                   
_shelx_refln_list_code          4                                               
_shelx_F_calc_maximum      800.65                                               
_exptl_crystal_F_000      4632.00                                               
_reflns_d_resolution_high  0.7979                                               
                                                                                
loop_                                                                           
 _space_group_symop_operation_xyz                                               
 'x, y, z'                                                                      
 '-x+1/2, y+1/2, -z+1/2'                                                        
 '-x, -y, -z'                                                                   
 'x-1/2, -y-1/2, z-1/2'                                                         
                                                                                
_cell_length_a    16.1699                                                       
_cell_length_b    21.1139                                                       
_cell_length_c    30.0046                                                       
_cell_angle_alpha  90.000                                                       
_cell_angle_beta   91.576                                                       
_cell_angle_gamma  90.000                                                       
                                                                                
_shelx_F_squared_multiplier     1.000                                           
                                                                                
loop_                                                                           
 _refln_index_h                                                                 
 _refln_index_k                                                                 
 _refln_index_l                                                                 
 _refln_F_squared_calc                                                          
 _refln_F_squared_meas                                                          
 _refln_F_squared_sigma                                                         
 _refln_observed_status                                                         
   2   0   0      32641.04      28538.23       684.69 o                         
   4   0   0      14541.69      15458.70       637.34 o                         
   6   0   0     102514.96     103682.65      3070.38 o                         
   8   0   0      64469.06      65134.96      1593.65 o                         
  10   0   0        267.56        318.57        72.37 o                         
  12   0   0      17953.71      17978.36       264.31 o                         
  14   0   0      61977.59      65859.83       825.00 o                         
  16   0   0      20043.62      20442.39       299.30 o                         
  18   0   0       3958.10       4326.83        99.55 o                         
  20   0   0       1093.91       1296.98        62.28 o                         
   1   1   0     167659.56     176113.05      4560.05 o                         
   2   1   0      21737.95      24848.65       456.34 o                         
   3   1   0       3358.84       3234.20       143.43 o                         
   4   1   0        274.61        311.46        87.04 o                         
   5   1   0       3542.95       3625.32       135.26 o                         
   6   1   0      13159.50      14332.67       323.93 o                         
   7   1   0        575.20        815.09        74.49 o                         
   8   1   0      10823.35      12030.01       291.00 o                         
   9   1   0       1887.82       2363.07       127.75 o                         
  10   1   0       1787.33       1917.57        94.54 o                         
  11   1   0        197.98        148.09        40.00 o                         
  12   1   0       8411.91       8249.96       150.30 o                         
  13   1   0        914.36        678.27        54.79 o                         
  14   1   0       3312.98       3408.85       101.60 o                         
  15   1   0       4196.01       4078.24        99.50 o                         
  16   1   0         29.66        -17.20        17.20 o                         
  17   1   0        578.91        361.59        40.14 o                         
  18   1   0        218.94        110.17        13.36 o                         
  19   1   0         82.47         25.17         9.52 o                         
  20   1   0         12.34         -3.21         8.68 o                         
   0   2   0     232232.66     232584.25      5035.72 o                         
   1   2   0     249367.77     255587.95      4326.61 o                         
   2   2   0      30279.45      32323.92       591.90 o                         
   3   2   0      81100.11      79213.07      1833.28 o                         
   4   2   0      18283.91      18853.05       398.89 o                         
   5   2   0       8514.56       8809.24       196.81 o                         
   6   2   0       8099.05       8559.09       211.29 o                         
   7   2   0      43312.48      43800.88       836.26 o                         
   8   2   0      65327.88      67571.23      1166.82 o                         
   9   2   0      23111.35      23261.20       448.92 o                         
  10   2   0       3095.73       3061.29       109.88 o                         
  11   2   0        197.24        200.94        47.36 o                         
  12   2   0       4825.95       4957.05        92.05 o                         
  13   2   0       6909.66       6907.04       103.17 o                         
  14   2   0      37974.24      39020.66       347.58 o                         
  15   2   0       8406.25       8982.98       123.50 o                         
  16   2   0         83.39         24.81        17.12 o                         
  17   2   0          3.91        -13.38        13.38 o                         
  18   2   0         86.02         18.28        13.52 o                         
  19   2   0        143.59         99.54        10.02 o                         
  20   2   0       1567.36       1565.19        44.36 o                         
   1   3   0      54801.65      53386.75      1186.57 o                         
   2   3   0      84023.28      90905.99      2198.40 o                         
   3   3   0         21.55         73.74        37.57 o                         
   4   3   0        710.91        626.60        53.59 o                         
   5   3   0       4536.66       4057.45       140.63 o                         
   6   3   0       9130.48       7976.68       204.60 o                         
   7   3   0      33532.12      32317.00      1089.56 o                         
   8   3   0       5210.43       5634.34       158.47 o                         
   9   3   0      15340.39      16187.72       326.63 o                         
  10   3   0      30886.65      32068.01       468.51 o                         
  11   3   0       1932.94       1902.84        88.49 o                         
  12   3   0       1570.86       1091.18        60.03 o                         
  13   3   0       1497.90       1178.78        51.93 o                         
  14   3   0       3134.87       3022.75        74.50 o                         
  15   3   0       2441.19       2475.48        66.57 o                         
  16   3   0        813.79        585.95        48.79 o                         
  17   3   0         46.97         -0.38        14.26 o                         
  18   3   0       1421.81       1447.72        39.16 o                         
  19   3   0          1.37         -8.31         8.31 o                         
  20   3   0         84.21         12.95         6.25 o                         
   0   4   0      65477.02      72005.05      1618.86 o                         
   1   4   0      42188.57      43666.85       875.93 o                         
   2   4   0      54164.68      54722.26      1091.24 o                         
   3   4   0        531.82        558.47        62.22 o                         
   4   4   0      32784.27      32015.64       572.11 o                         
   5   4   0      18128.27      17541.02       316.11 o                         
   6   4   0       1449.80       1226.79        78.39 o                         
   7   4   0      30357.43      30757.59       742.99 o                         
   8   4   0       6713.78       7295.55       199.44 o                         
   9   4   0      41502.13      41622.99       675.74 o                         
  10   4   0        407.76        569.80        78.48 o                         
  11   4   0       2645.05       2579.55       107.27 o                         
  12   4   0      16406.63      15518.96       180.01 o                         
  13   4   0      25302.48      26685.44       259.52 o                         
  14   4   0          6.31        -15.45        33.71 o                         
  15   4   0       1498.69       1305.17        51.99 o                         
  16   4   0        625.21        400.81        34.85 o                         
  17   4   0       7468.44       7842.22        98.42 o                         
  18   4   0        301.63        223.09        29.58 o                         
  19   4   0         33.14         13.54         8.82 o                         
  20   4   0         74.21         30.66        24.53 o                         
   1   5   0       4662.92       5206.89       144.67 o                         
   2   5   0      37023.01      37369.09       778.46 o                         
   3   5   0       3264.38       3665.66       128.41 o                         
   4   5   0       1868.25       1528.83        92.41 o                         
   5   5   0       6985.62       6670.80       169.66 o                         
   6   5   0       2596.17       2216.18       100.00 o                         
   7   5   0      16592.51      15984.15       331.84 o                         
   8   5   0     125294.48     125881.82      1919.50 o                         
   9   5   0      19746.65      17885.62       311.30 o                         
  10   5   0      30480.77      30157.75       431.37 o                         
  11   5   0       1458.73       1564.07        86.01 o                         
  12   5   0        105.84        113.27        25.40 o                         
  13   5   0       4281.63       4176.43        79.57 o                         
  14   5   0       2035.83       1829.07        60.80 o                         
  15   5   0         25.65         -8.87        16.44 o                         
  16   5   0        684.41        370.35        30.76 o                         
  17   5   0       1000.89        883.25        37.72 o                         
  18   5   0       1654.04       1908.36        42.84 o                         
  19   5   0       2262.71       2366.75        44.57 o                         
   0   6   0      12983.58      12875.13       313.15 o                         
   1   6   0       8851.18       7966.92       178.96 o                         
   2   6   0        984.12       1207.52        79.34 o                         
   3   6   0      25942.10      23759.54       412.35 o                         
   4   6   0      20753.61      20786.09       360.32 o                         
   5   6   0      65860.88      64377.48      1122.63 o                         
   6   6   0      57160.84      58711.09      1034.86 o                         
   7   6   0      16166.50      15332.56       385.36 o                         
   8   6   0       3053.12       2937.31       191.89 o                         
   9   6   0      65850.53      65411.17       891.13 o                         
  10   6   0      35194.38      35089.93       505.06 o                         
  11   6   0        583.20        612.99        56.12 o                         
  12   6   0       7964.60       7681.23       109.98 o                         
  13   6   0       9201.22       9317.74       113.28 o                         
  14   6   0        769.21        601.18        40.91 o                         
  15   6   0        336.71        140.58        18.99 o                         
  16   6   0       8595.96       8797.97       109.07 o                         
  17   6   0         69.98         22.55        11.55 o                         
  18   6   0         51.09         32.63         9.29 o                         
  19   6   0        547.96        567.85        23.77 o                         
   1   7   0      59000.23      56055.13       807.29 o                         
   2   7   0      16608.04      15403.91       279.59 o                         
   3   7   0      42318.20      40969.30       590.40 o                         
   4   7   0        305.31        691.77        66.12 o                         
   5   7   0        663.95       1079.42        74.67 o                         
   6   7   0       2887.11       3244.62       139.37 o                         
   7   7   0       3645.84       4291.56       169.44 o                         
   8   7   0      64085.98      63153.84       851.59 o                         
   9   7   0      25974.47      25861.62       441.98 o                         
  10   7   0         56.45        145.85        41.57 o                         
  11   7   0       2425.57       2359.57        68.53 o                         
  12   7   0       6752.40       6834.83       110.22 o                         
  13   7   0       1116.01        932.37        49.11 o                         
  14   7   0        571.20        350.45        22.47 o                         
  15   7   0        254.24        195.28        19.82 o                         
  16   7   0        481.27        349.04        28.70 o                         
  17   7   0       8658.05       9169.76       112.02 o                         
  18   7   0        617.88        624.07        30.78 o                         
  19   7   0       3885.55       4026.77        71.91 o                         
   0   8   0       7937.37       7723.60       236.69 o                         
   1   8   0        174.04        420.00        64.67 o                         
   2   8   0      49728.60      48137.70       679.04 o                         
   3   8   0     143550.81     140158.75      2539.35 o                         
   4   8   0     229109.52     222264.69      2714.62 o                         
   5   8   0      20629.12      20020.72       340.78 o                         
   6   8   0      67138.66      66229.44      1002.09 o                         
   7   8   0      31409.54      32049.11       582.64 o                         
   8   8   0     103548.38     102367.88      1413.03 o                         
   9   8   0      23162.87      22544.39       422.93 o                         
  10   8   0      13492.80      12952.59       210.06 o                         
  11   8   0       3877.01       3819.04        80.18 o                         
  12   8   0       9490.37       9678.34       118.85 o                         
  13   8   0        120.34         62.61        28.25 o                         
  14   8   0         59.32         25.36        17.68 o                         
  15   8   0       1463.67       1496.79        53.02 o                         
  16   8   0       1857.95       1732.33        48.14 o                         
  17   8   0       2362.83       2619.33        56.28 o                         
  18   8   0       1379.93       1434.67        36.40 o                         
  19   8   0        674.06        687.93        29.95 o                         
   1   9   0         19.30        460.04        52.46 o                         
   2   9   0      17895.39      18565.86       387.39 o                         
   3   9   0          9.05         91.70        53.38 o                         
   4   9   0       2348.94       2729.06       131.68 o                         
   5   9   0      32490.64      30966.63       495.10 o                         
   6   9   0       3348.86       3441.02       137.86 o                         
   7   9   0      21480.12      21763.08       336.06 o                         
   8   9   0       7809.68       8402.25       198.87 o                         
   9   9   0         38.93        154.59        35.85 o                         
  10   9   0       1330.91       1372.96        54.33 o                         
  11   9   0       3542.38       3747.34        74.84 o                         
  12   9   0       2644.33       2669.77        61.86 o                         
  13   9   0       4686.56       4918.60        84.52 o                         
  14   9   0       6180.85       6808.26        96.51 o                         
  15   9   0      10699.99      10867.55       147.96 o                         
  16   9   0       1116.44       1171.03        45.75 o                         
  17   9   0        731.89        856.36        35.91 o                         
  18   9   0       1030.79       1070.77        36.03 o                         
  19   9   0        121.97         73.58        30.66 o                         
   0  10   0      28958.95      29550.77       614.57 o                         
   1  10   0       4209.73       4071.54       133.93 o                         
   2  10   0     168433.53     163803.20      2026.21 o                         
   3  10   0          9.92        218.46        60.39 o                         
   4  10   0     134599.20     127190.46      1610.99 o                         
   5  10   0      22631.24      21915.46       383.09 o                         
   6  10   0       5477.71       5119.09       134.32 o                         
   7  10   0         65.70        167.40        39.53 o                         
   8  10   0        442.38        287.51        42.09 o                         
   9  10   0       5497.50       5601.00       110.82 o                         
  10  10   0       4954.27       5172.32        89.72 o                         
  11  10   0        140.50         48.39        26.58 o                         
  12  10   0        423.25        329.42        25.49 o                         
  13  10   0       3837.76       3805.95        67.54 o                         
  14  10   0       5884.38       6027.17        91.02 o                         
  15  10   0        252.09        193.47        19.43 o                         
  16  10   0      10571.62      10719.53       123.30 o                         
  17  10   0         23.48         13.72         8.81 o                         
  18  10   0      19933.59      21098.54       242.64 o                         
   1  11   0      20825.12      19846.11       343.61 o                         
   2  11   0      26685.03      25327.47       462.64 o                         
   3  11   0       4724.93       4398.51       133.99 o                         
   4  11   0        635.98        817.72        81.18 o                         
   5  11   0        215.97        140.48        42.04 o                         
   6  11   0      10730.74      10962.42       201.39 o                         
   7  11   0         34.87         59.41        35.34 o                         
   8  11   0       4175.07       4192.97       120.68 o                         
   9  11   0       6335.90       6083.14       102.77 o                         
  10  11   0       7216.17       6410.67        96.43 o                         
  11  11   0        652.49        325.80        33.58 o                         
  12  11   0        149.24         82.21        18.69 o                         
  13  11   0         14.67         11.35        16.53 o                         
  14  11   0        643.98        534.62        41.80 o                         
  15  11   0        593.35        685.73        35.35 o                         
  16  11   0       4682.98       5491.17        81.79 o                         
  17  11   0       3237.06       3623.99        60.20 o                         
  18  11   0       3875.85       4228.28        71.20 o                         
   0  12   0      30046.49      27200.95       760.80 o                         
   1  12   0         57.01         59.69        55.76 o                         
   2  12   0      12519.53      11136.68       206.16 o                         
   3  12   0      25630.99      24582.54       399.42 o                         
   4  12   0      22970.63      21582.74       331.43 o                         
   5  12   0       1510.74       1217.82        89.12 o                         
   6  12   0      15924.70      15312.72       243.09 o                         
   7  12   0          8.96         88.89        46.36 o                         
   8  12   0       7737.16       7313.41       114.16 o                         
   9  12   0       5524.63       5368.07        89.48 o                         
  10  12   0       2259.74       2347.96        64.46 o                         
  11  12   0       8211.13       7784.44       143.59 o                         
  12  12   0      12515.59      12566.77       135.72 o                         
  13  12   0       2336.45       2331.57        57.82 o                         
  14  12   0          3.76         22.08        13.91 o                         
  15  12   0       2686.66       2792.96        56.44 o                         
  16  12   0       7074.48       7847.91       119.51 o                         
  17  12   0      17866.05      19034.34       213.34 o                         
  18  12   0       6817.63       7295.59       349.48 o                         
   1  13   0      18289.07      16871.46       237.71 o                         
   2  13   0       4108.38       4027.86       110.17 o                         
   3  13   0        128.28        117.55        45.41 o                         
   4  13   0        651.80        587.71        72.28 o                         
   5  13   0      29638.25      28290.87       418.06 o                         
   6  13   0      15753.45      15965.28       285.22 o                         
   7  13   0        882.99        648.42        44.62 o                         
   8  13   0       1189.12       1019.82        52.51 o                         
   9  13   0        173.58        104.59        27.21 o                         
  10  13   0       5299.21       5642.92        89.40 o                         
  11  13   0       4126.70       4285.13        80.30 o                         
  12  13   0       3143.80       2988.66        63.62 o                         
  13  13   0      18937.25      19380.11       230.57 o                         
  14  13   0         62.87         39.69        13.32 o                         
  15  13   0        381.90        199.30        19.25 o                         
  16  13   0        532.06        796.49        34.95 o                         
  17  13   0        941.28       1006.78        39.78 o                         
   0  14   0        476.71        339.72        69.16 o                         
   1  14   0       3290.84       2933.38       106.58 o                         
   2  14   0       6784.36       6209.67       140.47 o                         
   3  14   0      12407.35      11852.04       230.38 o                         
   4  14   0          2.57        100.66        47.90 o                         
   5  14   0      19983.70      19771.26       329.62 o                         
   6  14   0      17227.45      15736.20       185.23 o                         
   7  14   0       5783.06       5407.01       104.80 o                         
   8  14   0       3047.31       2643.31        70.00 o                         
   9  14   0       1861.13       1766.99        61.28 o                         
  10  14   0        140.15         56.14        18.65 o                         
  11  14   0        324.86        246.02        21.23 o                         
  12  14   0          1.84        -15.88        19.69 o                         
  13  14   0          1.59        -13.49        13.49 o                         
  14  14   0       8092.88       8949.13       122.54 o                         
  15  14   0        923.73       1199.26        53.48 o                         
  16  14   0        451.91        693.51        32.59 o                         
  17  14   0       8690.15       9027.41       179.44 o                         
   1  15   0         90.92         63.21        51.68 o                         
   2  15   0       3402.20       3168.22       130.00 o                         
   3  15   0        949.47        731.90        47.23 o                         
   4  15   0       3257.53       3131.94        78.57 o                         
   5  15   0       1671.07       1643.57        76.24 o                         
   6  15   0      12409.49      12395.56       151.47 o                         
   7  15   0      11472.44      11376.82       146.06 o                         
   8  15   0      15028.33      15971.24       195.63 o                         
   9  15   0        250.48        217.29        27.96 o                         
  10  15   0          8.72        -17.44        20.86 o                         
  11  15   0       2288.67       2164.98        62.21 o                         
  12  15   0       5516.59       6013.10        93.15 o                         
  13  15   0        601.85        647.66        43.86 o                         
  14  15   0          8.04         -9.65        10.86 o                         
  15  15   0       3838.98       4310.24        72.78 o                         
  16  15   0        791.27        692.46        37.05 o                         
   0  16   0      34237.64      31938.00       404.18 o                         
   1  16   0        621.39        528.54        37.42 o                         
   2  16   0       4159.27       3734.07       122.16 o                         
   3  16   0        377.50        258.36        27.00 o                         
   4  16   0      16588.86      16236.85       177.99 o                         
   5  16   0       5101.75       4626.06       117.59 o                         
   6  16   0       1126.57        711.33        61.67 o                         
   7  16   0        442.10        339.32        30.80 o                         
   8  16   0       8783.72       8354.77       124.06 o                         
   9  16   0       5008.16       5706.58        98.57 o                         
  10  16   0       2863.27       2692.77        70.04 o                         
  11  16   0       2535.72       2593.70        91.57 o                         
  12  16   0       1471.34       1667.27        50.29 o                         
  13  16   0       1785.87       1572.40        44.74 o                         
  14  16   0        741.42        773.21        32.80 o                         
  15  16   0       3181.82       3364.96        64.17 o                         
  16  16   0          6.79         16.25         8.67 o                         
   1  17   0       5811.93       5424.10        98.50 o                         
   2  17   0        254.49        140.56        33.29 o                         
   3  17   0        662.54        546.72        40.75 o                         
   4  17   0        866.13        560.96        34.26 o                         
   5  17   0         61.34         55.69        33.68 o                         
   6  17   0        137.89         84.03        43.52 o                         
   7  17   0       3238.98       4235.19        96.08 o                         
   8  17   0       4689.56       4686.90        94.18 o                         
   9  17   0       1707.27       2006.43        61.76 o                         
  10  17   0       7610.98       8152.38       142.76 o                         
  11  17   0         17.95         -0.65        13.75 o                         
  12  17   0         19.66         -6.61        10.78 o                         
  13  17   0         17.28         16.54        12.40 o                         
  14  17   0       2707.55       2921.37        58.54 o                         
  15  17   0        158.65         67.76        11.42 o                         
   0  18   0      14157.89      13776.62       241.93 o                         
   1  18   0          4.10        -21.31        21.31 o                         
   2  18   0      12660.54      12332.75       155.00 o                         
   3  18   0       8713.61       8247.68       117.59 o                         
   4  18   0       5411.93       4887.62       184.64 o                         
   5  18   0       8293.04       8234.08       134.21 o                         
   6  18   0       6541.32       6417.62       108.42 o                         
   7  18   0       2626.96       2602.30        77.57 o                         
   8  18   0       9646.10       9680.48       132.95 o                         
   9  18   0       5261.46       5514.50       112.19 o                         
  10  18   0       3617.46       4097.41        80.29 o                         
  11  18   0        388.13        268.64        18.39 o                         
  12  18   0       2344.57       2370.72        54.25 o                         
  13  18   0        545.89        760.93        34.21 o                         
  14  18   0       3788.11       4049.47        90.65 o                         
   1  19   0        430.19        219.23        26.49 o                         
   2  19   0         60.58         -6.20        21.59 o                         
   3  19   0       1894.35       1885.14        66.27 o                         
   4  19   0       5837.79       6196.59       107.59 o                         
   5  19   0       1091.43        810.14        62.51 o                         
   6  19   0       1944.13       2099.55        66.50 o                         
   7  19   0        154.47        136.93        20.58 o                         
   8  19   0        928.94       1325.20        56.12 o                         
   9  19   0       3600.11       3755.02        71.80 o                         
  10  19   0         27.26        -10.70        11.82 o                         
  11  19   0          5.89         -7.52        13.56 o                         
  12  19   0       1220.08       1214.43        37.75 o                         
  13  19   0        218.58        107.54        15.57 o                         
  14  19   0        157.72         80.16        30.18 o                         
   0  20   0      30932.43      32815.65       511.60 o                         
   1  20   0          4.11          6.79        20.82 o                         
   2  20   0       2954.14       2998.81        76.76 o                         
   3  20   0        898.43        536.83        34.09 o                         
   4  20   0       2013.13       2032.96        68.50 o                         
   5  20   0       3060.79       3019.56        76.36 o                         
   6  20   0         80.70         30.49        18.57 o                         
   7  20   0        192.12        139.19        17.55 o                         
   8  20   0         56.83         17.13        14.14 o                         
   9  20   0       2817.22       2910.71        62.49 o                         
  10  20   0        387.10        246.94        32.62 o                         
  11  20   0         99.59         27.76        12.51 o                         
  12  20   0        108.67         23.10        12.69 o                         
  13  20   0       1685.25       1785.81        49.28 o                         
   1  21   0        883.75       1147.24        74.20 o                         
   2  21   0        787.38        556.15        45.90 o                         
   3  21   0        190.98        137.57        27.48 o                         
   4  21   0        290.35        159.03        26.02 o                         
   5  21   0       9960.51      10800.13       143.99 o                         
   6  21   0        489.39        448.87        48.13 o                         
   7  21   0       4842.97       5473.80        84.92 o                         
   8  21   0         47.61         38.96        13.01 o                         
   9  21   0        315.89        150.07        22.75 o                         
  10  21   0          8.85         -9.46         9.57 o                         
  11  21   0         29.11         -9.30         9.30 o                         
  12  21   0         27.57         22.94        12.35 o                         
   0  22   0      17572.30      19011.33       322.96 o                         
   1  22   0       3886.11       4289.40        96.87 o                         
   2  22   0        143.40         55.50        19.86 o                         
   3  22   0       1041.80       1061.12        65.06 o                         
   4  22   0        115.39         53.78        19.00 o                         
   5  22   0          5.05        -24.44        24.44 o                         
   6  22   0       1572.55       1584.91        64.98 o                         
   7  22   0       1399.14       1547.74        61.13 o                         
   8  22   0        103.01         91.11        14.57 o                         
   9  22   0         41.01         -0.45        13.64 o                         
  10  22   0       3826.47       4135.93        84.20 o                         
  11  22   0        212.36         91.88        16.07 o                         
   1  23   0       1019.11        928.03        66.82 o                         
   2  23   0         91.82         73.12        20.55 o                         
   3  23   0          6.52         11.42        28.52 o                         
   4  23   0        326.24        187.52        30.40 o                         
   5  23   0          3.70        -14.45        19.72 o                         
   6  23   0         29.57          6.85        13.86 o                         
   7  23   0         20.16        -13.19        13.19 o                         
   8  23   0        444.50        237.61        33.06 o                         
   9  23   0        632.21        540.05        52.94 o                         
   0  24   0       2572.26       2779.10       117.07 o                         
   1  24   0       2592.20       2434.67        87.92 o                         
   2  24   0         13.57        -27.71        27.71 o                         
   3  24   0       2594.26       2898.39        88.32 o                         
   4  24   0       7162.72       7964.39       149.19 o                         
   5  24   0        141.78         -2.43        16.24 o                         
   6  24   0        254.59         95.55        19.45 o                         
   7  24   0        627.33        757.12        50.28 o                         
   8  24   0        396.27        158.71        23.98 o                         
   1  25   0        227.62        182.94        24.69 o                         
   2  25   0       1170.41       1233.60        75.50 o                         
   3  25   0         83.66        113.03        30.97 o                         
   4  25   0        368.14        227.09        30.77 o                         
   5  25   0          4.21        -16.59        16.59 o                         
   6  25   0       1382.25       1701.86        69.50 o                         
   0  26   0       1508.78       1582.32       105.62 o                         
   1  26   0        380.67        276.28        32.00 o                         
   2  26   0         11.43          6.38        15.48 o                         
   3  26   0       2789.94       2791.78        99.58 o                         
 -19   0   1        193.61         74.36        14.00 o                         
 -17   0   1       6143.18       6776.81       140.91 o                         
 -15   0   1      13861.41      14352.28       241.77 o                         
 -13   0   1      14553.51      15223.84       247.22 o                         
 -11   0   1       3463.92       3697.49       167.55 o                         
  -9   0   1       5690.69       6029.18       285.92 o                         
  -7   0   1       6154.00       6310.45       373.82 o                         
  -5   0   1      22061.13      21504.27      1307.16 o                         
  -3   0   1     641032.88     590231.50     23765.37 o                         
  -1   0   1     131960.70     117703.91      2978.67 o                         
   1   0   1     126080.03     123538.75      4702.06 o                         
   3   0   1     287859.59     286645.75     13373.81 o                         
   5   0   1      63970.38      66026.44      1533.19 o                         
   7   0   1      41821.68      39749.48      1011.11 o                         
   9   0   1         52.25        -25.46        81.15 o                         
  11   0   1         26.60         -8.59        53.22 o                         
  13   0   1      13565.28      13347.04       217.53 o                         
  15   0   1        256.30        203.75        34.79 o                         
  17   0   1         27.83         56.10        22.73 o                         
  19   0   1         24.78        -11.65        11.65 o                         
 -20   1   1        587.67        492.06        24.53 o                         
 -19   1   1         79.27         48.60         8.85 o                         
 -18   1   1       1555.82       1555.86        42.84 o                         
 -17   1   1        983.12        890.73        50.77 o                         
 -16   1   1       3341.51       3692.14        76.58 o                         
 -15   1   1         85.46         43.36        20.71 o                         
 -14   1   1        355.89        217.61        27.18 o                         
 -13   1   1       3634.36       3343.03        80.70 o                         
 -12   1   1        774.11        611.62        45.49 o                         
 -11   1   1         39.50         24.85        34.73 o                         
 -10   1   1       5025.99       4816.86       127.50 o                         
  -9   1   1       4091.27       3929.87       161.73 o                         
  -8   1   1      18964.22      20085.32       427.56 o                         
  -7   1   1      92993.96      95308.39      1573.57 o                         
  -6   1   1       1397.43       1655.07        84.65 o                         
  -5   1   1      17770.66      18574.22       373.82 o                         
  -4   1   1      17235.44      14892.83       313.45 o                         
  -3   1   1        710.93        553.19        59.62 o                         
  -2   1   1     180981.98     189943.88      3244.71 o                         
  -1   1   1      11974.72      15819.52       265.56 o                         
   0   1   1        113.06        167.91        20.56 o                         
   2   1   1     272952.97     291978.34      7189.37 o                         
   3   1   1     121670.37     123539.17      2782.55 o                         
   4   1   1       2094.82       1973.37       111.53 o                         
   5   1   1      34005.92      35046.52       714.11 o                         
   6   1   1       4005.82       4035.54       249.45 o                         
   7   1   1       5593.96       6085.19       173.31 o                         
   8   1   1      32571.50      31792.12       607.40 o                         
   9   1   1       2166.82       2214.44       116.49 o                         
  10   1   1       1921.85       2132.41       121.19 o                         
  11   1   1         78.17         62.60        39.76 o                         
  12   1   1       6627.44       6164.75       101.39 o                         
  13   1   1      23343.19      24326.58       233.93 o                         
  14   1   1       4129.70       4039.03        88.69 o                         
  15   1   1      21790.09      23119.46       233.10 o                         
  16   1   1       1552.36       1473.63        56.39 o                         
  17   1   1       5481.67       5740.50        91.36 o                         
  18   1   1       1001.94       1003.21        35.24 o                         
  19   1   1       1604.09       1749.74        35.59 o                         
  20   1   1        725.63        704.70        34.15 o                         
 -20   2   1          3.58         -6.13         6.13 o                         
 -19   2   1       2177.33       2111.39        36.72 o                         
 -18   2   1       4709.65       4666.57        70.04 o                         
 -17   2   1       1542.92       1588.34        48.32 o                         
 -16   2   1        316.84        167.73        20.02 o                         
 -15   2   1       8050.57       8442.07       119.16 o                         
 -14   2   1        667.20        504.80        41.82 o                         
 -13   2   1       1508.32       1135.42        51.01 o                         
 -12   2   1       1917.54       1781.73        66.66 o                         
 -11   2   1       4303.46       4396.79       132.34 o                         
 -10   2   1        240.51        343.25        44.74 o                         
  -9   2   1      44497.37      45359.75       726.38 o                         
  -8   2   1       5207.04       6183.43       238.55 o                         
  -7   2   1      15259.61      17293.32       369.13 o                         
  -6   2   1       5146.87       5384.05       162.87 o                         
  -5   2   1        342.18        519.50        52.79 o                         
  -4   2   1      61317.01      59720.85       914.48 o                         
  -3   2   1      11306.84      11437.31       256.06 o                         
  -2   2   1     281093.97     289334.19      4876.28 o                         
  -1   2   1      53014.91      52952.31       833.49 o                         
   0   2   1      77751.16      91285.47      1222.64 o                         
   1   2   1      25495.46      25288.58       507.97 o                         
   2   2   1     102939.02     107470.54      2885.66 o                         
   3   2   1      25058.91      26178.62      1111.53 o                         
   4   2   1      43697.41      44465.69       932.15 o                         
   5   2   1        952.79       1278.04       106.02 o                         
   6   2   1      12303.89      13392.87       260.32 o                         
   7   2   1      96604.62      95033.83      1477.23 o                         
   8   2   1       1875.70       1513.32        97.08 o                         
   9   2   1      10934.82      11685.02       271.38 o                         
  10   2   1       2700.46       2357.16       104.23 o                         
  11   2   1         94.00        184.61        59.27 o                         
  12   2   1       2624.61       2621.39        77.49 o                         
  13   2   1       1192.28        849.22        71.50 o                         
  14   2   1       3749.89       3954.63        88.24 o                         
  15   2   1       2316.06       2332.39        68.12 o                         
  16   2   1       1409.39       1438.86        56.04 o                         
  17   2   1       1509.35       1423.97        46.27 o                         
  18   2   1         11.21        -10.35        10.35 o                         
  19   2   1         17.72         18.84         8.63 o                         
  20   2   1       1245.39       1361.00        37.18 o                         
 -20   3   1       3730.02       3620.12        94.96 o                         
 -19   3   1        219.03        138.87        11.01 o                         
 -18   3   1        115.71         65.85        10.84 o                         
 -17   3   1       8514.97       8960.01       107.58 o                         
 -16   3   1       7713.07       8441.84       117.08 o                         
 -15   3   1       4893.15       4802.93        86.76 o                         
 -14   3   1       2457.55       2092.45        64.57 o                         
 -13   3   1        776.61        761.67        38.44 o                         
 -12   3   1      25839.92      25945.35       252.12 o                         
 -11   3   1      10779.33      10828.12       208.23 o                         
 -10   3   1      18693.92      18132.34       324.16 o                         
  -9   3   1        132.86        421.47        69.03 o                         
  -8   3   1       2566.66       2079.53        99.59 o                         
  -7   3   1     127045.47     129667.32      2585.32 o                         
  -6   3   1      14677.44      13148.60       266.50 o                         
  -5   3   1       6978.12       7685.87       162.66 o                         
  -4   3   1       1866.87       1640.86        91.05 o                         
  -3   3   1        999.90       1269.24       113.28 o                         
  -2   3   1      32879.78      32653.02       605.05 o                         
  -1   3   1     199137.42     202123.16      3113.15 o                         
   0   3   1      43576.74      49140.55       724.67 o                         
   1   3   1         24.01         82.10        40.51 o                         
   2   3   1     275342.31     292721.91      5787.28 o                         
   3   3   1      12843.84      13107.21       293.85 o                         
   4   3   1      33146.32      34333.55       699.56 o                         
   5   3   1        362.42        480.37        50.65 o                         
   6   3   1      28488.09      29193.72       660.98 o                         
   7   3   1     118747.46     124951.68      3049.66 o                         
   8   3   1      21694.39      20637.44       396.57 o                         
   9   3   1      19335.91      19731.82       377.30 o                         
  10   3   1        638.53        688.32        66.21 o                         
  11   3   1        277.12        217.00        41.65 o                         
  12   3   1       1894.79       1936.42        66.08 o                         
  13   3   1       3670.95       3554.73        79.58 o                         
  14   3   1        232.72        100.77        25.33 o                         
  15   3   1      13677.15      14066.29       161.40 o                         
  16   3   1       7497.74       7593.56       109.84 o                         
  17   3   1        262.40        209.86        20.19 o                         
  18   3   1       1101.95        919.64        38.24 o                         
  19   3   1        157.28        100.14         9.48 o                         
  20   3   1         33.04         12.68         6.75 o                         
 -20   4   1         12.55        -12.26        30.66 o                         
 -19   4   1       1422.62       1419.77        36.20 o                         
 -18   4   1       1160.61       1300.21        36.08 o                         
 -17   4   1          9.25         -7.42        11.87 o                         
 -16   4   1       9488.70      10243.72       135.61 o                         
 -15   4   1       8331.87       8907.08       114.91 o                         
 -14   4   1       7444.56       7807.91       153.11 o                         
 -13   4   1       2216.47       2429.62        67.99 o                         
 -12   4   1      10114.89       9650.62       137.01 o                         
 -11   4   1      25109.85      24850.91       386.03 o                         
 -10   4   1       4212.41       4368.07       127.28 o                         
  -9   4   1      32775.55      33000.75       525.11 o                         
  -8   4   1      18759.22      19565.74       394.31 o                         
  -7   4   1      15190.23      15464.38       603.31 o                         
  -6   4   1      27968.94      27447.52       488.84 o                         
  -5   4   1      17764.80      18298.96       321.56 o                         
  -4   4   1       1826.73       1664.51       112.86 o                         
  -3   4   1       7103.67       6339.55       207.02 o                         
  -2   4   1       7697.21      10642.80       237.18 o                         
  -1   4   1          8.56        116.16        31.64 o                         
   0   4   1      76772.23      83905.92      1333.27 o                         
   1   4   1      25310.28      28498.48      1090.90 o                         
   2   4   1      66367.48      71160.80      1400.04 o                         
   3   4   1       9404.61       9536.75       274.18 o                         
   4   4   1       3462.75       3706.39        97.55 o                         
   5   4   1        116.03         73.51        35.35 o                         
   6   4   1      21090.12      22022.81       506.84 o                         
   7   4   1     107955.18     111337.88      1577.83 o                         
   8   4   1       1843.83       1944.16       101.97 o                         
   9   4   1       1045.52        945.35        76.39 o                         
  10   4   1      25526.13      25993.03       404.61 o                         
  11   4   1      15676.23      16016.84       267.96 o                         
  12   4   1      29599.46      28066.40       289.08 o                         
  13   4   1      11863.67      11904.28       146.61 o                         
  14   4   1       4811.16       5106.56       139.98 o                         
  15   4   1         96.59         58.79        18.36 o                         
  16   4   1        313.53        188.48        19.37 o                         
  17   4   1         15.27        -11.89        11.89 o                         
  18   4   1        293.40        206.22        23.43 o                         
  19   4   1        464.97        490.58        28.91 o                         
 -19   5   1        135.70         59.49        10.44 o                         
 -18   5   1       2673.17       2799.36        50.37 o                         
 -17   5   1         61.49         51.81        12.49 o                         
 -16   5   1       1202.92       1385.48        55.89 o                         
 -15   5   1       1349.80       1357.17        57.79 o                         
 -14   5   1        326.73        183.34        22.45 o                         
 -13   5   1        465.99        316.22        27.82 o                         
 -12   5   1       2547.11       2448.96        72.61 o                         
 -11   5   1      21153.01      20979.68       329.58 o                         
 -10   5   1      41370.53      42521.41       592.64 o                         
  -9   5   1       7523.46       7037.87       170.71 o                         
  -8   5   1     141393.47     141326.30      2138.62 o                         
  -7   5   1      17468.05      16677.24       344.17 o                         
  -6   5   1       1554.31       1707.21        87.74 o                         
  -5   5   1      76426.83      72779.28      1298.02 o                         
  -4   5   1      35704.43      36353.48       598.06 o                         
  -3   5   1      45664.94      45564.28       832.97 o                         
  -2   5   1       6172.44       6354.15       159.71 o                         
  -1   5   1       5393.20       6717.58       156.33 o                         
   0   5   1      21955.97      24340.60       432.77 o                         
   1   5   1       2632.14       2897.27        91.96 o                         
   2   5   1      12396.44      12616.84       313.04 o                         
   3   5   1      20797.46      20705.41       514.53 o                         
   4   5   1      20162.89      20779.14       414.24 o                         
   5   5   1       9756.62       9624.22       257.95 o                         
   6   5   1       2220.58       2302.21       116.52 o                         
   7   5   1      83684.09      81557.64      1294.70 o                         
   8   5   1      11784.57      11847.56       278.61 o                         
   9   5   1      14416.30      13847.11       260.57 o                         
  10   5   1      14266.75      14584.69       264.36 o                         
  11   5   1       7907.75       8125.99       191.90 o                         
  12   5   1         11.52          8.86        21.77 o                         
  13   5   1      13863.71      13622.27       150.61 o                         
  14   5   1      10926.92      11529.74       136.53 o                         
  15   5   1        169.56        119.01        19.19 o                         
  16   5   1        457.63        266.55        31.38 o                         
  17   5   1          5.45        -11.74        11.74 o                         
  18   5   1        655.02        625.38        33.75 o                         
  19   5   1         60.47         10.45         9.79 o                         
 -19   6   1         16.12         -6.54         6.96 o                         
 -18   6   1       2041.06       1986.94        43.94 o                         
 -17   6   1       2464.97       2304.98        49.13 o                         
 -16   6   1       1566.50       1614.50        48.20 o                         
 -15   6   1       1710.00       1559.54        53.52 o                         
 -14   6   1      11971.62      11923.63       141.27 o                         
 -13   6   1        762.97        653.68        32.58 o                         
 -12   6   1       2252.19       2191.06        67.23 o                         
 -11   6   1      19928.16      20109.69       246.99 o                         
 -10   6   1        857.13       1112.93        82.26 o                         
  -9   6   1       8238.74       8415.37       192.01 o                         
  -8   6   1      16948.25      18541.99       388.41 o                         
  -7   6   1      46255.89      44891.53       769.96 o                         
  -6   6   1        724.62        734.77       103.29 o                         
  -5   6   1       6794.32       6786.15       169.80 o                         
  -4   6   1        122.73        101.50        45.44 o                         
  -3   6   1       5832.26       5725.87       205.19 o                         
  -2   6   1      14186.54      13520.25       286.91 o                         
  -1   6   1      87613.66      93189.60      1287.88 o                         
   0   6   1         73.38        106.70        30.21 o                         
   1   6   1       1288.43       1421.60        65.90 o                         
   2   6   1       7147.03       7956.98       281.97 o                         
   3   6   1      17586.59      15554.91       324.35 o                         
   4   6   1       3103.67       3606.37       117.77 o                         
   5   6   1      32956.04      32233.87       680.39 o                         
   6   6   1      27956.02      27186.74       493.27 o                         
   7   6   1      38348.91      40225.11       694.49 o                         
   8   6   1       7052.56       7424.23       437.30 o                         
   9   6   1      40117.60      39137.42       559.21 o                         
  10   6   1         23.30         28.05        33.76 o                         
  11   6   1      34853.37      35198.71       342.19 o                         
  12   6   1         11.93         -7.70        20.31 o                         
  13   6   1       2396.59       2338.00        64.48 o                         
  14   6   1          9.17         13.11        16.87 o                         
  15   6   1       3774.36       3910.41        74.85 o                         
  16   6   1         36.09         23.01        16.01 o                         
  17   6   1        978.18       1037.98        38.05 o                         
  18   6   1        435.21        247.73        25.19 o                         
  19   6   1       1300.26       1127.63        35.47 o                         
 -19   7   1         11.46         -9.14         9.14 o                         
 -18   7   1         19.97         -8.13         8.13 o                         
 -17   7   1        214.20        115.09        14.13 o                         
 -16   7   1        435.18        257.57        19.29 o                         
 -15   7   1         56.37         10.63        16.58 o                         
 -14   7   1         47.55         10.66        17.55 o                         
 -13   7   1       3134.45       2996.46        67.89 o                         
 -12   7   1        692.81        687.27        43.85 o                         
 -11   7   1      46428.38      45330.77       390.85 o                         
 -10   7   1       5721.21       5290.39       136.71 o                         
  -9   7   1       4218.79       4534.02       133.31 o                         
  -8   7   1       2712.15       2158.48       140.89 o                         
  -7   7   1      10598.65      10059.84       248.91 o                         
  -6   7   1      27112.29      27474.53       443.01 o                         
  -5   7   1      46187.86      47206.99       681.26 o                         
  -4   7   1      24593.55      24516.82       407.74 o                         
  -3   7   1      87053.59      81583.59      1097.12 o                         
  -2   7   1      35424.84      35095.87       554.38 o                         
  -1   7   1      32011.04      29963.44       436.20 o                         
   0   7   1       4719.94       4709.54       183.72 o                         
   1   7   1         34.35        200.80        35.18 o                         
   2   7   1       7910.82       8722.20       323.29 o                         
   3   7   1      17128.55      17347.49       315.95 o                         
   4   7   1      50296.56      48888.88       736.51 o                         
   5   7   1         81.38        180.45        69.23 o                         
   6   7   1     212829.53     214552.34      3157.72 o                         
   7   7   1      31958.94      31243.01       582.67 o                         
   8   7   1        991.81       1059.10        82.53 o                         
   9   7   1      62590.55      60225.90       866.92 o                         
  10   7   1        974.21       1084.90        75.98 o                         
  11   7   1      43217.17      43376.40       364.42 o                         
  12   7   1      10647.65      10266.60       128.38 o                         
  13   7   1        528.18        402.91        32.48 o                         
  14   7   1       1076.87        902.71        47.38 o                         
  15   7   1       3434.78       3521.15        70.85 o                         
  16   7   1       1861.90       1808.04        52.92 o                         
  17   7   1       2955.13       3188.39        58.26 o                         
  18   7   1       1181.36       1146.41        33.42 o                         
  19   7   1        560.29        523.54        28.44 o                         
 -19   8   1          7.02         -7.33         7.33 o                         
 -18   8   1        823.64        762.83        29.81 o                         
 -17   8   1        221.73        209.70        32.68 o                         
 -16   8   1       1343.91       1284.20        44.41 o                         
 -15   8   1        115.94         40.82        15.49 o                         
 -14   8   1       2773.68       3000.43        66.18 o                         
 -13   8   1       2875.72       2763.27        89.96 o                         
 -12   8   1        126.40         82.15        19.67 o                         
 -11   8   1      44322.29      44397.48       373.00 o                         
 -10   8   1       2345.32       2487.94        89.20 o                         
  -9   8   1       6736.36       6312.24       205.81 o                         
  -8   8   1       6884.09       7237.11       243.14 o                         
  -7   8   1      39353.79      39605.82       688.34 o                         
  -6   8   1      76611.70      76420.23      1062.08 o                         
  -5   8   1       2218.09       2398.98       126.62 o                         
  -4   8   1      69885.38      66214.34       871.03 o                         
  -3   8   1      33916.04      31835.56       507.34 o                         
  -2   8   1      41287.52      41317.29       595.28 o                         
  -1   8   1       1579.29       1402.43        74.62 o                         
   0   8   1      75188.92      76029.47      1018.15 o                         
   1   8   1      76473.23      76626.29      1083.85 o                         
   2   8   1       5783.02       5227.51       146.50 o                         
   3   8   1      43135.14      41342.10       788.70 o                         
   4   8   1      12656.05      12483.71       241.13 o                         
   5   8   1      36821.43      37447.21       868.56 o                         
   6   8   1         11.04        231.97        56.18 o                         
   7   8   1         11.97        122.02        44.19 o                         
   8   8   1        606.02        718.42        80.40 o                         
   9   8   1      36674.52      37809.19       566.55 o                         
  10   8   1      12095.92      11594.96       188.63 o                         
  11   8   1       4866.67       4533.86        82.00 o                         
  12   8   1       8658.35       8551.32       108.19 o                         
  13   8   1       3804.14       3831.32        99.02 o                         
  14   8   1       3774.29       3871.68        71.02 o                         
  15   8   1        228.49        123.94        18.18 o                         
  16   8   1         28.11          0.02        12.24 o                         
  17   8   1        222.93        152.92        16.03 o                         
  18   8   1        197.55        177.49        24.77 o                         
  19   8   1       1828.69       1744.59        42.88 o                         
 -19   9   1        549.23        594.73        91.97 o                         
 -18   9   1       1812.67       1879.41        43.17 o                         
 -17   9   1       3823.37       4127.27        69.65 o                         
 -16   9   1        246.81        111.66        14.36 o                         
 -15   9   1       3608.05       3888.33        91.18 o                         
 -14   9   1       1925.65       1850.12        54.03 o                         
 -13   9   1       7257.98       6986.51       101.43 o                         
 -12   9   1      10784.73      10087.10       118.58 o                         
 -11   9   1        903.08        636.69        36.88 o                         
 -10   9   1       7058.68       7347.38       110.20 o                         
  -9   9   1       4538.13       4711.42       126.36 o                         
  -8   9   1       1398.61       1425.83        74.45 o                         
  -7   9   1         27.77        102.79        43.21 o                         
  -6   9   1       3308.89       3636.59       151.03 o                         
  -5   9   1        154.73        263.06        52.45 o                         
  -4   9   1        160.32        194.48        52.23 o                         
  -3   9   1     109260.57     101323.90      1172.07 o                         
  -2   9   1      43509.09      42997.07       624.81 o                         
  -1   9   1     212668.09     205605.97      2801.97 o                         
   0   9   1       1421.27       1668.75        83.56 o                         
   1   9   1      64487.79      65134.75       906.35 o                         
   2   9   1      17821.21      17107.61       527.76 o                         
   3   9   1         84.18        150.99        46.04 o                         
   4   9   1      67368.92      61739.72       875.45 o                         
   5   9   1      56863.03      54719.75       793.43 o                         
   6   9   1      15178.70      15496.02       334.15 o                         
   7   9   1      13619.68      14372.26       291.64 o                         
   8   9   1      12219.97      12442.46       218.42 o                         
   9   9   1      47553.52      47039.32       640.21 o                         
  10   9   1      16977.15      16667.53       211.91 o                         
  11   9   1      48618.82      48166.31       399.10 o                         
  12   9   1       1005.04       1168.55        48.85 o                         
  13   9   1       3145.54       3082.27        68.52 o                         
  14   9   1       2975.15       3220.31        64.34 o                         
  15   9   1        701.71        582.28        49.99 o                         
  16   9   1       2229.29       2596.30        58.12 o                         
  17   9   1        292.03        129.71        12.75 o                         
  18   9   1       2383.86       2685.02        56.37 o                         
  19   9   1        958.30        842.17        67.09 o                         
 -18  10   1         15.95         49.37        10.94 o                         
 -17  10   1       1565.70       1614.84        40.04 o                         
 -16  10   1        251.21        179.79        20.60 o                         
 -15  10   1       2089.29       2335.25        55.93 o                         
 -14  10   1       3764.17       3786.58        71.64 o                         
 -13  10   1      24719.36      26041.65       237.60 o                         
 -12  10   1       1266.19       1257.93        49.01 o                         
 -11  10   1      19629.43      18600.63       177.96 o                         
 -10  10   1       8302.10       8001.05       123.99 o                         
  -9  10   1       8704.89       8237.98       146.27 o                         
  -8  10   1       1629.80       1613.37        79.95 o                         
  -7  10   1       7130.42       6852.48       149.52 o                         
  -6  10   1        678.25        714.27        70.10 o                         
  -5  10   1      46719.83      44447.02       667.43 o                         
  -4  10   1      19381.28      18270.04       287.12 o                         
  -3  10   1       3564.45       4240.09       121.04 o                         
  -2  10   1      17371.92      15815.90       348.81 o                         
  -1  10   1      22220.78      22215.03       492.37 o                         
   0  10   1      43906.45      45008.63       613.70 o                         
   1  10   1     211659.02     204119.91      2798.47 o                         
   2  10   1       4037.69       5050.74       166.69 o                         
   3  10   1      42013.84      38898.64       597.20 o                         
   4  10   1        370.04        461.91        62.44 o                         
   5  10   1      18185.08      17054.14       397.35 o                         
   6  10   1         31.02         44.26        44.04 o                         
   7  10   1        491.05        530.10        62.15 o                         
   8  10   1       2721.28       2903.45       100.83 o                         
   9  10   1       2578.11       2380.90        76.89 o                         
  10  10   1       1933.54       1929.57        66.11 o                         
  11  10   1       3132.80       2840.15        70.42 o                         
  12  10   1         34.85         16.20        21.62 o                         
  13  10   1        292.11        125.33        23.15 o                         
  14  10   1        410.45        337.92        27.77 o                         
  15  10   1      12138.81      12860.34       139.90 o                         
  16  10   1        869.18       1248.58        39.50 o                         
  17  10   1         21.86         21.40         9.89 o                         
  18  10   1        203.51        378.16        29.37 o                         
 -18  11   1          0.19         39.72        10.98 o                         
 -17  11   1        792.15        870.60        36.00 o                         
 -16  11   1       6956.91       8066.26       122.33 o                         
 -15  11   1      18463.54      19564.14       197.44 o                         
 -14  11   1         52.02         12.67        17.68 o                         
 -13  11   1       3469.58       3618.94        71.84 o                         
 -12  11   1      13929.48      14251.07       158.16 o                         
 -11  11   1       2461.10       2173.10        57.86 o                         
 -10  11   1          4.95         17.13        25.55 o                         
  -9  11   1       1727.62       1451.22        59.29 o                         
  -8  11   1        827.88        796.53        80.32 o                         
  -7  11   1       1058.87        899.40        66.03 o                         
  -6  11   1      13139.76      13187.90       237.21 o                         
  -5  11   1       7587.02       7095.37       153.74 o                         
  -4  11   1        267.00        140.14        66.05 o                         
  -3  11   1      27973.46      25934.71       417.95 o                         
  -2  11   1      34373.02      33111.23       467.21 o                         
  -1  11   1      19295.05      19334.57       308.45 o                         
   0  11   1      10730.88      11169.04       274.27 o                         
   1  11   1        125.82        245.68        54.84 o                         
   2  11   1      16102.47      16552.54       379.46 o                         
   3  11   1      35382.61      34179.09       484.55 o                         
   4  11   1      13453.40      12477.36       249.79 o                         
   5  11   1      24124.26      22998.42       331.41 o                         
   6  11   1         25.23        127.90        54.57 o                         
   7  11   1        835.34        772.72        65.35 o                         
   8  11   1       3892.30       3744.34       135.43 o                         
   9  11   1        118.91        155.67        25.70 o                         
  10  11   1        906.11        582.81        38.47 o                         
  11  11   1       2553.19       2455.33        61.33 o                         
  12  11   1       3797.96       3820.36        77.71 o                         
  13  11   1      25252.56      26078.41       243.29 o                         
  14  11   1        120.28         65.83        16.72 o                         
  15  11   1         79.84         12.00        13.77 o                         
  16  11   1        107.38        228.00        39.89 o                         
  17  11   1         27.11         25.69         9.35 o                         
  18  11   1        370.30        379.91        30.42 o                         
 -18  12   1          1.60         24.53        18.39 o                         
 -17  12   1        182.70        101.05        19.07 o                         
 -16  12   1        709.00        840.61        42.98 o                         
 -15  12   1        109.84         59.12        12.25 o                         
 -14  12   1      10712.88      11269.85       130.89 o                         
 -13  12   1       3449.62       3376.46        69.16 o                         
 -12  12   1       1869.63       1797.11        53.03 o                         
 -11  12   1       2302.25       2269.98        90.59 o                         
 -10  12   1       5919.10       5555.27        92.00 o                         
  -9  12   1         14.94        -17.10        26.24 o                         
  -8  12   1       3195.47       3019.07        75.94 o                         
  -7  12   1       5366.27       5253.75       140.23 o                         
  -6  12   1       1576.36       1492.08        90.06 o                         
  -5  12   1        106.97        133.64        46.05 o                         
  -4  12   1      14123.08      14011.65       259.48 o                         
  -3  12   1      16706.82      15838.37       271.62 o                         
  -2  12   1       5518.89       5055.04       140.51 o                         
  -1  12   1       4688.48       4445.98       129.55 o                         
   0  12   1        494.98        606.66        74.80 o                         
   1  12   1       7531.24       7096.89       163.16 o                         
   2  12   1      11125.40      10398.12       204.72 o                         
   3  12   1       4798.26       4592.47       151.86 o                         
   4  12   1       1799.96       1647.53       131.97 o                         
   5  12   1         91.83         86.53        54.85 o                         
   6  12   1         23.91         83.61        34.52 o                         
   7  12   1        482.59        365.63        48.78 o                         
   8  12   1       5847.42       5963.18       106.36 o                         
   9  12   1       5495.36       5245.56        96.94 o                         
  10  12   1       5489.64       5337.11        87.81 o                         
  11  12   1       3547.41       3059.98       115.64 o                         
  12  12   1       1063.86        892.32        46.45 o                         
  13  12   1       4847.58       4779.62        76.82 o                         
  14  12   1      14164.99      14672.71       154.37 o                         
  15  12   1       1826.82       1677.68        54.31 o                         
  16  12   1       6872.58       8117.43       124.65 o                         
  17  12   1        134.55        113.55        21.89 o                         
  18  12   1       2035.71       2415.72       159.41 o                         
 -17  13   1         12.33         16.22        14.48 o                         
 -16  13   1      14125.70      15554.30       177.64 o                         
 -15  13   1        102.39         20.06        12.38 o                         
 -14  13   1       1754.76       1793.61        49.71 o                         
 -13  13   1       2757.79       3013.16        91.17 o                         
 -12  13   1        909.35        811.97        46.49 o                         
 -11  13   1       5646.08       5770.53        91.15 o                         
 -10  13   1        204.31        200.45        23.56 o                         
  -9  13   1        166.65         42.44        21.06 o                         
  -8  13   1       2846.52       3026.38        74.93 o                         
  -7  13   1        391.51        305.34        27.54 o                         
  -6  13   1       9922.27       9291.54       201.20 o                         
  -5  13   1       3417.78       3172.85       128.25 o                         
  -4  13   1       1758.42       1798.48        99.87 o                         
  -3  13   1       3363.36       2992.18       106.28 o                         
  -2  13   1       2342.21       2159.45        88.89 o                         
  -1  13   1       6568.41       5797.15       130.47 o                         
   0  13   1      23065.23      22183.73       298.67 o                         
   1  13   1       2494.53       2376.88        92.56 o                         
   2  13   1        319.32        329.61        44.80 o                         
   3  13   1         53.95         66.06        51.32 o                         
   4  13   1      29068.23      27383.94       424.96 o                         
   5  13   1       1071.00       1479.05        93.41 o                         
   6  13   1       3668.11       3643.80       124.49 o                         
   7  13   1       4495.33       4220.91        88.53 o                         
   8  13   1        339.87        260.07        25.71 o                         
   9  13   1      21430.79      21012.02       201.04 o                         
  10  13   1       2660.16       2563.73        63.56 o                         
  11  13   1        131.53        127.04        19.76 o                         
  12  13   1        198.12        141.84        18.74 o                         
  13  13   1        318.24        249.44        25.03 o                         
  14  13   1       3306.02       3527.73        66.18 o                         
  15  13   1        539.55        317.37        39.79 o                         
  16  13   1       3718.37       4009.26        65.69 o                         
  17  13   1        894.15       1098.22        48.99 o                         
 -17  14   1       2364.80       2542.05        62.60 o                         
 -16  14   1        120.13         66.77        11.86 o                         
 -15  14   1         78.65         54.75        13.43 o                         
 -14  14   1        222.25        123.50        23.64 o                         
 -13  14   1       1612.96       1690.26        50.08 o                         
 -12  14   1         68.08         79.82        17.65 o                         
 -11  14   1       1216.94       1233.88        55.19 o                         
 -10  14   1          2.62        -17.26        17.26 o                         
  -9  14   1        448.25        396.90        31.85 o                         
  -8  14   1       3521.62       3243.72        77.35 o                         
  -7  14   1       1510.38       1541.33        63.78 o                         
  -6  14   1        787.03        523.98        34.86 o                         
  -5  14   1       4625.77       4687.99       122.77 o                         
  -4  14   1        979.40        929.72        84.63 o                         
  -3  14   1          8.35         35.19        49.43 o                         
  -2  14   1       3352.28       2930.52       104.62 o                         
  -1  14   1        397.57        357.68        49.88 o                         
   0  14   1       2559.08       2688.25       102.43 o                         
   1  14   1       3971.05       4052.50       143.89 o                         
   2  14   1       7338.98       6175.61       156.33 o                         
   3  14   1      11837.36      11477.82       225.97 o                         
   4  14   1         17.57         65.31        51.47 o                         
   5  14   1       3152.49       2780.00        92.24 o                         
   6  14   1      18739.67      17182.27       190.96 o                         
   7  14   1      13573.84      13153.55       153.90 o                         
   8  14   1       3949.75       3308.14        72.95 o                         
   9  14   1       5201.24       5680.65        95.37 o                         
  10  14   1        717.84        582.58        52.16 o                         
  11  14   1      13556.48      13983.20       153.50 o                         
  12  14   1        576.82        463.21        40.86 o                         
  13  14   1       3205.05       3030.39        65.73 o                         
  14  14   1       7312.20       7883.19       108.92 o                         
  15  14   1       8389.11       9634.37       143.21 o                         
  16  14   1       4455.63       4678.52        76.55 o                         
  17  14   1       1533.41       1535.58        55.30 o                         
 -16  15   1       1092.54       1059.44        34.90 o                         
 -15  15   1       2716.89       2926.21        58.59 o                         
 -14  15   1        187.60         81.98        14.87 o                         
 -13  15   1        432.52        314.39        37.09 o                         
 -12  15   1        601.16        463.52        37.32 o                         
 -11  15   1        509.67        393.74        27.33 o                         
 -10  15   1         10.67        -16.19        16.19 o                         
  -9  15   1       8309.80       8516.14       123.24 o                         
  -8  15   1       3320.86       3486.18        79.55 o                         
  -7  15   1      17394.22      16875.94       184.90 o                         
  -6  15   1       5647.34       5747.20       101.13 o                         
  -5  15   1      25618.35      24334.44       263.49 o                         
  -4  15   1         71.27         45.53        25.81 o                         
  -3  15   1       8171.17       7190.17       127.03 o                         
  -2  15   1       2971.56       2806.52       120.68 o                         
  -1  15   1        987.93        902.53        82.56 o                         
   0  15   1        113.84         60.29        48.85 o                         
   1  15   1      11474.33      10856.85       209.74 o                         
   2  15   1      11610.51      10472.20       230.66 o                         
   3  15   1        353.22        192.59        35.42 o                         
   4  15   1         39.09         13.95        24.25 o                         
   5  15   1       7363.51       7161.01       120.81 o                         
   6  15   1      10408.53       9714.50       127.73 o                         
   7  15   1       8771.24       8829.82       153.05 o                         
   8  15   1         51.66         89.96        22.83 o                         
   9  15   1       7683.28       8144.26       122.24 o                         
  10  15   1       5174.94       5431.77        91.63 o                         
  11  15   1       3358.32       3835.20        77.05 o                         
  12  15   1       6439.24       6814.98        99.12 o                         
  13  15   1       1944.80       2102.10        54.10 o                         
  14  15   1        501.45        619.40        38.00 o                         
  15  15   1       8451.76       9740.28       121.34 o                         
  16  15   1       3927.03       4538.79        88.99 o                         
 -16  16   1       1740.74       1816.36        71.58 o                         
 -15  16   1        956.78       1098.89        49.95 o                         
 -14  16   1        694.52        819.58        32.90 o                         
 -13  16   1         68.34         55.71        13.27 o                         
 -12  16   1        325.11        158.15        16.26 o                         
 -11  16   1         14.11        -22.47        22.47 o                         
 -10  16   1       1019.66        785.22        48.75 o                         
  -9  16   1       3791.41       4242.65        86.48 o                         
  -8  16   1          9.62         -1.14        18.58 o                         
  -7  16   1      31039.28      31432.70       293.25 o                         
  -6  16   1       2618.80       2716.22        71.24 o                         
  -5  16   1       5485.81       5212.61        93.62 o                         
  -4  16   1       3210.28       2948.39        76.62 o                         
  -3  16   1       1996.09       1685.49        66.60 o                         
  -2  16   1       1960.99       2074.37        96.84 o                         
  -1  16   1       1194.48        755.64        57.71 o                         
   0  16   1       1466.18       1529.40        62.54 o                         
   1  16   1      12408.52      11400.03       156.16 o                         
   2  16   1         52.93         43.05        30.73 o                         
   3  16   1        120.99         64.79        24.71 o                         
   4  16   1          8.92        -21.62        22.84 o                         
   5  16   1      29817.34      28016.35       264.07 o                         
   6  16   1       4255.10       4179.06        85.16 o                         
   7  16   1       8824.63       8778.02       125.23 o                         
   8  16   1       6878.17       7152.92       121.32 o                         
   9  16   1        108.41         46.75        17.65 o                         
  10  16   1        295.29        219.99        20.20 o                         
  11  16   1          5.36         12.10        20.21 o                         
  12  16   1        316.15        181.46        17.78 o                         
  13  16   1       4688.68       4854.59        80.98 o                         
  14  16   1        676.65        710.70        34.92 o                         
  15  16   1       1735.58       1974.33        63.32 o                         
  16  16   1       1140.88       1154.50        50.46 o                         
 -15  17   1         39.68          4.19         7.63 o                         
 -14  17   1         21.78          7.28         9.54 o                         
 -13  17   1        401.21        304.87        28.70 o                         
 -12  17   1        152.80        112.07        13.46 o                         
 -11  17   1        236.49        151.14        15.84 o                         
 -10  17   1       3116.86       3429.31        89.66 o                         
  -9  17   1       2645.02       3012.24        69.64 o                         
  -8  17   1       1271.00       1107.72        62.99 o                         
  -7  17   1      25706.41      26740.88       274.36 o                         
  -6  17   1       4931.97       5125.83       131.98 o                         
  -5  17   1       7047.76       6337.64       108.09 o                         
  -4  17   1         18.15        -20.51        20.51 o                         
  -3  17   1       1416.20       1546.42        62.33 o                         
  -2  17   1          0.22        -21.61        30.58 o                         
  -1  17   1       2420.38       1974.00        69.92 o                         
   0  17   1        125.60         97.98        22.39 o                         
   1  17   1       3293.79       2931.51        79.14 o                         
   2  17   1        924.46        686.90        53.75 o                         
   3  17   1       6557.36       6580.78       105.58 o                         
   4  17   1      12685.79      12610.02       158.06 o                         
   5  17   1       9202.86       9124.56       154.15 o                         
   6  17   1       3897.80       4000.57       143.09 o                         
   7  17   1      53731.86      55357.16       481.22 o                         
   8  17   1       2539.25       2843.61       105.48 o                         
   9  17   1        335.35        150.40        19.78 o                         
  10  17   1       1254.83       1417.03        64.83 o                         
  11  17   1        365.86        348.46        29.56 o                         
  12  17   1       1766.51       1798.23        47.42 o                         
  13  17   1       4125.03       4410.09        92.27 o                         
  14  17   1        360.78        195.34        24.53 o                         
  15  17   1        842.94       1006.67        35.52 o                         
 -14  18   1        504.27        466.79        52.72 o                         
 -13  18   1        845.39        766.80        36.47 o                         
 -12  18   1        174.24         70.83        12.90 o                         
 -11  18   1       2688.10       2651.41        58.70 o                         
 -10  18   1        196.47         99.78        15.65 o                         
  -9  18   1       7601.34       8246.45       145.88 o                         
  -8  18   1       9114.24      10435.09       169.35 o                         
  -7  18   1      19387.40      19308.70       211.80 o                         
  -6  18   1      12277.49      12458.85       175.54 o                         
  -5  18   1        311.95        240.88        24.89 o                         
  -4  18   1        519.49        253.64        49.01 o                         
  -3  18   1        529.37        257.27        24.78 o                         
  -2  18   1        173.15        112.20        22.39 o                         
  -1  18   1        138.81         17.24        26.74 o                         
   0  18   1        493.60        307.63        26.34 o                         
   1  18   1          2.25        -32.24        32.24 o                         
   2  18   1        320.30        178.04        23.69 o                         
   3  18   1       9254.58       8469.38       118.28 o                         
   4  18   1      10310.84       9979.11       222.29 o                         
   5  18   1      10496.72       9932.59       151.26 o                         
   6  18   1       4255.17       4301.46        87.81 o                         
   7  18   1      10395.14      11173.78       143.35 o                         
   8  18   1        459.35        511.27        47.05 o                         
   9  18   1        452.17        306.93        31.91 o                         
  10  18   1        292.92        169.35        19.45 o                         
  11  18   1        625.37        626.36        35.98 o                         
  12  18   1       1769.82       1799.60        49.22 o                         
  13  18   1          8.84         -9.04         9.04 o                         
  14  18   1        244.00        107.96        14.82 o                         
 -14  19   1       1799.15       2190.25        77.73 o                         
 -13  19   1        678.83        674.40        33.53 o                         
 -12  19   1        227.54        123.27        14.81 o                         
 -11  19   1        101.94         34.74        11.24 o                         
 -10  19   1         10.98         11.36        11.66 o                         
  -9  19   1       5410.80       6227.86        94.25 o                         
  -8  19   1       8973.50       9986.28       142.05 o                         
  -7  19   1       4494.65       4738.77        89.79 o                         
  -6  19   1      11724.16      11863.80       155.77 o                         
  -5  19   1          8.24        -17.75        17.75 o                         
  -4  19   1       3470.95       3463.71        88.61 o                         
  -3  19   1        951.57        585.95        47.00 o                         
  -2  19   1        504.66        339.85        27.80 o                         
  -1  19   1       3045.19       3167.32        86.52 o                         
   0  19   1        280.74        106.86        24.45 o                         
   1  19   1       1634.55       1349.32        65.97 o                         
   2  19   1        831.79        445.47        39.29 o                         
   3  19   1        543.25        430.51        32.35 o                         
   4  19   1        469.82        331.26        27.25 o                         
   5  19   1        898.29        618.89        47.10 o                         
   6  19   1      12079.83      12141.25       154.28 o                         
   7  19   1        765.87        566.33        43.86 o                         
   8  19   1      10700.71      11783.33       157.15 o                         
   9  19   1        587.50        361.88        39.67 o                         
  10  19   1       6265.20       6493.46        96.13 o                         
  11  19   1         11.13        -10.30        10.30 o                         
  12  19   1       1137.64       1109.15        37.25 o                         
  13  19   1        386.58        133.04        12.98 o                         
  14  19   1        431.95        564.08        79.71 o                         
 -13  20   1          9.70          7.80        10.48 o                         
 -12  20   1         49.85          3.80         9.12 o                         
 -11  20   1        307.75        212.89        26.96 o                         
 -10  20   1        198.79        130.66        14.32 o                         
  -9  20   1        180.28         94.15        13.94 o                         
  -8  20   1       3184.98       3430.66        69.45 o                         
  -7  20   1          3.43          8.31        17.44 o                         
  -6  20   1       2838.30       2687.85        81.53 o                         
  -5  20   1         20.91         41.66        17.41 o                         
  -4  20   1        117.99        115.05        21.80 o                         
  -3  20   1        930.74        661.86        54.72 o                         
  -2  20   1       7075.77       7316.40       117.47 o                         
  -1  20   1       1927.32       1955.38        77.74 o                         
   0  20   1        819.15       1276.36        99.74 o                         
   1  20   1       2031.87       1779.23        71.39 o                         
   2  20   1       5036.35       4973.54        97.08 o                         
   3  20   1         71.49         47.17        21.58 o                         
   4  20   1       2866.86       3021.93        74.82 o                         
   5  20   1        348.61        149.23        20.55 o                         
   6  20   1       8614.87       9101.16       154.59 o                         
   7  20   1       4589.96       4859.46        90.59 o                         
   8  20   1       9516.65      10166.79       132.94 o                         
   9  20   1       4211.89       4510.33        82.99 o                         
  10  20   1       1926.60       2187.94        52.46 o                         
  11  20   1        813.96        769.36        32.40 o                         
  12  20   1         23.01         -8.27         8.81 o                         
  13  20   1         41.54          6.64         8.72 o                         
 -12  21   1       2850.76       3202.02        77.22 o                         
 -11  21   1        359.45        222.91        30.11 o                         
 -10  21   1         32.00         15.59        12.27 o                         
  -9  21   1        899.30        947.09        55.92 o                         
  -8  21   1       7430.21       7879.35       118.45 o                         
  -7  21   1         40.45         39.44        14.24 o                         
  -6  21   1       3874.58       4122.64        80.56 o                         
  -5  21   1       1136.12       1204.73        60.06 o                         
  -4  21   1       1043.06        575.04        49.75 o                         
  -3  21   1       2986.30       3198.45        91.22 o                         
  -2  21   1        175.42         47.79        22.98 o                         
  -1  21   1        581.07        373.40        32.56 o                         
   0  21   1        224.30        165.48        23.73 o                         
   1  21   1      15383.65      16121.61       233.47 o                         
   2  21   1          9.98        -19.65        19.65 o                         
   3  21   1         66.61         22.05        20.48 o                         
   4  21   1        201.26        112.56        23.44 o                         
   5  21   1        399.40        313.46        24.18 o                         
   6  21   1         38.40          9.41        14.35 o                         
   7  21   1        492.43        319.75        39.56 o                         
   8  21   1        339.45        167.14        22.51 o                         
   9  21   1        319.46        147.72        23.28 o                         
  10  21   1       1110.36       1266.49        40.29 o                         
  11  21   1        707.80        828.51        37.74 o                         
  12  21   1         99.33         50.55        14.14 o                         
 -11  22   1        220.68         73.05        15.31 o                         
 -10  22   1        514.66        522.72        35.35 o                         
  -9  22   1        102.21         70.53        12.99 o                         
  -8  22   1       2418.54       2620.91        63.94 o                         
  -7  22   1         44.57          7.77        27.39 o                         
  -6  22   1        225.08        118.72        28.64 o                         
  -5  22   1          9.38        -14.27        14.27 o                         
  -4  22   1        579.18        324.45        26.37 o                         
  -3  22   1        613.22        389.35        45.81 o                         
  -2  22   1        747.61        526.12        38.98 o                         
  -1  22   1       1745.19       2040.36        78.08 o                         
   0  22   1        708.92       1188.39        75.39 o                         
   1  22   1        367.01        204.39        26.68 o                         
   2  22   1        626.47        364.13        35.10 o                         
   3  22   1       4342.59       4667.93       100.18 o                         
   4  22   1          3.25        -19.15        19.15 o                         
   5  22   1        307.02        188.58        19.95 o                         
   6  22   1       6338.96       6591.98       111.02 o                         
   7  22   1       1214.47       1330.09        51.89 o                         
   8  22   1       3393.08       3706.41        74.22 o                         
   9  22   1        149.34         93.74        16.42 o                         
  10  22   1       2302.60       2351.96        66.74 o                         
  11  22   1        980.14       1032.47        46.41 o                         
  -9  23   1        607.55        557.06        42.60 o                         
  -8  23   1        490.57        327.08        48.37 o                         
  -7  23   1        234.16        137.06        18.86 o                         
  -6  23   1       4214.79       4763.49       100.32 o                         
  -5  23   1        317.92        107.48        19.22 o                         
  -4  23   1         62.76        -15.13        18.70 o                         
  -3  23   1       1645.91       1821.83        67.35 o                         
  -2  23   1       6264.86       6814.37       130.44 o                         
  -1  23   1         17.34         -6.49        19.85 o                         
   0  23   1         13.00        -17.82        18.09 o                         
   1  23   1        136.06         44.18        21.44 o                         
   2  23   1       4291.49       4489.05       104.82 o                         
   3  23   1         60.23         47.08        20.74 o                         
   4  23   1       1275.62       1220.81        77.16 o                         
   5  23   1         10.38        -16.28        16.28 o                         
   6  23   1        260.35         79.94        27.94 o                         
   7  23   1        307.75        312.88        58.30 o                         
   8  23   1        611.65        301.45        45.24 o                         
   9  23   1         11.99        -14.71        14.71 o                         
  -8  24   1        104.48         18.29        14.22 o                         
  -7  24   1       1867.93       2009.66        86.45 o                         
  -6  24   1        288.26        118.04        24.01 o                         
  -5  24   1        512.50        590.07        47.27 o                         
  -4  24   1         13.06         25.55        16.98 o                         
  -3  24   1       3534.24       3868.81       103.01 o                         
  -2  24   1        860.38        413.82        72.66 o                         
  -1  24   1        481.48        187.48        27.14 o                         
   0  24   1        202.98         75.36        23.30 o                         
   1  24   1       3310.16       3491.23       117.20 o                         
   2  24   1        246.34        147.49        29.14 o                         
   3  24   1       1622.74       1774.38        66.31 o                         
   4  24   1        287.47        118.91        20.69 o                         
   5  24   1        271.15         94.20        16.87 o                         
   6  24   1        619.29        546.27        53.17 o                         
   7  24   1        460.05        270.73        43.01 o                         
   8  24   1        657.12        597.30        54.72 o                         
  -6  25   1         13.23          5.51        15.41 o                         
  -5  25   1        401.47        181.10        23.14 o                         
  -4  25   1        117.86         67.90        26.31 o                         
  -3  25   1       6577.17       7503.74       220.05 o                         
  -2  25   1        342.87        538.87        64.07 o                         
  -1  25   1       4770.92       5193.31       117.88 o                         
   0  25   1        345.16        167.63        42.20 o                         
   1  25   1       2653.81       2662.80        81.95 o                         
   2  25   1        187.58        316.24        95.29 o                         
   3  25   1       1537.28       1650.63       115.16 o                         
   4  25   1        644.17        822.96        61.45 o                         
   5  25   1       1357.17       1388.93        67.88 o                         
   6  25   1       1286.85       1426.24        84.99 o                         
  -3  26   1       4977.11       5223.28       129.08 o                         
  -2  26   1       1066.04       1169.72        55.75 o                         
  -1  26   1        390.52        232.48        38.47 o                         
   0  26   1       4861.97       5351.94       163.60 o                         
   1  26   1       1829.45       1840.30        67.99 o                         
   2  26   1       1260.03       1468.52        59.86 o                         
   3  26   1       1632.81       1835.77        76.78 o                         
 -20   0   2        704.41        649.80        42.48 o                         
 -18   0   2       1863.65       1740.45        59.77 o                         
 -16   0   2       6236.49       6750.69       143.76 o                         
 -14   0   2       5179.35       5258.09       139.96 o                         
 -12   0   2         58.99        -36.22        36.22 o                         
 -10   0   2       9501.14       8752.87       253.91 o                         
  -8   0   2      14675.49      15297.31       525.50 o                         
  -6   0   2        496.70        690.02        95.92 o                         
  -4   0   2      21406.49      20662.98       584.37 o                         
  -2   0   2       3776.03       4720.52       174.32 o                         
   0   0   2     261112.23     267016.75      9108.44 o                         
   2   0   2     105585.07     102423.28      2779.42 o                         
   4   0   2       9846.37       8877.46       270.71 o                         
   6   0   2      67673.98      70733.64      2528.89 o                         
   8   0   2        133.71        426.36        82.10 o                         
  10   0   2       9899.86       9743.33       385.18 o                         
  12   0   2       2860.50       2540.61        99.08 o                         
  14   0   2        790.19        467.01        58.29 o                         
  16   0   2        924.78       1044.31        74.87 o                         
  18   0   2          3.32        -13.57        13.57 o                         
  20   0   2        160.54         79.71        21.68 o                         
 -20   1   2         13.27          1.27         7.99 o                         
 -19   1   2        415.64        381.81        22.95 o                         
 -18   1   2        228.02        130.76        12.16 o                         
 -17   1   2       4500.09       4492.39        74.53 o                         
 -16   1   2      32381.53      32984.31       295.90 o                         
 -15   1   2        803.67        583.52        30.93 o                         
 -14   1   2      62690.53      64726.93       534.72 o                         
 -13   1   2       4121.27       4231.54        88.49 o                         
 -12   1   2       1473.23       1504.38        63.94 o                         
 -11   1   2      14600.98      13831.30       261.43 o                         
 -10   1   2       2242.97       2322.90        93.71 o                         
  -9   1   2       5187.07       5372.82       182.99 o                         
  -8   1   2      24042.18      25522.60       517.28 o                         
  -7   1   2       1668.23       1622.78        98.10 o                         
  -6   1   2      12799.33      12151.02       278.95 o                         
  -5   1   2       3318.99       3878.23       114.26 o                         
  -4   1   2      14807.22      14507.91       452.36 o                         
  -3   1   2      72328.78      78278.85      2173.40 o                         
  -2   1   2     369692.25     364609.88      5599.68 o                         
  -1   1   2     452200.34     436489.91      9449.20 o                         
   1   1   2       4720.55       5292.46       147.94 o                         
   2   1   2      11014.90       8951.03       438.77 o                         
   3   1   2      16788.30      15441.05       317.56 o                         
   4   1   2      13541.27      13587.46       453.13 o                         
   5   1   2     108505.56     111789.21      2220.64 o                         
   6   1   2     164679.75     167200.48      2951.74 o                         
   7   1   2       4934.02       4900.88       144.21 o                         
   8   1   2      73288.68      74281.10      1367.77 o                         
   9   1   2       4832.77       4861.45       171.17 o                         
  10   1   2        216.76        272.72        58.10 o                         
  11   1   2       6999.97       7083.30       172.19 o                         
  12   1   2      12653.67      12388.65       150.08 o                         
  13   1   2       2833.18       2702.12        88.89 o                         
  14   1   2       7928.35       7581.74       110.44 o                         
  15   1   2         15.92        -19.05        19.05 o                         
  16   1   2         47.64         10.52        18.58 o                         
  17   1   2         55.95         16.82        15.29 o                         
  18   1   2        181.05        106.66        11.98 o                         
  19   1   2          4.41         -8.39         8.39 o                         
  20   1   2       3458.08       3422.26        71.34 o                         
 -20   2   2        109.72         46.99        10.04 o                         
 -19   2   2       1674.70       1610.53        37.56 o                         
 -18   2   2        137.20         54.80        11.45 o                         
 -17   2   2         91.16         47.82        12.96 o                         
 -16   2   2       2611.98       2625.38        62.40 o                         
 -15   2   2      43136.27      45025.41       391.30 o                         
 -14   2   2       1131.20        826.71        61.79 o                         
 -13   2   2       1919.69       2018.76        71.43 o                         
 -12   2   2      11884.06      11705.99       152.28 o                         
 -11   2   2       9789.37       9224.38       193.69 o                         
 -10   2   2       1756.35       1358.74        83.18 o                         
  -9   2   2       8329.38       8203.46       402.22 o                         
  -8   2   2      45975.56      49131.53       826.45 o                         
  -7   2   2         44.55        231.51        49.33 o                         
  -6   2   2       3272.39       2676.41       101.24 o                         
  -5   2   2       9386.40       9102.51       168.54 o                         
  -4   2   2       2277.96       1933.23       102.59 o                         
  -3   2   2        499.25        650.87        58.57 o                         
  -2   2   2       1315.67       1341.72        74.29 o                         
  -1   2   2      97497.45     105663.36      1792.66 o                         
   0   2   2      17122.89      19167.09       374.26 o                         
   1   2   2      40678.25      43023.91       699.34 o                         
   2   2   2        943.69       1009.20        65.77 o                         
   3   2   2      12949.55      14043.68       502.66 o                         
   4   2   2        530.56        762.77        48.03 o                         
   5   2   2       2906.08       3490.39       130.53 o                         
   6   2   2        481.78        794.70        95.97 o                         
   7   2   2       4790.12       5092.21       152.46 o                         
   8   2   2          7.91        110.25        44.14 o                         
   9   2   2      18841.19      19468.23       387.15 o                         
  10   2   2       8086.13       8409.46       187.34 o                         
  11   2   2         36.72         74.95        36.60 o                         
  12   2   2       6005.15       5892.76        99.65 o                         
  13   2   2      18652.96      18192.76       191.05 o                         
  14   2   2       6544.86       6582.84       100.65 o                         
  15   2   2         43.08        -19.17        19.60 o                         
  16   2   2          6.56        -18.14        18.14 o                         
  17   2   2       1375.80       1367.30        44.54 o                         
  18   2   2        182.63         88.67        12.51 o                         
  19   2   2       1133.13       1089.82        29.48 o                         
  20   2   2         19.91         10.96         7.48 o                         
 -20   3   2        321.10        340.45        26.87 o                         
 -19   3   2       1171.57       1114.32        31.62 o                         
 -18   3   2       2640.53       2622.26        48.78 o                         
 -17   3   2        149.90         78.14        13.70 o                         
 -16   3   2        326.09        213.01        21.56 o                         
 -15   3   2      17716.77      18212.88       185.44 o                         
 -14   3   2      50987.74      52326.63       434.22 o                         
 -13   3   2       7748.09       7382.72       110.30 o                         
 -12   3   2      10500.03      10453.73       135.69 o                         
 -11   3   2         59.39        101.11        47.29 o                         
 -10   3   2      73679.30      74436.35      1014.31 o                         
  -9   3   2       9340.10       9606.00       252.61 o                         
  -8   3   2      38157.48      36569.04       639.10 o                         
  -7   3   2      58363.57      61733.53      1316.05 o                         
  -6   3   2      12849.17      12907.21       265.40 o                         
  -5   3   2      34092.43      34727.42       541.99 o                         
  -4   3   2      34802.21      33687.40       686.08 o                         
  -3   3   2      19622.90      19295.52       360.45 o                         
  -2   3   2       3976.43       4334.60       111.99 o                         
  -1   3   2     263514.03     276290.81      4245.53 o                         
   0   3   2      51545.79      55877.42       767.61 o                         
   1   3   2       7737.11       9579.40       212.33 o                         
   2   3   2      78761.23      83377.17      2284.26 o                         
   3   3   2       4413.49       4625.42       161.56 o                         
   4   3   2       6702.88       7179.31       158.72 o                         
   5   3   2      37414.39      40371.84       743.77 o                         
   6   3   2       8710.21       8469.34       212.60 o                         
   7   3   2      66355.75      65298.98      1404.63 o                         
   8   3   2     116168.27     118597.62      1854.67 o                         
   9   3   2       5409.33       5673.75       172.02 o                         
  10   3   2         20.50        120.29        64.00 o                         
  11   3   2        343.00        316.78        44.18 o                         
  12   3   2       5433.40       5390.55       109.71 o                         
  13   3   2      14713.23      15139.09       176.72 o                         
  14   3   2       4414.43       4273.41        89.33 o                         
  15   3   2        152.42        123.66        20.70 o                         
  16   3   2         24.28         17.70        16.62 o                         
  17   3   2       2092.99       2036.37        51.00 o                         
  18   3   2         10.47        -11.34        11.34 o                         
  19   3   2       2350.93       2438.90        41.29 o                         
  20   3   2       2632.27       2412.71        73.88 o                         
 -20   4   2        846.54        839.98        91.97 o                         
 -19   4   2         38.20         -0.37         8.64 o                         
 -18   4   2        472.54        403.59        22.86 o                         
 -17   4   2       2654.90       2866.21        54.50 o                         
 -16   4   2       6917.85       7150.05       114.72 o                         
 -15   4   2       2465.98       2380.58        62.92 o                         
 -14   4   2        618.65        505.25        55.58 o                         
 -13   4   2        707.68        465.31        29.94 o                         
 -12   4   2         46.50         48.40        29.72 o                         
 -11   4   2       5144.18       5465.54       145.27 o                         
 -10   4   2       1730.67       1537.01        93.60 o                         
  -9   4   2     138099.09     134773.58      1805.11 o                         
  -8   4   2       1209.64       1194.71        97.27 o                         
  -7   4   2       5892.43       6193.72       181.57 o                         
  -6   4   2      37275.12      34450.35       559.18 o                         
  -5   4   2       2035.59       2395.11        97.88 o                         
  -4   4   2        294.70        517.06        51.59 o                         
  -3   4   2       4316.10       4026.32       108.47 o                         
  -2   4   2      92827.21      99208.16      1952.15 o                         
  -1   4   2      14793.55      14510.93       270.17 o                         
   0   4   2        614.58        607.26        36.26 o                         
   1   4   2      13882.75      14824.98       338.58 o                         
   2   4   2      60885.67      68753.23      1286.68 o                         
   3   4   2      10973.77       9293.33       184.70 o                         
   4   4   2        805.15        860.36        52.99 o                         
   5   4   2         69.22        288.36        43.57 o                         
   6   4   2      20393.93      19255.49       587.60 o                         
   7   4   2      91462.35      92556.84      1550.19 o                         
   8   4   2      92726.43      97472.44      1504.01 o                         
   9   4   2      13216.31      14015.83       286.72 o                         
  10   4   2      48239.99      46736.95       619.61 o                         
  11   4   2       3479.75       3255.97       111.56 o                         
  12   4   2       3520.58       3928.65        98.02 o                         
  13   4   2        449.68        256.20        27.75 o                         
  14   4   2       7021.75       7145.13       149.12 o                         
  15   4   2       4325.21       4373.38        83.02 o                         
  16   4   2        961.68       1062.44        58.73 o                         
  17   4   2        279.31        155.94        15.13 o                         
  18   4   2       1981.83       1959.24        48.16 o                         
  19   4   2         18.20         -6.20         9.10 o                         
 -19   5   2       1009.31        901.98        35.22 o                         
 -18   5   2       1962.38       1955.37        45.21 o                         
 -17   5   2      10498.92      10837.00       124.50 o                         
 -16   5   2        932.33        671.09        70.17 o                         
 -15   5   2      13416.44      13708.28       154.35 o                         
 -14   5   2         39.41         50.94        22.27 o                         
 -13   5   2      40862.10      41506.79       338.72 o                         
 -12   5   2        177.22        128.11        26.25 o                         
 -11   5   2      21845.54      21114.74       330.81 o                         
 -10   5   2      23707.91      22993.54       363.55 o                         
  -9   5   2      18040.45      18891.95       309.92 o                         
  -8   5   2       2544.12       2484.19       186.32 o                         
  -7   5   2     128108.13     130047.63      1847.80 o                         
  -6   5   2      24260.57      22859.52       376.61 o                         
  -5   5   2       3306.59       2928.61       125.92 o                         
  -4   5   2     108103.66     107834.58      1714.46 o                         
  -3   5   2        898.93        957.21        64.82 o                         
  -2   5   2       9875.75      10120.42       215.84 o                         
  -1   5   2       3515.73       3606.88        91.87 o                         
   0   5   2      44190.80      48022.50       788.01 o                         
   1   5   2      29793.43      31694.86       540.51 o                         
   2   5   2      14005.59      15383.25       326.40 o                         
   3   5   2      12162.63      11611.08       261.23 o                         
   4   5   2         32.46        313.03        45.77 o                         
   5   5   2      30694.64      29213.23       504.81 o                         
   6   5   2      27729.36      29090.46       453.78 o                         
   7   5   2      31306.89      31730.23       543.75 o                         
   8   5   2        168.18        331.76        65.04 o                         
   9   5   2      11320.00      11277.86       323.93 o                         
  10   5   2      18573.68      17856.40       315.04 o                         
  11   5   2       3557.83       3710.91       190.21 o                         
  12   5   2        810.85        757.72        41.16 o                         
  13   5   2       7948.00       8173.16       110.00 o                         
  14   5   2       6946.38       7053.45       108.42 o                         
  15   5   2       3718.70       3916.03        78.09 o                         
  16   5   2       4202.54       4643.41        95.14 o                         
  17   5   2          9.92          0.22        12.20 o                         
  18   5   2          3.54         -6.47         9.89 o                         
  19   5   2        851.10        864.01        40.98 o                         
 -19   6   2       2472.06       2564.02        53.09 o                         
 -18   6   2       2165.25       2053.74        44.99 o                         
 -17   6   2       2995.07       3364.63        59.34 o                         
 -16   6   2       1085.81        958.60        38.74 o                         
 -15   6   2       3130.95       3230.17        67.47 o                         
 -14   6   2       1383.11       1331.30        55.85 o                         
 -13   6   2        331.23        268.98        22.33 o                         
 -12   6   2       6739.13       6538.44       100.89 o                         
 -11   6   2       1514.02       1595.70        71.87 o                         
 -10   6   2      16576.24      16161.87       280.95 o                         
  -9   6   2      22439.20      22262.86       333.36 o                         
  -8   6   2      98121.27      97975.51      1529.02 o                         
  -7   6   2       5938.17       7364.71       208.86 o                         
  -6   6   2          1.08         50.33        48.12 o                         
  -5   6   2      19711.03      20735.77       346.55 o                         
  -4   6   2      16185.39      15296.58       290.14 o                         
  -3   6   2        286.03        350.62        51.56 o                         
  -2   6   2      36038.39      34891.57       554.09 o                         
  -1   6   2        985.85       1060.79        75.03 o                         
   0   6   2      15009.24      16472.53       291.19 o                         
   1   6   2      17163.50      18174.02       316.68 o                         
   2   6   2       1361.49       1747.44        79.33 o                         
   3   6   2       6278.93       6469.93       151.05 o                         
   4   6   2       1957.02       2431.53       102.60 o                         
   5   6   2       5085.90       5407.39       140.29 o                         
   6   6   2        136.10        426.89        57.46 o                         
   7   6   2       1814.11       2042.71       108.03 o                         
   8   6   2     148756.97     148447.92      2244.92 o                         
   9   6   2      26174.43      27842.31       431.15 o                         
  10   6   2      17929.35      17772.01       288.02 o                         
  11   6   2        349.49        290.88        30.32 o                         
  12   6   2       2919.37       2835.86        78.26 o                         
  13   6   2       6100.02       5992.54        91.39 o                         
  14   6   2       7435.70       7108.40        99.12 o                         
  15   6   2        568.39        445.99        40.19 o                         
  16   6   2        355.21        229.87        20.55 o                         
  17   6   2       6255.94       6532.02        92.04 o                         
  18   6   2        182.78        114.59        11.17 o                         
  19   6   2       1715.69       1825.45        37.82 o                         
 -19   7   2       1505.56       1468.59        61.67 o                         
 -18   7   2       2139.82       2129.28        44.90 o                         
 -17   7   2        106.75         55.53        12.68 o                         
 -16   7   2       1098.37       1120.98        42.24 o                         
 -15   7   2        430.83        316.55        21.97 o                         
 -14   7   2        979.83        833.00        37.72 o                         
 -13   7   2         33.78          1.66        17.66 o                         
 -12   7   2       2127.92       2263.94        63.72 o                         
 -11   7   2       2826.20       2817.89        75.51 o                         
 -10   7   2      77240.78      76647.14       984.26 o                         
  -9   7   2       7538.41       7837.42       184.00 o                         
  -8   7   2       2303.95       2054.81        92.34 o                         
  -7   7   2      10919.34      11225.57       265.19 o                         
  -6   7   2      88994.67      90201.21      1228.23 o                         
  -5   7   2       3438.70       3356.71       124.59 o                         
  -4   7   2       4852.81       4133.80       136.03 o                         
  -3   7   2      19593.81      19540.40       340.06 o                         
  -2   7   2      35751.69      35286.32       646.56 o                         
  -1   7   2      25321.64      25454.22       380.53 o                         
   0   7   2      29547.81      28427.55       413.90 o                         
   1   7   2      44718.56      46680.29       683.99 o                         
   2   7   2      32588.17      33678.42       586.01 o                         
   3   7   2      44729.30      42343.00       661.13 o                         
   4   7   2     123480.43     117946.92      1557.64 o                         
   5   7   2      70307.71      71290.46      1237.25 o                         
   6   7   2       4083.37       4346.32       157.67 o                         
   7   7   2      82714.85      82888.74      1426.10 o                         
   8   7   2      81257.41      77655.77       983.16 o                         
   9   7   2      14348.96      14605.46       326.66 o                         
  10   7   2        936.34       1070.96        74.25 o                         
  11   7   2       3510.61       3430.20        74.09 o                         
  12   7   2      14595.58      14810.65       159.13 o                         
  13   7   2        280.71        305.00        34.50 o                         
  14   7   2          4.08        -16.54        16.54 o                         
  15   7   2        486.61        315.82        23.96 o                         
  16   7   2        902.35        881.18        48.33 o                         
  17   7   2        899.62        938.47        36.99 o                         
  18   7   2        483.14        224.93        20.79 o                         
  19   7   2         78.13         43.04         8.18 o                         
 -19   8   2       1745.97       1711.15        45.34 o                         
 -18   8   2        183.28         85.24        10.21 o                         
 -17   8   2       5649.33       5726.15        80.97 o                         
 -16   8   2       8064.62       8622.22       109.70 o                         
 -15   8   2        575.01        397.58        32.55 o                         
 -14   8   2        294.44        177.25        19.36 o                         
 -13   8   2       1142.84       1131.95        60.88 o                         
 -12   8   2       3293.13       3123.64        65.24 o                         
 -11   8   2         47.56         30.10        25.63 o                         
 -10   8   2         34.55         64.55        29.22 o                         
  -9   8   2      22357.31      22892.57       340.29 o                         
  -8   8   2       7248.51       7072.14       156.33 o                         
  -7   8   2       2259.30       1852.63       130.46 o                         
  -6   8   2       7700.31       7842.84       327.19 o                         
  -5   8   2       1898.18       1622.82        91.94 o                         
  -4   8   2         70.18        173.75        45.61 o                         
  -3   8   2     147219.47     136490.97      2262.58 o                         
  -2   8   2       5867.16       6237.87       146.77 o                         
  -1   8   2      37332.38      35173.21       693.58 o                         
   0   8   2      45008.82      44141.46       631.27 o                         
   1   8   2         64.37        185.04        37.52 o                         
   2   8   2        650.17        772.89        66.45 o                         
   3   8   2          9.77        197.72        47.04 o                         
   4   8   2       8969.53       8579.12       279.68 o                         
   5   8   2      13764.36      12760.82       324.78 o                         
   6   8   2      24002.02      24997.36       472.62 o                         
   7   8   2       2392.93       2450.94       106.93 o                         
   8   8   2      14741.21      15013.44       286.31 o                         
   9   8   2       3505.52       4156.13       150.81 o                         
  10   8   2       8302.13       7989.14       139.57 o                         
  11   8   2       1503.80       1563.31        58.08 o                         
  12   8   2       8257.65       8437.07       108.81 o                         
  13   8   2       2280.91       2574.50        75.43 o                         
  14   8   2         10.25        -14.82        15.80 o                         
  15   8   2       4589.75       4825.62       102.86 o                         
  16   8   2       1580.88       1815.68        47.65 o                         
  17   8   2          0.98         -8.08        11.16 o                         
  18   8   2        511.24        535.06        27.59 o                         
  19   8   2       3539.61       3656.17        66.96 o                         
 -19   9   2       1288.19       1269.17       110.36 o                         
 -18   9   2       4932.52       5376.40        85.49 o                         
 -17   9   2       1308.04       1417.13        40.87 o                         
 -16   9   2        426.99        248.65        27.49 o                         
 -15   9   2       4360.76       4684.54        88.78 o                         
 -14   9   2       1130.24        942.24        51.15 o                         
 -13   9   2       3166.41       3153.49        72.26 o                         
 -12   9   2      11344.73      11580.84       126.22 o                         
 -11   9   2        420.77        454.17        37.92 o                         
 -10   9   2       6431.47       6955.27       109.91 o                         
  -9   9   2       5057.05       5156.44       149.34 o                         
  -8   9   2      18891.78      18544.48       303.67 o                         
  -7   9   2        552.42        624.94        57.19 o                         
  -6   9   2      19210.50      18688.40       340.41 o                         
  -5   9   2        149.76        269.82        56.58 o                         
  -4   9   2      93220.77      87248.26      1121.80 o                         
  -3   9   2      34886.36      32472.52       476.20 o                         
  -2   9   2      36792.19      34873.52       754.18 o                         
  -1   9   2       1801.86       2231.55        91.36 o                         
   0   9   2       4069.77       4480.47       122.52 o                         
   1   9   2      24242.67      22868.98       386.46 o                         
   2   9   2     292522.47     285780.50      3449.70 o                         
   3   9   2       3353.41       3442.94       106.92 o                         
   4   9   2     231245.67     225007.38      2993.37 o                         
   5   9   2       1877.36       2205.08       109.35 o                         
   6   9   2        468.03        395.90        66.11 o                         
   7   9   2      24976.30      23862.56       385.36 o                         
   8   9   2      10004.01      10726.12       213.01 o                         
   9   9   2          0.35         14.77        34.12 o                         
  10   9   2      16871.96      16939.04       197.37 o                         
  11   9   2       3115.72       2909.93        68.19 o                         
  12   9   2      16594.26      17231.83       170.97 o                         
  13   9   2       1985.26       1881.37        55.84 o                         
  14   9   2        109.63         52.69        16.27 o                         
  15   9   2         18.12         -9.54        17.54 o                         
  16   9   2      15908.91      17096.06       178.50 o                         
  17   9   2       1457.91       1504.45        40.32 o                         
  18   9   2       5872.76       6365.93       111.27 o                         
 -18  10   2       1289.30       1428.03        37.64 o                         
 -17  10   2       1498.79       1479.44        38.71 o                         
 -16  10   2       3323.54       3741.31        64.85 o                         
 -15  10   2        938.29       1030.97        43.05 o                         
 -14  10   2        259.47        231.13        24.44 o                         
 -13  10   2       5412.12       5721.67        88.31 o                         
 -12  10   2       7361.00       7357.24       105.95 o                         
 -11  10   2      37677.35      36364.65       305.21 o                         
 -10  10   2       8688.36       7610.73       110.56 o                         
  -9  10   2          2.34         17.94        26.61 o                         
  -8  10   2        190.88        186.76        38.33 o                         
  -7  10   2       3432.01       3215.06       101.01 o                         
  -6  10   2       4190.17       4499.03       128.22 o                         
  -5  10   2      11815.85      11305.95       242.90 o                         
  -4  10   2      25711.46      24435.88       371.59 o                         
  -3  10   2        115.53        389.59        58.33 o                         
  -2  10   2       2689.96       2658.67       115.47 o                         
  -1  10   2       3690.50       3098.43       108.25 o                         
   0  10   2      37428.95      37057.60       551.53 o                         
   1  10   2       7777.19       6352.95       135.41 o                         
   2  10   2      54543.93      53205.30      1040.97 o                         
   3  10   2         61.50         32.85        48.10 o                         
   4  10   2      10447.53       9694.59       201.50 o                         
   5  10   2       9601.40       9674.19       248.75 o                         
   6  10   2      10892.69      10318.46       188.29 o                         
   7  10   2       1938.18       1819.83        81.47 o                         
   8  10   2      12405.17      11505.43       223.98 o                         
   9  10   2       2375.66       2582.25        70.84 o                         
  10  10   2       3408.85       3390.42        70.97 o                         
  11  10   2       1888.15       2025.41        56.27 o                         
  12  10   2         21.97          2.78        31.68 o                         
  13  10   2       2163.79       2044.14        54.37 o                         
  14  10   2      19996.27      20685.22       192.71 o                         
  15  10   2       1271.11       1341.03        44.30 o                         
  16  10   2        468.79        613.21        34.99 o                         
  17  10   2       1947.46       2215.97        55.31 o                         
  18  10   2        852.56       1061.04        34.04 o                         
 -18  11   2      15132.68      16055.74       224.45 o                         
 -17  11   2       1471.06       1702.24        41.52 o                         
 -16  11   2       1687.14       1936.95        56.35 o                         
 -15  11   2       4545.81       5134.45       109.01 o                         
 -14  11   2         21.91        -20.99        20.99 o                         
 -13  11   2        330.03        186.76        21.09 o                         
 -12  11   2      15450.95      16072.72       176.70 o                         
 -11  11   2         38.54         15.39        19.88 o                         
 -10  11   2      43725.10      42776.49       374.86 o                         
  -9  11   2       6976.05       6932.82       116.94 o                         
  -8  11   2      12201.39      11494.34       217.34 o                         
  -7  11   2        890.93        704.74        63.20 o                         
  -6  11   2      23283.45      21569.94       334.27 o                         
  -5  11   2       2228.13       2325.62       103.58 o                         
  -4  11   2      61635.09      57498.77       809.11 o                         
  -3  11   2       1612.50       1959.03       106.94 o                         
  -2  11   2       2106.37       2565.71       116.17 o                         
  -1  11   2      37091.66      34197.21       530.08 o                         
   0  11   2      27593.04      24639.57       443.78 o                         
   1  11   2       3978.41       4351.66       131.50 o                         
   2  11   2     134855.81     124996.92      2060.51 o                         
   3  11   2      51668.16      50535.24       670.60 o                         
   4  11   2      45996.45      42847.42       662.09 o                         
   5  11   2       4614.06       3927.77       115.08 o                         
   6  11   2      14777.79      14221.29       243.76 o                         
   7  11   2      13662.09      12896.71       229.49 o                         
   8  11   2        555.83        561.40        53.11 o                         
   9  11   2       8646.43       8873.17       135.26 o                         
  10  11   2       9111.37       8742.93       109.71 o                         
  11  11   2       2974.70       2844.91        64.22 o                         
  12  11   2         10.55        -14.42        18.73 o                         
  13  11   2       3543.21       3641.70        68.32 o                         
  14  11   2       5583.48       5887.92        91.44 o                         
  15  11   2       1597.87       1615.98        44.09 o                         
  16  11   2      17498.96      19164.06       203.00 o                         
  17  11   2       6597.35       7478.75       100.02 o                         
  18  11   2       7275.92       7719.08       127.60 o                         
 -18  12   2         36.92         12.26        30.66 o                         
 -17  12   2       5290.05       5407.27       105.69 o                         
 -16  12   2        696.42        792.76        44.52 o                         
 -15  12   2        124.29        154.53        13.98 o                         
 -14  12   2        253.00        136.86        16.77 o                         
 -13  12   2       1132.15       1291.60        49.30 o                         
 -12  12   2        448.24        308.67        22.07 o                         
 -11  12   2        265.26        190.86        35.13 o                         
 -10  12   2       1856.87       1922.29        59.62 o                         
  -9  12   2       1537.80       1369.59        55.92 o                         
  -8  12   2        937.29        692.76        59.57 o                         
  -7  12   2       8369.93       8302.42       182.18 o                         
  -6  12   2        165.99        118.82        44.75 o                         
  -5  12   2       1665.00       1670.68        96.47 o                         
  -4  12   2       4853.70       4412.10       142.79 o                         
  -3  12   2       1746.35       1385.63        74.95 o                         
  -2  12   2       8180.59       7691.13       165.13 o                         
  -1  12   2      14737.59      13708.46       264.03 o                         
   0  12   2        559.74        414.81        63.29 o                         
   1  12   2       9959.87       9642.85       220.87 o                         
   2  12   2       2503.40       2482.38       112.30 o                         
   3  12   2        987.37       1293.88        83.69 o                         
   4  12   2       1071.85       1106.54        74.09 o                         
   5  12   2      30544.90      29889.61       398.96 o                         
   6  12   2       6575.36       6329.54       143.64 o                         
   7  12   2       6691.08       6111.87       143.41 o                         
   8  12   2        890.71        774.45        52.43 o                         
   9  12   2      11582.03      11041.32       139.39 o                         
  10  12   2        907.69        688.38        51.83 o                         
  11  12   2      34264.91      36042.45       409.64 o                         
  12  12   2        243.86        111.62        18.02 o                         
  13  12   2       5788.53       6452.22        92.79 o                         
  14  12   2        129.74        109.81        17.54 o                         
  15  12   2       5986.83       6699.46        94.09 o                         
  16  12   2         13.77         50.45        12.53 o                         
  17  12   2         73.68         61.05        12.60 o                         
 -17  13   2       4283.62       4428.60       124.62 o                         
 -16  13   2       7767.11       8908.60       110.81 o                         
 -15  13   2       2226.49       2221.78        57.91 o                         
 -14  13   2       3080.57       3183.18        63.62 o                         
 -13  13   2        326.23        234.97        21.05 o                         
 -12  13   2        955.79        557.52        31.94 o                         
 -11  13   2      11653.96      11503.67       146.72 o                         
 -10  13   2       7382.16       6511.01        99.28 o                         
  -9  13   2      27292.52      26287.48       250.65 o                         
  -8  13   2        543.96        508.98        37.41 o                         
  -7  13   2       4377.39       4125.50        95.74 o                         
  -6  13   2      14942.22      13839.26       271.19 o                         
  -5  13   2      16264.08      15737.37       293.21 o                         
  -4  13   2       1068.58        832.27        69.91 o                         
  -3  13   2         37.75         98.07        54.98 o                         
  -2  13   2       1296.11       1214.52        82.93 o                         
  -1  13   2       1672.30       1461.53        79.80 o                         
   0  13   2       2010.84       2024.85        91.64 o                         
   1  13   2      12831.59      12562.46       219.24 o                         
   2  13   2       3211.84       2637.14       116.06 o                         
   3  13   2      40792.82      37359.89       566.34 o                         
   4  13   2       1514.84       1348.46        88.53 o                         
   5  13   2      15484.84      14664.53       250.45 o                         
   6  13   2          9.05         50.63        36.86 o                         
   7  13   2       1169.28       1343.59        65.50 o                         
   8  13   2        664.03        568.65        42.15 o                         
   9  13   2       3592.35       3505.39        73.61 o                         
  10  13   2       3828.02       4201.29        79.14 o                         
  11  13   2        752.64        629.87        47.64 o                         
  12  13   2       3717.64       3891.73        70.53 o                         
  13  13   2      10583.47      11430.08       154.11 o                         
  14  13   2       1076.37       1402.21        55.45 o                         
  15  13   2        627.18        716.07        40.37 o                         
  16  13   2        146.06         60.22        12.89 o                         
  17  13   2      18935.28      20281.91       351.05 o                         
 -17  14   2       1175.42       1176.03        65.49 o                         
 -16  14   2        691.98        769.55        37.59 o                         
 -15  14   2         72.17         61.30        13.00 o                         
 -14  14   2        510.63        381.75        36.69 o                         
 -13  14   2        845.68        899.81        46.39 o                         
 -12  14   2         36.92         -8.38        15.81 o                         
 -11  14   2         50.97         21.46        17.11 o                         
 -10  14   2         35.11         52.38        18.52 o                         
  -9  14   2        800.66        504.48        37.99 o                         
  -8  14   2        386.83        270.56        44.76 o                         
  -7  14   2       1694.91       1887.63        65.27 o                         
  -6  14   2       8313.11       7950.39       123.79 o                         
  -5  14   2      17647.94      16924.08       231.04 o                         
  -4  14   2        617.25        506.11        57.65 o                         
  -3  14   2       7896.26       7432.71       160.58 o                         
  -2  14   2       3716.84       3273.93       112.44 o                         
  -1  14   2        101.35        122.02        52.16 o                         
   0  14   2        117.69        212.83        52.58 o                         
   1  14   2       4902.34       4696.71       123.28 o                         
   2  14   2      11415.79      10871.90       212.73 o                         
   3  14   2         37.18        -13.89        56.46 o                         
   4  14   2       8827.35       8481.99       200.84 o                         
   5  14   2       6256.49       6161.56       117.98 o                         
   6  14   2      18832.02      18407.71       249.22 o                         
   7  14   2        577.26        438.43        38.22 o                         
   8  14   2        246.28        241.28        24.53 o                         
   9  14   2       4361.02       4268.55        94.66 o                         
  10  14   2       3878.57       3698.58        86.92 o                         
  11  14   2       4296.35       4689.73        81.53 o                         
  12  14   2      19939.84      21446.33       208.91 o                         
  13  14   2       9377.33       9820.83       126.66 o                         
  14  14   2       1479.96       1690.99        47.80 o                         
  15  14   2        267.24        586.93        66.77 o                         
  16  14   2        106.74         70.10        12.60 o                         
  17  14   2        125.68         43.16         9.22 o                         
 -16  15   2        703.19        630.96        34.42 o                         
 -15  15   2       4009.55       4192.92        69.00 o                         
 -14  15   2       3189.68       3289.28        59.13 o                         
 -13  15   2        512.17        365.76        28.88 o                         
 -12  15   2         72.19         15.92        21.17 o                         
 -11  15   2       3738.06       3663.49        73.85 o                         
 -10  15   2        560.03        373.12        24.77 o                         
  -9  15   2       1506.21       1292.63        66.42 o                         
  -8  15   2        404.33        429.91        44.55 o                         
  -7  15   2        743.99        534.41        55.40 o                         
  -6  15   2       2980.14       2241.00        70.33 o                         
  -5  15   2       3030.50       2714.62        89.91 o                         
  -4  15   2       3284.18       2929.74        81.38 o                         
  -3  15   2        877.38        645.72        51.88 o                         
  -2  15   2      26108.99      23933.50       327.10 o                         
  -1  15   2       3676.19       3503.70       123.59 o                         
   0  15   2      17216.40      15352.53       249.68 o                         
   1  15   2       2025.03       1853.18       106.12 o                         
   2  15   2         79.53         64.12        51.53 o                         
   3  15   2      14980.57      14165.87       208.04 o                         
   4  15   2       2729.85       2391.55        80.17 o                         
   5  15   2       6879.03       6355.90       112.43 o                         
   6  15   2       4788.64       4392.73        87.79 o                         
   7  15   2      24444.17      24090.67       249.21 o                         
   8  15   2       1849.14       1822.73        61.02 o                         
   9  15   2       2493.31       2474.51        70.57 o                         
  10  15   2        584.13        546.96        49.97 o                         
  11  15   2       2540.07       2757.57        66.37 o                         
  12  15   2       7120.38       7729.42       108.36 o                         
  13  15   2        774.07        978.73        58.50 o                         
  14  15   2       3205.64       3625.93        68.94 o                         
  15  15   2       2365.38       3008.10        62.07 o                         
  16  15   2       2216.58       2706.34        90.52 o                         
 -16  16   2         72.32         19.19        11.85 o                         
 -15  16   2       2073.30       2315.21        74.73 o                         
 -14  16   2         12.17         -3.74        13.45 o                         
 -13  16   2        697.10        625.25        37.80 o                         
 -12  16   2          1.82        -12.18        12.18 o                         
 -11  16   2         65.73         65.10        21.64 o                         
 -10  16   2         14.52        -16.76        16.76 o                         
  -9  16   2       3648.40       3978.30        82.90 o                         
  -8  16   2      20625.66      21760.79       240.56 o                         
  -7  16   2       1549.06       2061.46        71.75 o                         
  -6  16   2      14252.13      14532.55       165.67 o                         
  -5  16   2       1885.02       1509.06        68.52 o                         
  -4  16   2        682.81        422.49        43.32 o                         
  -3  16   2        144.24        162.48        24.95 o                         
  -2  16   2       2385.35       2018.19        79.53 o                         
  -1  16   2       1668.54       1230.28        67.92 o                         
   0  16   2        662.07        451.40        32.20 o                         
   1  16   2        480.54        371.98        33.45 o                         
   2  16   2          4.56        -27.65        27.65 o                         
   3  16   2       1439.54       1092.43        65.38 o                         
   4  16   2        700.59        400.42        36.41 o                         
   5  16   2       5019.65       5293.20        94.01 o                         
   6  16   2         20.35        -14.72        32.77 o                         
   7  16   2        215.97        347.29        51.45 o                         
   8  16   2      35344.98      36403.71       378.13 o                         
   9  16   2       3387.69       3348.45        95.55 o                         
  10  16   2       7425.01       7730.76       113.94 o                         
  11  16   2       2549.43       2601.04        78.47 o                         
  12  16   2       1044.91       1280.81        47.47 o                         
  13  16   2       2820.57       3059.21        62.97 o                         
  14  16   2       1381.04       1529.01        52.61 o                         
  15  16   2       2544.81       2771.05        58.91 o                         
  16  16   2        738.27        701.88        59.62 o                         
 -15  17   2         14.19         -7.43         7.43 o                         
 -14  17   2        555.23        503.24        28.44 o                         
 -13  17   2        196.82        135.30        16.35 o                         
 -12  17   2       1677.54       1686.21        46.79 o                         
 -11  17   2         10.12        -12.21        12.21 o                         
 -10  17   2       9123.87       9363.08       143.19 o                         
  -9  17   2       1098.35       1076.79        51.24 o                         
  -8  17   2       1296.98        808.79        58.24 o                         
  -7  17   2       2248.19       2175.10        77.45 o                         
  -6  17   2      11318.12      12325.90       246.15 o                         
  -5  17   2       8649.52       8147.90       134.42 o                         
  -4  17   2       2335.22       2199.65        71.99 o                         
  -3  17   2         51.94         10.24        20.41 o                         
  -2  17   2       2353.90       2136.14        74.06 o                         
  -1  17   2        592.17        333.60        41.60 o                         
   0  17   2      18113.54      16865.84       179.91 o                         
   1  17   2        556.04        345.57        37.80 o                         
   2  17   2         62.35         45.93        21.79 o                         
   3  17   2       1477.17       1164.59        62.54 o                         
   4  17   2      24181.79      23204.04       238.99 o                         
   5  17   2       5070.23       4741.91        94.31 o                         
   6  17   2      18065.80      18294.72       320.22 o                         
   7  17   2        305.76        231.68        24.16 o                         
   8  17   2      35058.02      36658.10       358.17 o                         
   9  17   2       1134.26       1144.17        49.12 o                         
  10  17   2       1700.21       1575.70        66.52 o                         
  11  17   2         75.30         33.05        14.39 o                         
  12  17   2        260.20        198.82        22.55 o                         
  13  17   2        417.46        250.94        31.23 o                         
  14  17   2          1.15        -11.77        12.17 o                         
  15  17   2        522.61        482.09        27.14 o                         
 -14  18   2        534.65        549.01        31.02 o                         
 -13  18   2         22.52         -7.80         7.80 o                         
 -12  18   2        344.26        224.59        22.26 o                         
 -11  18   2         15.41        -11.54        11.54 o                         
 -10  18   2       2260.89       2539.26        61.96 o                         
  -9  18   2       4338.10       4999.83       127.21 o                         
  -8  18   2       1734.84       1953.73        72.69 o                         
  -7  18   2       1739.38       2354.89        75.97 o                         
  -6  18   2       4886.62       5249.82       101.40 o                         
  -5  18   2       2451.45       2426.39        78.14 o                         
  -4  18   2       1078.29        917.96        76.04 o                         
  -3  18   2       2290.37       2191.63        73.20 o                         
  -2  18   2        445.09        289.42        26.17 o                         
  -1  18   2      12702.52      12562.78       159.26 o                         
   0  18   2       8662.21       8608.26       126.56 o                         
   1  18   2       1316.61        761.25        47.80 o                         
   2  18   2       3984.14       3419.36        78.53 o                         
   3  18   2        381.41        314.50        27.56 o                         
   4  18   2       1539.03       1453.83       102.35 o                         
   5  18   2       9258.90       9154.49       141.25 o                         
   6  18   2       5740.08       5365.77       126.59 o                         
   7  18   2        365.95        175.42        22.48 o                         
   8  18   2       7797.30       7833.57       118.24 o                         
   9  18   2       7722.40       8110.36       143.98 o                         
  10  18   2        852.98        832.92        42.15 o                         
  11  18   2        187.62        103.16        14.24 o                         
  12  18   2          6.73        -10.40        10.40 o                         
  13  18   2         74.50         58.68        10.89 o                         
  14  18   2       2244.02       2175.27        50.22 o                         
 -14  19   2      15389.15      16754.55       585.76 o                         
 -13  19   2        297.88        216.47        23.57 o                         
 -12  19   2         40.69          0.20         9.52 o                         
 -11  19   2        211.75        150.93        16.57 o                         
 -10  19   2       5662.07       6102.68        99.86 o                         
  -9  19   2        353.87        194.03        17.88 o                         
  -8  19   2        802.29        884.75        54.95 o                         
  -7  19   2        323.22        196.47        22.67 o                         
  -6  19   2       3302.97       3093.58        85.93 o                         
  -5  19   2      12272.43      12879.37       175.38 o                         
  -4  19   2        393.59        213.12        24.95 o                         
  -3  19   2        435.62        325.56        25.77 o                         
  -2  19   2      22381.93      23433.16       267.66 o                         
  -1  19   2       6727.89       6613.72       118.89 o                         
   0  19   2      15545.68      15470.19       207.44 o                         
   1  19   2       4884.23       4757.04        96.82 o                         
   2  19   2       9971.98       9823.71       135.87 o                         
   3  19   2      11753.19      12049.35       155.20 o                         
   4  19   2       1307.15        941.74        62.65 o                         
   5  19   2       2063.98       2225.29        70.17 o                         
   6  19   2       2821.32       2763.14        70.93 o                         
   7  19   2      14326.18      15052.27       187.00 o                         
   8  19   2       8236.62       8577.75       124.65 o                         
   9  19   2       3197.91       3472.85        70.30 o                         
  10  19   2        399.82        345.63        37.45 o                         
  11  19   2       2577.31       2649.81        58.40 o                         
  12  19   2       1503.12       1554.57        53.92 o                         
  13  19   2        490.70        397.57        27.64 o                         
 -13  20   2       5890.57       6620.51       140.76 o                         
 -12  20   2        363.49        222.09        20.57 o                         
 -11  20   2         33.68        -10.54        10.54 o                         
 -10  20   2        306.67        245.12        21.86 o                         
  -9  20   2        623.79        756.93        44.96 o                         
  -8  20   2         35.36        114.49        17.62 o                         
  -7  20   2      10989.68      11565.16       148.87 o                         
  -6  20   2         91.94         84.20        23.36 o                         
  -5  20   2       7572.84       7922.46       130.43 o                         
  -4  20   2        365.43        208.69        23.54 o                         
  -3  20   2        657.00        402.15        28.53 o                         
  -2  20   2       1250.70       1166.39        66.81 o                         
  -1  20   2          5.15        -11.33        20.91 o                         
   0  20   2       3560.88       3460.78        89.38 o                         
   1  20   2       4821.61       4541.86        97.42 o                         
   2  20   2        728.61        467.87        28.56 o                         
   3  20   2       3777.11       4228.71        85.61 o                         
   4  20   2       5996.78       6288.12       102.83 o                         
   5  20   2       1996.65       2169.50        75.44 o                         
   6  20   2       6181.66       6487.28       138.22 o                         
   7  20   2         55.19          2.81        16.11 o                         
   8  20   2       4413.59       4780.19        86.74 o                         
   9  20   2        460.57        590.63        41.65 o                         
  10  20   2        337.08        243.69        25.53 o                         
  11  20   2         12.73          0.65         9.97 o                         
  12  20   2       1879.59       1969.71        44.25 o                         
  13  20   2        978.49        959.95        38.06 o                         
 -12  21   2        332.54        468.91        45.22 o                         
 -11  21   2       1740.61       1894.41        76.63 o                         
 -10  21   2       1792.98       2165.61        51.31 o                         
  -9  21   2         12.55          9.78        15.03 o                         
  -8  21   2         76.05         65.86        13.96 o                         
  -7  21   2        769.90        799.26        43.01 o                         
  -6  21   2        101.75         36.32        14.25 o                         
  -5  21   2        177.36         71.03        17.16 o                         
  -4  21   2        393.37        246.34        23.79 o                         
  -3  21   2        281.91        140.36        26.35 o                         
  -2  21   2       1258.11       1383.54        79.74 o                         
  -1  21   2       1668.46       1434.26        74.11 o                         
   0  21   2      17158.48      17560.16       243.37 o                         
   1  21   2       4233.88       5236.32       123.95 o                         
   2  21   2         48.87        -19.62        19.62 o                         
   3  21   2         48.31        -19.60        19.87 o                         
   4  21   2        985.10        600.40        54.24 o                         
   5  21   2        487.45        198.20        19.83 o                         
   6  21   2       1161.22       1392.34        52.09 o                         
   7  21   2        149.30         95.69        20.16 o                         
   8  21   2         82.37         37.02        12.82 o                         
   9  21   2       5432.46       5955.91       106.31 o                         
  10  21   2        855.19        975.70        40.22 o                         
  11  21   2       1682.51       1630.73        43.05 o                         
  12  21   2        280.82         91.89        11.06 o                         
 -11  22   2        433.78        443.40        34.00 o                         
 -10  22   2        289.28        150.24        19.56 o                         
  -9  22   2        800.30        837.52        48.53 o                         
  -8  22   2        162.10        137.59        18.30 o                         
  -7  22   2         86.41         88.46        26.63 o                         
  -6  22   2       1912.82       2196.59        63.23 o                         
  -5  22   2       2330.81       2247.73        73.12 o                         
  -4  22   2          1.05        -29.51        30.83 o                         
  -3  22   2        250.11        109.74        22.44 o                         
  -2  22   2        718.63        451.41        38.55 o                         
  -1  22   2       1953.15       1977.53        72.69 o                         
   0  22   2        855.52       1164.15        70.64 o                         
   1  22   2         68.30         -2.61        22.21 o                         
   2  22   2         14.64          7.20        18.18 o                         
   3  22   2          9.15        -14.76        16.73 o                         
   4  22   2        707.96        424.51        39.50 o                         
   5  22   2       2073.79       2117.81        64.75 o                         
   6  22   2         40.39         -0.84        15.41 o                         
   7  22   2         90.14         79.69        15.93 o                         
   8  22   2         89.30         90.21        12.68 o                         
   9  22   2       3619.74       3986.53        77.77 o                         
  10  22   2         59.47          5.43        10.25 o                         
  11  22   2        597.36        584.25        37.84 o                         
  -9  23   2       1899.56       2058.30        70.40 o                         
  -8  23   2       1580.92       1770.06        73.74 o                         
  -7  23   2         19.20        -22.03        22.03 o                         
  -6  23   2        685.39        303.66        37.95 o                         
  -5  23   2       1146.20       1177.48        56.65 o                         
  -4  23   2        120.23         17.35        34.24 o                         
  -3  23   2       1127.29       1266.74        63.53 o                         
  -2  23   2        101.63         12.55        18.44 o                         
  -1  23   2       7140.98       7867.04       146.18 o                         
   0  23   2        951.26       1037.87        69.94 o                         
   1  23   2       1068.93       1159.84        59.44 o                         
   2  23   2        426.30        245.85        25.57 o                         
   3  23   2       1000.96       1035.14        59.35 o                         
   4  23   2       4424.26       5008.66       124.78 o                         
   5  23   2        947.06        879.08        48.54 o                         
   6  23   2       1801.04       1990.47        78.95 o                         
   7  23   2       4319.19       4877.47       108.68 o                         
   8  23   2          0.33        -18.11        18.11 o                         
   9  23   2         72.02         32.13        14.11 o                         
  -8  24   2        202.92        106.98        27.43 o                         
  -7  24   2          0.63        -15.64        17.03 o                         
  -6  24   2       2045.66       2188.31        96.75 o                         
  -5  24   2        330.93        252.14        36.46 o                         
  -4  24   2        179.22         35.67        17.85 o                         
  -3  24   2         24.12         56.15        22.08 o                         
  -2  24   2        377.13        189.99        32.49 o                         
  -1  24   2         12.18        -20.68        21.68 o                         
   0  24   2       1006.32       1135.12        67.94 o                         
   1  24   2        432.14        408.40        48.38 o                         
   2  24   2         74.42         20.60        20.14 o                         
   3  24   2        209.49        106.58        18.64 o                         
   4  24   2          9.02        -14.87        14.87 o                         
   5  24   2         24.66        -15.06        15.06 o                         
   6  24   2         31.66        -16.68        16.68 o                         
   7  24   2        256.02        183.07        42.50 o                         
   8  24   2         40.81        -12.69        12.69 o                         
  -6  25   2        937.94        980.20        56.61 o                         
  -5  25   2        150.38         76.62        17.61 o                         
  -4  25   2       9741.04      10661.98       202.47 o                         
  -3  25   2        270.90        148.53        42.18 o                         
  -2  25   2       3816.37       4297.65       171.37 o                         
  -1  25   2          8.53          2.49        17.25 o                         
   0  25   2       2951.12       2914.51        80.90 o                         
   1  25   2       1775.11       1863.52        70.49 o                         
   2  25   2       4549.75       4798.06       126.51 o                         
   3  25   2        466.28        378.49        68.31 o                         
   4  25   2       5643.34       6463.88       152.85 o                         
   5  25   2       1132.79       1182.35        58.63 o                         
   6  25   2         57.24         10.56        15.33 o                         
  -3  26   2       2595.28       3329.15       132.70 o                         
  -2  26   2         90.37         90.06        17.11 o                         
  -1  26   2        474.15        213.40        41.25 o                         
   0  26   2         99.25        104.94        17.98 o                         
   1  26   2        212.66        192.89        36.98 o                         
   2  26   2          1.60        -15.48        15.48 o                         
   3  26   2       2075.57       2057.10        81.22 o                         
 -19   0   3          9.90         -0.34        10.75 o                         
 -17   0   3       4277.84       4247.61        97.59 o                         
 -15   0   3      25395.95      25769.78       360.15 o                         
 -13   0   3       9726.53       9428.34       181.65 o                         
 -11   0   3      18546.93      19344.26       492.85 o                         
  -9   0   3      24377.60      24751.21       649.98 o                         
  -7   0   3      31719.12      31029.38       838.54 o                         
  -5   0   3       8778.76       9726.72       416.62 o                         
  -3   0   3     425725.84     448150.47     15442.87 o                         
  -1   0   3      25548.38      25422.47       590.82 o                         
   1   0   3     394736.41     412439.44     15473.46 o                         
   3   0   3       1203.21       1295.04       124.60 o                         
   5   0   3      59340.32      58196.86      1351.04 o                         
   7   0   3      99275.03     102850.31      2385.80 o                         
   9   0   3       5076.88       4810.37       308.78 o                         
  11   0   3       9131.38       9106.50       290.83 o                         
  13   0   3      71517.66      72477.92       802.09 o                         
  15   0   3      24394.50      25677.25       362.40 o                         
  17   0   3         58.07         -1.67        24.00 o                         
  19   0   3        752.64        698.48        44.25 o                         
 -20   1   3       1328.32       1348.60        40.53 o                         
 -19   1   3       1983.35       1898.74        44.48 o                         
 -18   1   3        529.31        297.42        22.83 o                         
 -17   1   3         67.87          8.74        12.74 o                         
 -16   1   3       1937.71       1991.62        59.17 o                         
 -15   1   3       1851.65       1882.63        62.96 o                         
 -14   1   3      18002.25      17742.93       192.16 o                         
 -13   1   3      10513.32      10269.93       137.45 o                         
 -12   1   3       2542.66       2690.63        82.33 o                         
 -11   1   3       4120.03       3887.30       155.35 o                         
 -10   1   3      33497.57      32868.59       459.83 o                         
  -9   1   3      31512.83      33457.91       668.93 o                         
  -8   1   3      10087.94      10211.14       254.98 o                         
  -7   1   3      58385.19      62670.27      1004.25 o                         
  -6   1   3       5863.27       5762.73       149.51 o                         
  -5   1   3       4060.05       4250.82       112.56 o                         
  -4   1   3      41205.62      38171.43       632.06 o                         
  -3   1   3      61135.35      60305.71      1770.22 o                         
  -2   1   3      46095.49      45249.64       842.61 o                         
  -1   1   3       3318.06       3708.20       171.68 o                         
   0   1   3       9577.67      10932.01       280.77 o                         
   1   1   3      10669.85      12167.07       264.94 o                         
   2   1   3      20084.13      21495.55       614.05 o                         
   3   1   3       4992.00       4548.91       241.37 o                         
   4   1   3      35396.41      32704.71       734.97 o                         
   5   1   3      27674.76      25633.76       629.74 o                         
   6   1   3       7050.79       8118.58       176.77 o                         
   7   1   3      64664.18      61079.61      1404.49 o                         
   8   1   3      20845.15      24311.16       488.14 o                         
   9   1   3       4897.28       4934.62       157.19 o                         
  10   1   3        641.82        571.23        68.20 o                         
  11   1   3        719.91        859.58        75.43 o                         
  12   1   3       5235.57       5127.74        91.85 o                         
  13   1   3       6369.14       6841.21       102.72 o                         
  14   1   3       4090.26       4245.98        81.17 o                         
  15   1   3        634.75        609.81        42.35 o                         
  16   1   3       1490.77       1516.88        57.87 o                         
  17   1   3       1209.04       1197.78        46.35 o                         
  18   1   3        862.59        749.35        33.53 o                         
  19   1   3        627.04        661.91        31.92 o                         
  20   1   3       3527.67       3473.30        80.53 o                         
 -20   2   3       2291.60       2196.37        62.66 o                         
 -19   2   3       1428.77       1417.88        35.91 o                         
 -18   2   3       8782.77       8492.03       103.68 o                         
 -17   2   3          8.71        -11.18        13.34 o                         
 -16   2   3       4212.71       4552.14        78.79 o                         
 -15   2   3       1238.51        979.32        57.37 o                         
 -14   2   3      20053.23      20449.93       207.33 o                         
 -13   2   3      22445.69      22495.57       221.27 o                         
 -12   2   3         30.10         56.59        26.29 o                         
 -11   2   3      28429.43      28970.17       425.21 o                         
 -10   2   3       9747.43       9887.49       203.81 o                         
  -9   2   3      39134.79      38693.51       687.17 o                         
  -8   2   3       1194.13       1183.01       130.70 o                         
  -7   2   3      50818.68      51382.20      1037.50 o                         
  -6   2   3      14474.38      15106.58       326.35 o                         
  -5   2   3       5807.66       6012.38       154.06 o                         
  -4   2   3       2250.39       2127.42        93.11 o                         
  -3   2   3       1064.86       1049.61        75.23 o                         
  -2   2   3     105819.27     112869.77      1774.24 o                         
  -1   2   3     173199.58     179874.64      3177.68 o                         
   0   2   3      76918.87      82462.96      1114.07 o                         
   1   2   3     270654.34     287363.44      4791.36 o                         
   2   2   3      90505.07      93199.99      2060.71 o                         
   3   2   3       9148.59       8876.55       855.00 o                         
   4   2   3        538.85        823.10        46.06 o                         
   5   2   3      46216.15      46031.79       940.15 o                         
   6   2   3      94190.20      96340.55      2136.58 o                         
   7   2   3         18.78         50.80        43.58 o                         
   8   2   3      35885.96      36750.14       743.91 o                         
   9   2   3       2930.27       3392.82       133.10 o                         
  10   2   3        325.84        472.64        68.61 o                         
  11   2   3       8393.79       8033.96       199.42 o                         
  12   2   3        355.16        231.43        24.34 o                         
  13   2   3       1836.30       1920.67        65.06 o                         
  14   2   3       2812.83       2858.50        71.24 o                         
  15   2   3      11093.62      11498.04       144.52 o                         
  16   2   3        196.12        116.54        19.45 o                         
  17   2   3        438.86        314.32        35.16 o                         
  18   2   3       1007.03       1204.09        41.58 o                         
  19   2   3       1339.04       1103.78        31.10 o                         
  20   2   3       3904.33       4398.51       263.72 o                         
 -20   3   3        977.84        997.23        36.83 o                         
 -19   3   3       2957.11       2981.21        53.46 o                         
 -18   3   3        416.00        342.45        32.75 o                         
 -17   3   3       5122.05       5110.60        72.08 o                         
 -16   3   3        378.38        259.85        22.88 o                         
 -15   3   3       3075.54       3150.78        68.81 o                         
 -14   3   3       6543.18       6384.62       125.94 o                         
 -13   3   3      21741.55      22734.79       222.63 o                         
 -12   3   3        884.93        708.64        40.20 o                         
 -11   3   3       2258.82       1837.00        87.09 o                         
 -10   3   3      27464.06      27227.95       454.06 o                         
  -9   3   3      14204.39      15096.01       308.41 o                         
  -8   3   3      19566.39      19434.86       394.33 o                         
  -7   3   3      17273.85      17658.52       381.89 o                         
  -6   3   3       6466.57       6788.48       181.71 o                         
  -5   3   3      10653.14      11797.78       290.62 o                         
  -4   3   3       8330.94       8967.73       214.02 o                         
  -3   3   3      17694.36      19929.71       376.22 o                         
  -2   3   3      45200.20      45889.38       755.23 o                         
  -1   3   3     136258.83     151376.67      2705.40 o                         
   0   3   3      14411.19      14601.46       434.53 o                         
   1   3   3        634.01        704.89        50.83 o                         
   2   3   3       3694.92       3460.66       106.65 o                         
   3   3   3        664.88        912.87        70.88 o                         
   4   3   3      33144.67      34593.03       764.05 o                         
   5   3   3        475.74        516.50        46.90 o                         
   6   3   3      64190.04      66700.54      1305.92 o                         
   7   3   3      36733.49      35391.56       676.51 o                         
   8   3   3       5419.44       5554.17       160.22 o                         
   9   3   3        272.63        248.33        48.24 o                         
  10   3   3       6682.06       6247.79       231.20 o                         
  11   3   3       1580.95       1890.48        84.88 o                         
  12   3   3      12666.62      12549.89       206.72 o                         
  13   3   3       6728.09       7062.99       111.45 o                         
  14   3   3        210.51        127.22        72.03 o                         
  15   3   3       8200.52       7755.23       112.57 o                         
  16   3   3       4124.50       4320.70        80.01 o                         
  17   3   3         20.40         -4.39        13.54 o                         
  18   3   3        154.48         46.56        12.97 o                         
  19   3   3       2108.18       2001.15        42.86 o                         
  20   3   3       1315.24       1188.69        78.04 o                         
 -19   4   3       5744.69       5908.62        89.66 o                         
 -18   4   3         61.08         29.36        10.42 o                         
 -17   4   3       3402.49       3631.52        59.07 o                         
 -16   4   3      21976.16      22041.92       230.62 o                         
 -15   4   3       1836.71       1921.54        59.18 o                         
 -14   4   3        598.26        450.95        47.26 o                         
 -13   4   3       1098.45       1013.14        60.78 o                         
 -12   4   3      58575.02      58191.89       479.64 o                         
 -11   4   3         93.87        133.74        41.44 o                         
 -10   4   3       2100.38       2321.77        99.83 o                         
  -9   4   3      33136.55      32018.10       515.02 o                         
  -8   4   3     109530.28     110801.16      1705.12 o                         
  -7   4   3       8683.68       8626.24       210.96 o                         
  -6   4   3      66743.09      65115.39       968.63 o                         
  -5   4   3       6415.35       6350.24       149.38 o                         
  -4   4   3      24402.90      22625.97       386.37 o                         
  -3   4   3     119078.23     121611.27      1675.54 o                         
  -2   4   3      17622.04      20755.79       380.28 o                         
  -1   4   3       3216.34       3598.48        98.85 o                         
   0   4   3      26276.08      26999.04       397.09 o                         
   1   4   3     117379.52     124726.72      2502.92 o                         
   2   4   3       1295.91       2100.23       101.43 o                         
   3   4   3       9953.24      10714.20       264.01 o                         
   4   4   3      23339.98      25582.24       580.64 o                         
   5   4   3      34382.25      35434.96       539.35 o                         
   6   4   3      37469.81      38158.76       772.07 o                         
   7   4   3      39469.24      39122.56       679.98 o                         
   8   4   3      14039.06      13691.17       295.74 o                         
   9   4   3      33401.40      33210.83       529.99 o                         
  10   4   3       1492.22       1998.39       110.00 o                         
  11   4   3      33233.17      33407.75       464.18 o                         
  12   4   3       7087.61       7573.63       116.69 o                         
  13   4   3       9220.50       9502.30       124.93 o                         
  14   4   3       1200.59        740.63        50.65 o                         
  15   4   3        546.51        426.55        28.32 o                         
  16   4   3       1023.25       1092.19        55.06 o                         
  17   4   3       4455.26       4661.98        76.60 o                         
  18   4   3        245.99        186.45        15.91 o                         
  19   4   3        244.69        161.35        20.55 o                         
 -19   5   3        818.74        864.43        35.97 o                         
 -18   5   3        376.75        218.80        25.07 o                         
 -17   5   3       3606.34       3950.36        62.15 o                         
 -16   5   3       3420.89       3463.88        74.26 o                         
 -15   5   3          2.71         14.31        16.99 o                         
 -14   5   3        936.88        663.28        40.91 o                         
 -13   5   3         13.52         76.41        20.67 o                         
 -12   5   3        980.75        868.87        58.75 o                         
 -11   5   3       3583.59       3578.82       115.31 o                         
 -10   5   3      23438.50      24117.14       362.39 o                         
  -9   5   3      19954.12      20160.47       336.15 o                         
  -8   5   3       1004.65        638.04       101.91 o                         
  -7   5   3      24463.27      24214.65       419.89 o                         
  -6   5   3      28528.82      29739.69       464.78 o                         
  -5   5   3       1522.70       1680.78        90.51 o                         
  -4   5   3       7774.38       7491.00       163.18 o                         
  -3   5   3       4050.25       4366.03       120.81 o                         
  -2   5   3      32663.19      32880.90       573.17 o                         
  -1   5   3      16507.81      18022.98       275.88 o                         
   0   5   3      30908.60      31781.40       477.07 o                         
   1   5   3       5902.57       7492.58       167.28 o                         
   2   5   3         76.37        203.73        55.05 o                         
   3   5   3      13939.25      13559.36       256.45 o                         
   4   5   3      12086.07      14427.42       320.15 o                         
   5   5   3        318.83        574.44        54.72 o                         
   6   5   3      20078.66      18953.22       301.95 o                         
   7   5   3       4988.65       5380.21       148.34 o                         
   8   5   3      10430.02      10924.22       396.54 o                         
   9   5   3      50764.14      49695.45       670.36 o                         
  10   5   3       6502.48       6794.07       169.91 o                         
  11   5   3      32214.76      33719.12       360.93 o                         
  12   5   3       1305.74        961.04        50.48 o                         
  13   5   3        425.81        347.94        23.62 o                         
  14   5   3       7109.85       7601.05       115.75 o                         
  15   5   3       4452.84       4825.13        84.88 o                         
  16   5   3        231.05        120.41        17.86 o                         
  17   5   3       3915.49       3796.33        66.67 o                         
  18   5   3       3136.30       3136.14        60.11 o                         
  19   5   3        369.12        158.65        20.54 o                         
 -19   6   3         94.49         43.40         9.71 o                         
 -18   6   3        139.41         64.86        11.23 o                         
 -17   6   3       3192.53       3502.57        57.90 o                         
 -16   6   3       2722.15       2623.17        57.33 o                         
 -15   6   3      12979.10      13276.23       146.96 o                         
 -14   6   3         34.39        -19.93        19.93 o                         
 -13   6   3       4385.62       4422.73        77.15 o                         
 -12   6   3       2376.24       2444.84        66.44 o                         
 -11   6   3      30121.26      30257.93       333.80 o                         
 -10   6   3       6522.99       6363.74       150.56 o                         
  -9   6   3      22088.31      21220.20       319.45 o                         
  -8   6   3      34972.86      37684.56       617.63 o                         
  -7   6   3       3042.89       3161.18       173.16 o                         
  -6   6   3      17274.10      17593.60       312.22 o                         
  -5   6   3     196865.64     185855.09      2813.11 o                         
  -4   6   3       5869.52       6015.60       136.70 o                         
  -3   6   3      66281.42      65337.86       886.84 o                         
  -2   6   3        861.67       1063.10        60.09 o                         
  -1   6   3     102995.14     106927.38      1319.12 o                         
   0   6   3      18058.66      17654.09       297.64 o                         
   1   6   3       4211.88       4304.58       101.08 o                         
   2   6   3       2219.87       2602.46        88.32 o                         
   3   6   3       8182.26       8571.45       191.94 o                         
   4   6   3      56788.48      59848.64      1572.31 o                         
   5   6   3        464.92        671.68        58.59 o                         
   6   6   3     131698.45     130910.14      2322.47 o                         
   7   6   3      24134.76      26361.83       490.96 o                         
   8   6   3      31217.13      31622.77       574.28 o                         
   9   6   3      67183.25      64673.34       844.53 o                         
  10   6   3       1748.12       1554.51       107.09 o                         
  11   6   3      63101.02      60897.30       524.55 o                         
  12   6   3      28576.04      28956.69       273.54 o                         
  13   6   3        754.79        445.61        42.42 o                         
  14   6   3         58.30          8.21        17.01 o                         
  15   6   3        562.25        405.08        31.71 o                         
  16   6   3       1400.88       1487.78        49.78 o                         
  17   6   3       3069.25       3332.77        62.78 o                         
  18   6   3         12.72         12.12         9.37 o                         
  19   6   3        706.81        661.52        24.67 o                         
 -19   7   3         14.53         30.58        12.28 o                         
 -18   7   3       2530.51       2807.46        52.51 o                         
 -17   7   3       5441.75       5484.48        79.45 o                         
 -16   7   3       5789.81       6291.26        88.45 o                         
 -15   7   3       5065.18       5265.81        85.28 o                         
 -14   7   3       7154.74       7468.73        99.18 o                         
 -13   7   3       8897.15       8987.64       110.87 o                         
 -12   7   3        813.25        654.42        41.42 o                         
 -11   7   3        185.09         61.92        23.40 o                         
 -10   7   3      11766.17      11567.27       315.89 o                         
  -9   7   3       5326.49       5596.93       140.72 o                         
  -8   7   3       1772.54       1857.34        83.33 o                         
  -7   7   3      13527.28      13853.58       291.42 o                         
  -6   7   3       8745.41       8439.49       243.12 o                         
  -5   7   3       1506.25       1413.20        81.85 o                         
  -4   7   3      16824.32      16757.31       353.32 o                         
  -3   7   3      26613.79      23945.24       426.58 o                         
  -2   7   3      21698.29      20057.79       306.78 o                         
  -1   7   3      90329.46      92364.32      1295.20 o                         
   0   7   3        663.46       1416.08        81.95 o                         
   1   7   3       6423.74       6501.36       137.20 o                         
   2   7   3       1452.75       1621.05        74.85 o                         
   3   7   3       2082.50       2266.17        87.82 o                         
   4   7   3        417.82        678.23        54.57 o                         
   5   7   3      12258.35      11315.65       244.26 o                         
   6   7   3       3827.25       3747.19       149.21 o                         
   7   7   3      12428.95      12032.25       285.78 o                         
   8   7   3      32947.70      31865.34       519.40 o                         
   9   7   3      21715.64      21416.36       346.96 o                         
  10   7   3       8818.17       9092.09       202.81 o                         
  11   7   3      20825.80      20654.51       227.59 o                         
  12   7   3       1813.13       2005.30        58.88 o                         
  13   7   3       1478.26       1633.93        56.33 o                         
  14   7   3        349.53        261.76        21.96 o                         
  15   7   3       1964.25       2067.90        54.67 o                         
  16   7   3         81.57         47.43        15.79 o                         
  17   7   3         83.97         50.12        12.32 o                         
  18   7   3         18.57          7.96        10.54 o                         
  19   7   3       2081.88       2019.11        40.92 o                         
 -19   8   3       1408.73       1557.59        39.97 o                         
 -18   8   3         37.48         30.91         8.49 o                         
 -17   8   3       6532.51       7047.05        93.71 o                         
 -16   8   3         28.25         54.99        14.48 o                         
 -15   8   3        354.06        141.07        21.37 o                         
 -14   8   3       5415.77       5402.14        85.96 o                         
 -13   8   3       2140.47       1865.47        75.57 o                         
 -12   8   3      24073.82      24012.32       219.19 o                         
 -11   8   3       3684.42       3577.68        92.76 o                         
 -10   8   3        736.89        892.73        55.10 o                         
  -9   8   3        298.97        307.67        39.84 o                         
  -8   8   3       5315.64       5212.15       154.42 o                         
  -7   8   3       7628.49       7826.85       315.26 o                         
  -6   8   3       1168.99       1429.05        94.51 o                         
  -5   8   3      56460.51      55868.38       749.96 o                         
  -4   8   3      10330.48      10686.58       207.73 o                         
  -3   8   3      22578.70      19677.20       348.18 o                         
  -2   8   3      14867.72      15384.56       270.57 o                         
  -1   8   3     103939.71     103645.91      1367.33 o                         
   0   8   3     144440.81     146313.16      1892.21 o                         
   1   8   3      42071.24      41118.31       725.36 o                         
   2   8   3       9613.90       8336.71       309.98 o                         
   3   8   3      18426.12      18602.21       295.06 o                         
   4   8   3      35768.18      32495.04       595.22 o                         
   5   8   3     176660.22     170249.05      2529.06 o                         
   6   8   3         12.11         52.49        52.86 o                         
   7   8   3       7886.68       8365.36       255.86 o                         
   8   8   3        856.90        862.98        75.09 o                         
   9   8   3     104676.77     104167.80      1245.30 o                         
  10   8   3       7640.32       7713.56       135.28 o                         
  11   8   3        127.59        172.02        25.45 o                         
  12   8   3       6740.50       6996.10        95.60 o                         
  13   8   3       1126.85        958.44        50.01 o                         
  14   8   3        719.05        501.80        40.99 o                         
  15   8   3       9988.04      10879.69       130.51 o                         
  16   8   3        966.31       1170.72        42.06 o                         
  17   8   3       2443.76       2432.69        59.29 o                         
  18   8   3       1283.69       1338.79        38.31 o                         
  19   8   3       1061.82       1010.10        34.26 o                         
 -19   9   3         61.28         61.31        30.66 o                         
 -18   9   3          5.92         -5.95        10.96 o                         
 -17   9   3         10.48         23.62        10.87 o                         
 -16   9   3        953.22        983.91        40.54 o                         
 -15   9   3         52.53         20.58        16.19 o                         
 -14   9   3       3897.29       4020.11        75.23 o                         
 -13   9   3       7056.77       6937.21        99.99 o                         
 -12   9   3        635.95        460.75        25.54 o                         
 -11   9   3      26534.06      26826.12       237.49 o                         
 -10   9   3        172.49         99.38        25.34 o                         
  -9   9   3       1362.65       1340.87        79.59 o                         
  -8   9   3         20.25         -6.76        51.42 o                         
  -7   9   3       9772.99       9425.62       193.05 o                         
  -6   9   3      13497.98      14264.55       282.56 o                         
  -5   9   3       7041.51       7713.96       181.90 o                         
  -4   9   3      28145.08      26855.23       464.84 o                         
  -3   9   3      28400.28      26559.40       406.57 o                         
  -2   9   3     213834.31     205000.47      2577.95 o                         
  -1   9   3      27693.96      27485.62       426.18 o                         
   0   9   3         90.83         79.34        38.55 o                         
   1   9   3      36278.53      34463.97       628.58 o                         
   2   9   3        841.30       1463.46       111.79 o                         
   3   9   3      32797.79      30554.96       470.97 o                         
   4   9   3      95822.44      87870.37      1363.73 o                         
   5   9   3       1514.32       1595.02       141.34 o                         
   6   9   3         10.52         53.17        52.80 o                         
   7   9   3       7352.69       7813.78       164.71 o                         
   8   9   3      11971.70      11580.26       225.59 o                         
   9   9   3      35223.55      33719.44       475.91 o                         
  10   9   3        170.71        203.41        26.71 o                         
  11   9   3          5.79         -3.84        19.87 o                         
  12   9   3       2228.81       2153.86        57.68 o                         
  13   9   3        710.41        526.94        27.75 o                         
  14   9   3      10214.31      10988.47       127.23 o                         
  15   9   3        591.49        490.00        29.41 o                         
  16   9   3        973.58       1197.72        49.60 o                         
  17   9   3         14.29        -11.61        11.61 o                         
  18   9   3       2705.14       2974.95        57.14 o                         
 -18  10   3       2915.65       3023.24        67.39 o                         
 -17  10   3       7495.03       7913.46       108.27 o                         
 -16  10   3         46.22          7.02        13.05 o                         
 -15  10   3       7899.72       8121.20       102.62 o                         
 -14  10   3         13.79          3.14        15.70 o                         
 -13  10   3       9028.64       9138.24       118.43 o                         
 -12  10   3       4867.83       4871.37        93.09 o                         
 -11  10   3          9.42          7.02        18.70 o                         
 -10  10   3         14.71         -6.09        21.65 o                         
  -9  10   3        662.93        483.26        39.48 o                         
  -8  10   3       5550.59       5095.99       129.38 o                         
  -7  10   3         74.38         47.51        39.52 o                         
  -6  10   3       3356.23       2895.97       110.93 o                         
  -5  10   3       9571.00       8527.19       263.18 o                         
  -4  10   3       2838.53       2485.03       118.30 o                         
  -3  10   3     181097.56     164242.73      2301.06 o                         
  -2  10   3       3528.09       2782.89       114.34 o                         
  -1  10   3          9.43        271.74        51.41 o                         
   0  10   3       9800.63      10555.94       215.94 o                         
   1  10   3       8777.02       8269.22       185.50 o                         
   2  10   3      40833.79      40048.80       711.35 o                         
   3  10   3      20179.05      19779.12       316.36 o                         
   4  10   3       5870.43       5699.00       156.74 o                         
   5  10   3      12499.54      12295.74       305.02 o                         
   6  10   3      32530.21      31764.02       465.49 o                         
   7  10   3        884.53        877.97        66.53 o                         
   8  10   3       5210.74       5090.03       134.70 o                         
   9  10   3        704.71        583.43        39.83 o                         
  10  10   3       8569.95       8048.78       125.45 o                         
  11  10   3      21732.50      22169.79       211.34 o                         
  12  10   3       3446.91       3683.68        92.70 o                         
  13  10   3       2791.38       2704.89        61.91 o                         
  14  10   3        451.02        217.77        23.26 o                         
  15  10   3       3340.91       3434.37        65.35 o                         
  16  10   3        974.38       1119.84        40.63 o                         
  17  10   3       4382.52       4939.49        72.30 o                         
  18  10   3          4.87          4.23        11.37 o                         
 -18  11   3        262.95        386.73        31.37 o                         
 -17  11   3        389.12        176.62        18.22 o                         
 -16  11   3         89.52          5.92        12.37 o                         
 -15  11   3       5203.40       5283.31        80.61 o                         
 -14  11   3         69.55         25.43        19.35 o                         
 -13  11   3      13537.67      13401.15       151.85 o                         
 -12  11   3       1290.16       1396.10        57.80 o                         
 -11  11   3      12895.47      12603.31       139.62 o                         
 -10  11   3      12711.68      12258.88       139.65 o                         
  -9  11   3       7092.51       6856.95       126.05 o                         
  -8  11   3        318.53        320.13        46.55 o                         
  -7  11   3       4706.47       4673.66       151.65 o                         
  -6  11   3        357.95        291.53        51.41 o                         
  -5  11   3        320.74        250.69        57.54 o                         
  -4  11   3       8008.88       6665.85       165.24 o                         
  -3  11   3       7008.54       6800.49       244.17 o                         
  -2  11   3       3559.97       3315.59       126.97 o                         
  -1  11   3       7557.53       6840.27       166.09 o                         
   0  11   3       5025.71       4856.71       135.68 o                         
   1  11   3      11580.29      11363.27       285.28 o                         
   2  11   3      14664.71      14775.06       325.30 o                         
   3  11   3      40188.85      38520.77       562.52 o                         
   4  11   3       2343.47       2256.11       103.02 o                         
   5  11   3       1400.50       1446.87        81.87 o                         
   6  11   3        682.75        544.90        52.62 o                         
   7  11   3       9164.76       9621.18       190.76 o                         
   8  11   3        580.54        591.65        44.86 o                         
   9  11   3      29621.07      29333.13       303.23 o                         
  10  11   3      10711.25      10209.42       121.78 o                         
  11  11   3       3564.42       3585.25        68.23 o                         
  12  11   3      11952.63      12409.99       143.27 o                         
  13  11   3       1664.72       1760.86        52.93 o                         
  14  11   3       5966.92       6118.29       124.44 o                         
  15  11   3       2049.63       2235.15        48.76 o                         
  16  11   3        185.32        141.05        15.16 o                         
  17  11   3        887.63        960.20        33.86 o                         
  18  11   3        212.90        139.27        22.57 o                         
 -18  12   3        548.25        484.37        85.84 o                         
 -17  12   3       1840.89       1783.94        77.58 o                         
 -16  12   3      11862.96      12177.43       172.78 o                         
 -15  12   3       8498.06       9327.47       117.50 o                         
 -14  12   3       7334.03       7752.76       103.94 o                         
 -13  12   3        843.36        572.58        38.31 o                         
 -12  12   3       6562.70       6324.21        94.18 o                         
 -11  12   3        371.85        224.44        55.47 o                         
 -10  12   3       2643.02       2303.90        61.68 o                         
  -9  12   3      21411.54      20329.20       201.25 o                         
  -8  12   3       9357.48       9121.14       127.49 o                         
  -7  12   3       2668.11       2481.95       112.50 o                         
  -6  12   3       1315.85       1228.90        84.86 o                         
  -5  12   3       9811.80       8680.10       174.73 o                         
  -4  12   3      25273.20      22867.91       364.11 o                         
  -3  12   3       7670.59       7026.75       141.48 o                         
  -2  12   3         11.69         66.56        43.41 o                         
  -1  12   3       2174.17       2205.23        97.47 o                         
   0  12   3      38801.29      34912.79       551.76 o                         
   1  12   3      11054.01       9784.80       247.74 o                         
   2  12   3        141.86        188.05        55.96 o                         
   3  12   3      30652.73      27700.58       533.36 o                         
   4  12   3      48590.05      47233.80       594.65 o                         
   5  12   3        404.51        505.32        51.63 o                         
   6  12   3         36.72         44.77        35.11 o                         
   7  12   3       1683.19       1613.14        81.60 o                         
   8  12   3      16578.23      16124.54       182.65 o                         
   9  12   3          5.21          2.47        27.69 o                         
  10  12   3         86.08         86.69        26.28 o                         
  11  12   3        443.51        426.99        32.06 o                         
  12  12   3       2707.42       2708.96        62.25 o                         
  13  12   3       7782.24       8342.03       113.14 o                         
  14  12   3       3832.45       4049.94        68.72 o                         
  15  12   3          1.45         59.09        12.43 o                         
  16  12   3        812.69        893.21        36.59 o                         
  17  12   3        562.41        665.43        34.97 o                         
 -17  13   3         64.15         57.07        12.01 o                         
 -16  13   3        392.16        412.97        34.32 o                         
 -15  13   3       4745.08       5160.65        91.36 o                         
 -14  13   3       4070.96       4081.23        68.82 o                         
 -13  13   3       1391.70       1438.62        56.62 o                         
 -12  13   3       5147.37       5000.41        83.87 o                         
 -11  13   3        432.85        219.63        21.37 o                         
 -10  13   3       1539.71       1584.94        57.65 o                         
  -9  13   3       7260.91       7778.55       113.65 o                         
  -8  13   3       3337.95       3149.55        75.07 o                         
  -7  13   3        438.01        327.40        36.14 o                         
  -6  13   3       3701.31       3599.60       132.10 o                         
  -5  13   3        106.17        117.31        47.61 o                         
  -4  13   3       1039.67        955.33        71.87 o                         
  -3  13   3        924.99        831.04        68.48 o                         
  -2  13   3      21149.48      18882.47       286.17 o                         
  -1  13   3       3254.30       2684.62       106.72 o                         
   0  13   3       1844.96       1906.36        92.50 o                         
   1  13   3         42.55        129.95        60.81 o                         
   2  13   3       7561.46       7291.58       187.93 o                         
   3  13   3       3950.11       3191.10       111.95 o                         
   4  13   3       2199.51       2098.86        91.14 o                         
   5  13   3       1207.62       1348.96        82.60 o                         
   6  13   3      10283.09       9639.34       167.70 o                         
   7  13   3      39222.86      36743.35       334.77 o                         
   8  13   3       3110.26       2795.18        71.72 o                         
   9  13   3        960.92        587.33        52.81 o                         
  10  13   3       9302.80       9826.46       120.36 o                         
  11  13   3       2337.55       2317.89        70.88 o                         
  12  13   3       3351.68       3512.56        68.16 o                         
  13  13   3      11287.29      11749.77       163.51 o                         
  14  13   3      19888.09      21866.32       219.37 o                         
  15  13   3       1764.36       2221.28        53.94 o                         
  16  13   3         31.18         26.98        10.08 o                         
  17  13   3       2804.26       2994.77        57.57 o                         
 -17  14   3        289.60        267.17        27.35 o                         
 -16  14   3       2178.83       1992.13        46.25 o                         
 -15  14   3        134.51         64.25        13.68 o                         
 -14  14   3       1016.27       1128.55        55.04 o                         
 -13  14   3       2850.34       3177.76        63.81 o                         
 -12  14   3        595.57        406.55        26.29 o                         
 -11  14   3       3496.07       3691.05        78.04 o                         
 -10  14   3      16663.98      17089.15       205.56 o                         
  -9  14   3        150.89        136.41        24.74 o                         
  -8  14   3      12954.66      12763.23       147.40 o                         
  -7  14   3      19046.82      19104.54       202.64 o                         
  -6  14   3       1612.17       1785.77        73.12 o                         
  -5  14   3      10939.99       9835.10       147.38 o                         
  -4  14   3         97.60        124.85        53.34 o                         
  -3  14   3       3655.91       3024.43       110.44 o                         
  -2  14   3       9987.04       9321.36       172.97 o                         
  -1  14   3      29549.88      27371.81       373.94 o                         
   0  14   3       6245.99       5791.84       155.53 o                         
   1  14   3      20463.17      18312.61       360.67 o                         
   2  14   3      18234.93      16316.40       292.57 o                         
   3  14   3        675.95        738.85        66.47 o                         
   4  14   3       7179.30       6643.09       166.85 o                         
   5  14   3         68.04         23.42        25.16 o                         
   6  14   3      25729.42      24312.55       282.92 o                         
   7  14   3      12954.41      12010.18       149.02 o                         
   8  14   3       3723.36       3608.13       104.31 o                         
   9  14   3      27836.55      28524.86       264.29 o                         
  10  14   3        128.23         82.81        19.11 o                         
  11  14   3        413.92        373.83        30.18 o                         
  12  14   3       1216.48       1577.39        63.48 o                         
  13  14   3        138.64         97.14        14.96 o                         
  14  14   3         11.37         -2.93        11.70 o                         
  15  14   3      19084.14      21502.96       244.73 o                         
  16  14   3         89.12         59.14        12.29 o                         
  17  14   3          4.32         29.59        18.54 o                         
 -16  15   3          5.37        -11.54        11.54 o                         
 -15  15   3         50.00         57.06        12.66 o                         
 -14  15   3        113.71         55.09        12.63 o                         
 -13  15   3       1298.82       1412.88        45.00 o                         
 -12  15   3        149.74         67.23        14.62 o                         
 -11  15   3        490.54        609.05        42.37 o                         
 -10  15   3       2169.07       2039.48        62.37 o                         
  -9  15   3        615.31        332.66        26.82 o                         
  -8  15   3       5355.09       4904.22        88.70 o                         
  -7  15   3       9735.92       9494.79       128.23 o                         
  -6  15   3         49.65        -33.09        33.37 o                         
  -5  15   3        157.19         75.15        32.37 o                         
  -4  15   3       1059.43        752.17        53.37 o                         
  -3  15   3       6912.11       5842.97       111.39 o                         
  -2  15   3      11222.93      10360.44       170.39 o                         
  -1  15   3      10357.42       8945.00       188.81 o                         
   0  15   3       4426.07       4203.48       141.84 o                         
   1  15   3       1764.68       2077.86       105.38 o                         
   2  15   3        672.84        767.16        66.19 o                         
   3  15   3       3022.56       3180.64        89.27 o                         
   4  15   3       1092.84        614.69        41.14 o                         
   5  15   3      17206.20      16009.64       191.71 o                         
   6  15   3        247.23        201.67        24.37 o                         
   7  15   3      12091.46      12990.36       161.20 o                         
   8  15   3       4964.77       5697.34        94.87 o                         
   9  15   3       1421.16       1401.65        63.20 o                         
  10  15   3       4721.04       4701.69       120.04 o                         
  11  15   3        280.50        194.60        19.85 o                         
  12  15   3        271.50        273.07        20.30 o                         
  13  15   3       9840.06      10958.88       142.20 o                         
  14  15   3          7.78         -2.17        12.31 o                         
  15  15   3       5082.95       5854.96        82.03 o                         
  16  15   3       4707.05       4897.06        76.79 o                         
 -16  16   3        608.14        596.22       107.30 o                         
 -15  16   3         21.31         -7.95        17.38 o                         
 -14  16   3         33.05         35.02         9.67 o                         
 -13  16   3        133.41         92.25        13.54 o                         
 -12  16   3         96.92         73.86        14.25 o                         
 -11  16   3       1078.00       1256.52        57.96 o                         
 -10  16   3        151.34         42.25        17.28 o                         
  -9  16   3      11576.77      11700.06       150.10 o                         
  -8  16   3       1882.84       2025.64        68.42 o                         
  -7  16   3      24337.74      24223.05       236.69 o                         
  -6  16   3       1187.59        919.90        69.87 o                         
  -5  16   3       7146.25       7167.81       111.04 o                         
  -4  16   3       4079.42       3934.39        90.89 o                         
  -3  16   3        331.57        231.06        33.30 o                         
  -2  16   3         48.17        125.21        50.42 o                         
  -1  16   3         71.43         -9.43        44.81 o                         
   0  16   3       7878.69       7323.93       119.40 o                         
   1  16   3      33602.22      31135.27       355.02 o                         
   2  16   3        981.75        761.22        41.69 o                         
   3  16   3       1189.15        834.52        57.05 o                         
   4  16   3         27.83         23.59        31.55 o                         
   5  16   3      22183.41      21806.47       217.02 o                         
   6  16   3      20347.62      19320.00       233.65 o                         
   7  16   3      15495.90      16543.06       183.16 o                         
   8  16   3      11089.23      11404.58       156.39 o                         
   9  16   3       1456.61       1422.66        61.04 o                         
  10  16   3        157.93        155.22        19.41 o                         
  11  16   3        320.30        232.94        20.56 o                         
  12  16   3       5660.37       6340.91        96.14 o                         
  13  16   3       5870.63       6440.81        97.92 o                         
  14  16   3       2933.81       3109.56        60.05 o                         
  15  16   3       1672.68       1735.76        40.61 o                         
 -15  17   3        247.65        226.66        31.88 o                         
 -14  17   3        224.07        126.78        16.33 o                         
 -13  17   3          0.97        -11.78        11.78 o                         
 -12  17   3        868.82        896.06        41.89 o                         
 -11  17   3       2127.53       2158.08        54.27 o                         
 -10  17   3       2799.94       2867.17        82.20 o                         
  -9  17   3       3548.70       3713.07        75.97 o                         
  -8  17   3       1374.60       1530.91        56.46 o                         
  -7  17   3      31206.06      31576.98       313.67 o                         
  -6  17   3       3517.89       3832.23       118.08 o                         
  -5  17   3       4882.60       4821.65        93.57 o                         
  -4  17   3        179.22        143.65        24.05 o                         
  -3  17   3       1130.14        815.40        57.96 o                         
  -2  17   3         35.80         24.35        22.49 o                         
  -1  17   3       1580.16       1416.77        58.93 o                         
   0  17   3       8291.59       8119.31       120.91 o                         
   1  17   3      37548.07      35213.35       318.60 o                         
   2  17   3       5028.46       4690.49        89.85 o                         
   3  17   3        395.45        300.56        36.84 o                         
   4  17   3       2957.82       2702.41        78.99 o                         
   5  17   3      27511.60      27748.62       275.99 o                         
   6  17   3       7166.25       7723.93       149.17 o                         
   7  17   3       6041.41       5770.98        99.50 o                         
   8  17   3         28.75        347.24        47.76 o                         
   9  17   3         63.51         30.50        17.10 o                         
  10  17   3       2335.05       2339.35        81.07 o                         
  11  17   3       1944.79       2031.79        54.17 o                         
  12  17   3       2762.64       3096.47        63.86 o                         
  13  17   3        290.88        225.40        26.52 o                         
  14  17   3        815.00       1000.74        48.17 o                         
  15  17   3       2112.45       2037.78        52.22 o                         
 -14  18   3        356.55        462.43        35.25 o                         
 -13  18   3       1772.39       2168.43        52.17 o                         
 -12  18   3        230.27         86.51        12.64 o                         
 -11  18   3        259.31        142.01        14.52 o                         
 -10  18   3       3466.21       3665.26        74.71 o                         
  -9  18   3      13523.86      15073.50       225.73 o                         
  -8  18   3       2809.96       2735.52        69.16 o                         
  -7  18   3       9928.91      10311.78       137.45 o                         
  -6  18   3       8783.96       9102.08       130.33 o                         
  -5  18   3        583.12        327.56        30.95 o                         
  -4  18   3        624.99        455.43        43.62 o                         
  -3  18   3         72.55         42.24        34.22 o                         
  -2  18   3       3953.46       3728.96        83.86 o                         
  -1  18   3      11144.85      10765.67       145.55 o                         
   0  18   3        403.12        338.77        29.08 o                         
   1  18   3      10339.08       9740.66       125.25 o                         
   2  18   3       6728.62       6429.17       105.13 o                         
   3  18   3      13598.12      13234.21       161.50 o                         
   4  18   3       6472.47       6447.30       131.30 o                         
   5  18   3       7033.28       7238.90       118.42 o                         
   6  18   3      27660.71      27659.44       272.80 o                         
   7  18   3       6010.96       6478.05       101.94 o                         
   8  18   3        891.56        934.50        54.24 o                         
   9  18   3      10771.37      11604.76       162.23 o                         
  10  18   3        561.15        524.10        33.76 o                         
  11  18   3       1153.00       1287.57        43.60 o                         
  12  18   3        242.11        155.10        15.35 o                         
  13  18   3       1757.33       1808.18        48.06 o                         
  14  18   3        984.03       1054.55        38.62 o                         
 -14  19   3          9.06         42.92        42.92 o                         
 -13  19   3        143.28        102.12        14.49 o                         
 -12  19   3          4.46         -9.21         9.21 o                         
 -11  19   3         57.26        -13.21        13.21 o                         
 -10  19   3          9.37         41.78        12.64 o                         
  -9  19   3       6702.57       7146.05       104.82 o                         
  -8  19   3       3886.72       4312.97        84.50 o                         
  -7  19   3        553.17        515.02        47.54 o                         
  -6  19   3      10826.40      11560.52       159.33 o                         
  -5  19   3         54.10         90.48        20.46 o                         
  -4  19   3       1303.27       1213.77        66.72 o                         
  -3  19   3        494.82        223.66        23.27 o                         
  -2  19   3        360.50        298.83        30.74 o                         
  -1  19   3       1497.60       1984.21        81.91 o                         
   0  19   3      10715.68      10542.12       157.41 o                         
   1  19   3         92.73         16.32        19.95 o                         
   2  19   3       7717.16       7605.64       117.97 o                         
   3  19   3       3547.05       3390.82        81.60 o                         
   4  19   3      15874.88      15462.93       191.44 o                         
   5  19   3       4318.41       4581.17        90.86 o                         
   6  19   3        173.66         77.42        19.44 o                         
   7  19   3      12418.84      13215.39       180.94 o                         
   8  19   3       1415.17       1618.68        62.94 o                         
   9  19   3        740.83        709.82        45.06 o                         
  10  19   3        145.06         80.95        13.56 o                         
  11  19   3        706.46        625.85        40.59 o                         
  12  19   3          9.91         -5.88         9.10 o                         
  13  19   3       2074.48       2212.54        50.81 o                         
 -13  20   3       3750.98       4147.67       155.91 o                         
 -12  20   3       2276.46       2476.14        59.41 o                         
 -11  20   3         64.11         25.88        10.07 o                         
 -10  20   3       3949.81       4406.75       116.44 o                         
  -9  20   3        637.06        730.90        52.11 o                         
  -8  20   3      13124.86      14461.87       185.97 o                         
  -7  20   3        174.11         77.39        19.55 o                         
  -6  20   3       3506.59       3913.43       118.09 o                         
  -5  20   3        340.48        166.76        24.47 o                         
  -4  20   3       1019.69        675.64        55.31 o                         
  -3  20   3       2644.46       2464.47        75.91 o                         
  -2  20   3        267.99        124.68        22.22 o                         
  -1  20   3       5890.80       5964.11       115.24 o                         
   0  20   3        459.47        221.97        24.45 o                         
   1  20   3      11935.77      11687.45       155.04 o                         
   2  20   3       4416.50       4364.20        87.00 o                         
   3  20   3        940.79        652.91        48.10 o                         
   4  20   3        587.68        381.79        31.10 o                         
   5  20   3        191.77         83.76        21.55 o                         
   6  20   3       1465.23       1544.62        70.61 o                         
   7  20   3        562.84        494.64        50.20 o                         
   8  20   3        112.79        138.68        17.22 o                         
   9  20   3       3170.67       3263.32        71.73 o                         
  10  20   3       2353.97       2474.99        58.39 o                         
  11  20   3         78.21         35.34        10.22 o                         
  12  20   3       1057.58       1120.76        35.67 o                         
  13  20   3        284.71        110.13        25.68 o                         
 -12  21   3        218.68        126.48        15.41 o                         
 -11  21   3         44.61         46.39        13.44 o                         
 -10  21   3       3425.09       3987.04        75.04 o                         
  -9  21   3       1636.90       1783.84        52.21 o                         
  -8  21   3       3500.88       3827.54        78.53 o                         
  -7  21   3       2050.72       2031.82        55.38 o                         
  -6  21   3        259.00        117.57        17.46 o                         
  -5  21   3         94.80         51.30        17.95 o                         
  -4  21   3        333.77        253.68        27.41 o                         
  -3  21   3       1152.40        739.53        71.83 o                         
  -2  21   3       4468.12       4425.57       101.07 o                         
  -1  21   3        992.11        672.88        67.15 o                         
   0  21   3        129.04        182.71        26.90 o                         
   1  21   3       5098.64       5340.18       115.35 o                         
   2  21   3       2623.70       2465.25        73.99 o                         
   3  21   3        214.13         82.69        22.07 o                         
   4  21   3         21.13        -16.50        16.50 o                         
   5  21   3        322.22        160.37        18.92 o                         
   6  21   3      11187.75      12398.01       148.33 o                         
   7  21   3       1636.55       1732.21        66.22 o                         
   8  21   3       1482.13       1780.03        49.58 o                         
   9  21   3        358.73        236.70        27.93 o                         
  10  21   3       8408.74       9295.23       126.07 o                         
  11  21   3        308.43        130.07        15.12 o                         
  12  21   3        148.90         48.10         9.91 o                         
 -11  22   3        169.81         69.00        16.03 o                         
 -10  22   3         14.46        -16.71        19.28 o                         
  -9  22   3       4799.23       5441.85       106.07 o                         
  -8  22   3          7.63          9.62        13.98 o                         
  -7  22   3       1036.31        931.40        48.76 o                         
  -6  22   3       6709.58       7277.06       118.09 o                         
  -5  22   3        829.55        699.13        49.92 o                         
  -4  22   3        538.23        261.47        26.12 o                         
  -3  22   3       1172.68       1217.33        67.47 o                         
  -2  22   3        967.06        971.72        62.93 o                         
  -1  22   3        658.07        356.33        30.29 o                         
   0  22   3       5261.11       5784.39       110.70 o                         
   1  22   3       3164.38       3140.93        85.04 o                         
   2  22   3       2613.76       2954.16        76.76 o                         
   3  22   3         12.13        -15.99        15.99 o                         
   4  22   3        146.90        110.39        17.72 o                         
   5  22   3         43.48         15.54        20.49 o                         
   6  22   3        356.40        186.03        25.11 o                         
   7  22   3       2741.36       2884.20        62.15 o                         
   8  22   3         23.83        -12.23        13.29 o                         
   9  22   3          1.32        -10.02        10.02 o                         
  10  22   3        459.73        554.54        37.97 o                         
  11  22   3        917.57        925.82        91.97 o                         
  -9  23   3         73.44         41.11        13.51 o                         
  -8  23   3       4282.31       5020.87       122.24 o                         
  -7  23   3         25.83        -13.38        13.82 o                         
  -6  23   3         52.98         -8.68        14.06 o                         
  -5  23   3        256.93        119.63        19.39 o                         
  -4  23   3        518.24        329.84        34.11 o                         
  -3  23   3        207.21         80.81        20.55 o                         
  -2  23   3        149.99         39.21        20.80 o                         
  -1  23   3        558.43        437.63        61.93 o                         
   0  23   3        129.20         44.83        23.73 o                         
   1  23   3        302.66        202.42        20.61 o                         
   2  23   3         41.60        -19.44        19.44 o                         
   3  23   3        939.20       1024.62        56.41 o                         
   4  23   3         13.48        -21.62        21.62 o                         
   5  23   3         87.02         27.38        23.45 o                         
   6  23   3        657.90        264.42        30.25 o                         
   7  23   3       1141.61       1286.56        75.08 o                         
   8  23   3          0.86        -13.39        13.39 o                         
   9  23   3       1623.85       1572.99        51.35 o                         
  -8  24   3       1382.67       1523.54        60.91 o                         
  -7  24   3        522.51        311.31        76.11 o                         
  -6  24   3        391.96        275.13        45.36 o                         
  -5  24   3        389.70        292.60        24.82 o                         
  -4  24   3          8.27        -12.17        16.33 o                         
  -3  24   3       8488.06       9255.50       183.69 o                         
  -2  24   3       3313.04       3624.46        97.89 o                         
  -1  24   3        188.72         77.28        24.45 o                         
   0  24   3        648.71        304.33        31.75 o                         
   1  24   3       2682.72       2946.05       112.68 o                         
   2  24   3       1244.28       1448.72        65.12 o                         
   3  24   3        611.11        658.08        47.31 o                         
   4  24   3         17.63         -8.02        16.74 o                         
   5  24   3       1831.16       1957.11        64.07 o                         
   6  24   3        590.78        697.34        72.53 o                         
   7  24   3         25.60         12.21        21.58 o                         
   8  24   3       2329.97       2229.62        72.68 o                         
  -6  25   3        197.40         73.14        17.27 o                         
  -5  25   3       2225.58       2452.53        73.58 o                         
  -4  25   3         21.94        -10.55        21.02 o                         
  -3  25   3       6405.13       7221.41       255.00 o                         
  -2  25   3       1269.99       1446.61        75.47 o                         
  -1  25   3       1945.26       2083.51        80.82 o                         
   0  25   3        436.63        648.17        64.65 o                         
   1  25   3       1537.62       1783.77        72.62 o                         
   2  25   3        367.66        249.38        49.46 o                         
   3  25   3        193.73        106.89        26.66 o                         
   4  25   3        531.39        256.43        69.60 o                         
   5  25   3        156.32        102.16        17.55 o                         
   6  25   3          2.22        -13.91        13.91 o                         
  -3  26   3       5367.83       5695.42       297.37 o                         
  -2  26   3       3779.42       3873.14       179.53 o                         
  -1  26   3        442.02        610.14        62.84 o                         
   0  26   3        944.60        889.28        51.53 o                         
   1  26   3       1336.51       1422.03        57.60 o                         
   2  26   3         34.02         10.93        15.48 o                         
   3  26   3         28.58        -11.46        20.65 o                         
 -20   0   4       2205.34       1913.90       109.74 o                         
 -18   0   4       1659.39       1541.66        71.88 o                         
 -16   0   4      31231.42      33102.02       409.36 o                         
 -14   0   4      15626.65      14972.74       242.44 o                         
 -12   0   4       9521.42       9237.13       207.34 o                         
 -10   0   4      16177.36      15407.86       417.65 o                         
  -8   0   4        463.29        660.46        99.12 o                         
  -6   0   4     160310.34     162217.75      2598.64 o                         
  -4   0   4       1312.35       1286.85       142.58 o                         
  -2   0   4     124404.50     123712.77      2752.30 o                         
   0   0   4     188028.05     191941.44      4153.10 o                         
   2   0   4      22162.16      24117.92      1072.97 o                         
   4   0   4      13275.03      13456.58       469.03 o                         
   6   0   4     124168.92     123280.58      3965.11 o                         
   8   0   4      67443.69      70710.95      2017.18 o                         
  10   0   4        242.30        240.55        88.02 o                         
  12   0   4      17817.83      17479.51       268.57 o                         
  14   0   4      22050.05      23031.15       330.71 o                         
  16   0   4       3048.70       3202.45       105.69 o                         
  18   0   4       2924.85       3331.30        91.04 o                         
  20   0   4       1084.40        992.50        38.01 o                         
 -20   1   4        148.93         76.05        13.27 o                         
 -19   1   4       1038.72        988.66        36.48 o                         
 -18   1   4       1939.18       1847.07        41.18 o                         
 -17   1   4       3953.69       3862.53        63.82 o                         
 -16   1   4      12899.38      12873.93       160.76 o                         
 -15   1   4      14754.80      15539.51       166.91 o                         
 -14   1   4         10.94        -24.82        27.25 o                         
 -13   1   4      10524.00      10390.15       135.36 o                         
 -12   1   4        880.46        588.56        49.45 o                         
 -11   1   4        416.15        583.95        64.19 o                         
 -10   1   4       2381.62       2178.43       135.35 o                         
  -9   1   4      22653.63      24547.82       460.38 o                         
  -8   1   4       5274.93       6410.52       200.60 o                         
  -7   1   4      18729.10      17907.73       329.37 o                         
  -6   1   4        353.36        446.46        71.33 o                         
  -5   1   4       1575.99       1305.82        77.28 o                         
  -4   1   4      40333.05      43055.88       705.79 o                         
  -3   1   4      19811.00      22223.78       418.43 o                         
  -2   1   4      66752.47      64593.83      1098.48 o                         
  -1   1   4        272.56        370.63        40.13 o                         
   0   1   4      25741.38      30833.16       976.44 o                         
   1   1   4       5429.06       5200.39       142.08 o                         
   2   1   4         22.74        231.34        42.48 o                         
   3   1   4      91687.77     102794.45      2784.01 o                         
   4   1   4      45355.95      45521.91      1152.47 o                         
   5   1   4      20279.42      20795.11       411.78 o                         
   6   1   4      70956.31      74021.09      1401.67 o                         
   7   1   4         83.55        343.34        63.42 o                         
   8   1   4       4464.86       5048.54       194.00 o                         
   9   1   4       5917.68       5911.13       203.89 o                         
  10   1   4       6343.53       6295.72       189.09 o                         
  11   1   4       1302.58       1355.57        80.90 o                         
  12   1   4        983.84       1064.39        45.03 o                         
  13   1   4      20974.98      20791.00       233.44 o                         
  14   1   4        598.21        338.00        27.01 o                         
  15   1   4       2009.66       2064.02        63.80 o                         
  16   1   4       4224.32       4352.15        86.41 o                         
  17   1   4        158.38         66.47        15.05 o                         
  18   1   4       3058.29       3318.08        65.92 o                         
  19   1   4       2032.03       2122.06        50.29 o                         
  20   1   4         55.64         50.76         9.50 o                         
 -20   2   4        722.74        584.29        30.51 o                         
 -19   2   4         94.76         55.01        10.10 o                         
 -18   2   4         66.33         42.19        12.31 o                         
 -17   2   4       8920.29       9160.11       107.65 o                         
 -16   2   4      16554.19      17268.97       190.97 o                         
 -15   2   4        207.88        208.95        22.80 o                         
 -14   2   4      46188.51      48047.92       397.28 o                         
 -13   2   4       2310.10       2269.19        71.33 o                         
 -12   2   4       2545.85       2249.11        79.88 o                         
 -11   2   4       3176.31       3395.42       124.78 o                         
 -10   2   4      29372.84      30836.37       458.76 o                         
  -9   2   4      43194.76      42953.66       661.98 o                         
  -8   2   4     119980.91     119727.92      1987.90 o                         
  -7   2   4      67568.89      69505.64      1112.75 o                         
  -6   2   4      35908.99      36077.40       554.47 o                         
  -5   2   4      20221.97      20677.62       325.88 o                         
  -4   2   4      11557.70      10804.90       222.90 o                         
  -3   2   4      49509.30      48674.70      1162.51 o                         
  -2   2   4     208500.73     209864.22      4304.90 o                         
  -1   2   4     292915.88     306596.84      4705.95 o                         
   0   2   4      78504.18      81382.59      1272.66 o                         
   1   2   4      35363.10      37477.26       854.14 o                         
   2   2   4        706.46       1249.03        50.86 o                         
   3   2   4         26.84        206.50        70.23 o                         
   4   2   4       6595.52       8230.12       205.88 o                         
   5   2   4      33951.90      33179.70       723.22 o                         
   6   2   4     141911.02     148427.02      2388.75 o                         
   7   2   4      39987.10      37922.74       939.45 o                         
   8   2   4     140824.92     142864.08      2007.06 o                         
   9   2   4        798.69        793.94        69.63 o                         
  10   2   4      11116.98      10547.47       374.88 o                         
  11   2   4        453.42        369.51        47.09 o                         
  12   2   4       5332.08       5135.83        94.11 o                         
  13   2   4        430.07        497.28        53.94 o                         
  14   2   4        180.40         71.31        43.20 o                         
  15   2   4       6695.11       7034.94       107.18 o                         
  16   2   4       4286.49       4211.13        81.63 o                         
  17   2   4       2381.45       2575.56        57.97 o                         
  18   2   4       1536.16       1667.13        48.44 o                         
  19   2   4        241.10        155.31        25.83 o                         
  20   2   4      11904.49      10961.47       478.24 o                         
 -20   3   4         79.57         36.79        30.66 o                         
 -19   3   4       4286.61       4276.67        66.16 o                         
 -18   3   4       1620.16       1624.48        42.06 o                         
 -17   3   4       1187.95       1061.03        40.37 o                         
 -16   3   4      16929.80      17467.67       185.00 o                         
 -15   3   4      39329.28      40595.85       346.95 o                         
 -14   3   4        154.26         37.93        27.83 o                         
 -13   3   4       2498.97       2540.61        74.31 o                         
 -12   3   4       4266.61       4329.00        97.09 o                         
 -11   3   4       1849.46       1619.51        93.06 o                         
 -10   3   4      69295.32      68657.51       858.79 o                         
  -9   3   4      44611.21      44397.43       677.50 o                         
  -8   3   4      18149.79      17188.92       364.91 o                         
  -7   3   4      22909.16      22633.44       432.29 o                         
  -6   3   4     117429.03     119351.90      1689.74 o                         
  -5   3   4         44.62        150.75        45.85 o                         
  -4   3   4       2721.09       3605.87       123.36 o                         
  -3   3   4      27712.20      28312.78       595.53 o                         
  -2   3   4        505.49        250.66        63.87 o                         
  -1   3   4     105814.39     111762.75      1751.62 o                         
   0   3   4     193332.44     205078.73      3152.64 o                         
   1   3   4         48.19         65.35        27.66 o                         
   2   3   4       8824.62      10345.63       222.43 o                         
   3   3   4          0.50        216.70       120.08 o                         
   4   3   4       3074.84       3045.73        83.60 o                         
   5   3   4         47.59        144.68        34.93 o                         
   6   3   4       4223.95       4848.17       167.51 o                         
   7   3   4      55018.18      55360.64       741.79 o                         
   8   3   4      47971.28      51381.34       801.71 o                         
   9   3   4      13567.47      14140.66       276.45 o                         
  10   3   4      23859.06      23937.74       387.83 o                         
  11   3   4       1249.93       1175.86        73.89 o                         
  12   3   4      25243.11      25146.37       316.09 o                         
  13   3   4       6753.92       6498.96       101.79 o                         
  14   3   4        522.55        407.76        34.07 o                         
  15   3   4       7159.03       7383.33       107.64 o                         
  16   3   4        748.16        492.74        40.86 o                         
  17   3   4       1009.53       1000.76        43.51 o                         
  18   3   4       2999.03       2990.95        64.14 o                         
  19   3   4         97.56         77.68        11.00 o                         
 -19   4   4       2202.00       2149.29        58.26 o                         
 -18   4   4       2264.45       2220.08        50.57 o                         
 -17   4   4         52.39        -10.74        10.74 o                         
 -16   4   4        179.96         78.58        20.95 o                         
 -15   4   4      31198.95      32111.33       292.60 o                         
 -14   4   4      18951.43      19229.26       255.73 o                         
 -13   4   4       3135.09       2919.23        72.70 o                         
 -12   4   4       7473.39       7318.20       114.63 o                         
 -11   4   4      26868.66      26956.39       387.31 o                         
 -10   4   4      10186.85       9760.12       195.33 o                         
  -9   4   4      33189.28      30861.14       471.83 o                         
  -8   4   4      14808.22      15014.69       331.47 o                         
  -7   4   4     188562.95     186517.16      2440.95 o                         
  -6   4   4       3902.80       3492.51       176.94 o                         
  -5   4   4       1549.98       1810.94        88.64 o                         
  -4   4   4      26694.75      27766.80       455.10 o                         
  -3   4   4      21659.81      22089.14       442.80 o                         
  -2   4   4      17688.82      18008.61       335.26 o                         
  -1   4   4       5569.72       5813.76       130.18 o                         
   0   4   4      56989.81      60786.09       902.47 o                         
   1   4   4      39034.51      44962.12       822.46 o                         
   2   4   4        326.21        597.30        46.88 o                         
   3   4   4      30174.97      33843.81       961.63 o                         
   4   4   4      33297.46      36740.41       884.26 o                         
   5   4   4      16510.95      15237.80       332.60 o                         
   6   4   4      21411.73      20642.14       394.22 o                         
   7   4   4      93180.95      89076.63      1175.11 o                         
   8   4   4       1936.32       2290.55       150.51 o                         
   9   4   4      11160.26      11113.75       238.86 o                         
  10   4   4       3864.15       3928.87       145.83 o                         
  11   4   4       2203.42       2257.64       102.63 o                         
  12   4   4       6753.75       6815.27       101.52 o                         
  13   4   4       9469.82      10229.35       137.82 o                         
  14   4   4        877.26        616.62        45.85 o                         
  15   4   4       9189.96       9180.96       121.52 o                         
  16   4   4        783.42        795.79        61.29 o                         
  17   4   4       2950.50       3013.69        62.09 o                         
  18   4   4        486.87        595.13        37.10 o                         
  19   4   4       2658.25       2560.10        47.83 o                         
 -19   5   4          5.12         -8.60         8.81 o                         
 -18   5   4        597.16        674.62        41.77 o                         
 -17   5   4       8467.99       8349.37        97.95 o                         
 -16   5   4       1985.03       1974.72        57.52 o                         
 -15   5   4       9438.45       9367.23       117.47 o                         
 -14   5   4       3916.45       3700.24        76.58 o                         
 -13   5   4      12661.51      12890.41       143.96 o                         
 -12   5   4         90.11         18.36        23.11 o                         
 -11   5   4      33973.47      32812.87       391.67 o                         
 -10   5   4       9000.03       9880.07       190.44 o                         
  -9   5   4      35583.47      36821.00       540.60 o                         
  -8   5   4      11037.97      10598.05       263.60 o                         
  -7   5   4      83240.05      83188.19      1216.91 o                         
  -6   5   4       5740.57       6041.45       187.16 o                         
  -5   5   4      20751.53      21314.33       333.81 o                         
  -4   5   4       1185.17       1564.27        82.59 o                         
  -3   5   4       4421.68       4861.05       119.40 o                         
  -2   5   4       9164.02       7856.70       152.07 o                         
  -1   5   4       1070.87       1020.44        51.57 o                         
   0   5   4       1079.71        966.64        45.98 o                         
   1   5   4       5881.14       6050.51       141.22 o                         
   2   5   4       1507.15       1335.31        84.04 o                         
   3   5   4        985.42       1034.76       133.63 o                         
   4   5   4        562.50        438.32        42.77 o                         
   5   5   4       1278.52       1378.31        69.02 o                         
   6   5   4      24581.89      24195.44       414.29 o                         
   7   5   4        376.41        357.25        59.78 o                         
   8   5   4     103284.25     103653.66      1599.83 o                         
   9   5   4        315.49        377.38        48.68 o                         
  10   5   4      31207.90      30686.92       418.61 o                         
  11   5   4       7975.58       8243.48       140.89 o                         
  12   5   4      20224.78      21464.63       204.88 o                         
  13   5   4       2019.77       2030.90        59.59 o                         
  14   5   4      21742.67      23176.09       255.76 o                         
  15   5   4       8147.60       8229.46       111.55 o                         
  16   5   4       1704.85       1773.04        53.32 o                         
  17   5   4       1756.10       1981.75        52.08 o                         
  18   5   4         24.24         -5.24         9.82 o                         
  19   5   4       1634.86       1690.75        44.94 o                         
 -19   6   4       4638.23       4824.17        83.24 o                         
 -18   6   4       9368.67       9589.81       108.10 o                         
 -17   6   4         31.89         47.87        12.45 o                         
 -16   6   4       4912.71       4888.15        73.91 o                         
 -15   6   4       4424.96       4207.64        77.67 o                         
 -14   6   4       3930.35       3965.38        75.96 o                         
 -13   6   4        442.70        310.32        31.66 o                         
 -12   6   4      13492.20      13248.38       154.30 o                         
 -11   6   4      10160.13      10390.12       144.46 o                         
 -10   6   4       4566.63       4823.43       132.18 o                         
  -9   6   4        955.29       1027.62        72.00 o                         
  -8   6   4      50782.00      51285.18       792.05 o                         
  -7   6   4      11638.16      12556.81       262.33 o                         
  -6   6   4      45868.91      48054.93       699.78 o                         
  -5   6   4       2614.32       2284.78        98.64 o                         
  -4   6   4        782.14        923.29        70.53 o                         
  -3   6   4      11050.95      10081.44       194.80 o                         
  -2   6   4      24627.53      25595.54       385.43 o                         
  -1   6   4      64638.62      66289.52       841.46 o                         
   0   6   4      58881.31      62453.15       794.05 o                         
   1   6   4      14551.40      13627.34       223.19 o                         
   2   6   4      10229.88       9602.49       216.78 o                         
   3   6   4      34931.85      36080.20      1116.31 o                         
   4   6   4      18285.08      18255.60       488.39 o                         
   5   6   4       6139.33       7213.24       176.20 o                         
   6   6   4       8882.24       8568.28       184.42 o                         
   7   6   4      42417.39      42316.47       677.10 o                         
   8   6   4       8920.98       9095.05       224.65 o                         
   9   6   4      24814.43      24956.47       524.62 o                         
  10   6   4        837.72        982.14        67.89 o                         
  11   6   4       6847.21       7055.74       117.72 o                         
  12   6   4      26989.18      27447.46       252.26 o                         
  13   6   4          3.33         12.27        24.21 o                         
  14   6   4         97.48         39.57        18.08 o                         
  15   6   4        350.22        229.62        25.66 o                         
  16   6   4       7625.58       7646.37       107.85 o                         
  17   6   4        361.42        184.86        16.81 o                         
  18   6   4        343.86        232.85        21.52 o                         
  19   6   4         27.43         19.85         8.62 o                         
 -19   7   4       5571.39       5380.87        93.57 o                         
 -18   7   4        398.34        541.34        28.88 o                         
 -17   7   4         40.59         54.29        14.29 o                         
 -16   7   4       2525.73       2682.68        60.78 o                         
 -15   7   4       1988.94       2112.87        54.20 o                         
 -14   7   4        614.63        451.65        30.34 o                         
 -13   7   4       2610.09       2617.51        66.19 o                         
 -12   7   4       1402.55       1089.98        52.25 o                         
 -11   7   4       5151.21       5032.99       107.78 o                         
 -10   7   4       5971.56       6167.52       151.25 o                         
  -9   7   4        886.92        813.94        74.34 o                         
  -8   7   4       9497.70       8715.24       175.84 o                         
  -7   7   4       2300.45       2522.37       118.50 o                         
  -6   7   4       2096.04       1492.29        94.24 o                         
  -5   7   4       1982.49       2409.49       125.72 o                         
  -4   7   4      50134.41      45482.42       622.55 o                         
  -3   7   4       2765.61       2534.11       107.06 o                         
  -2   7   4        146.42        151.60        37.75 o                         
  -1   7   4      11092.22      11014.34       182.87 o                         
   0   7   4      13295.99      11445.79       374.78 o                         
   1   7   4       7423.55       6891.17       187.16 o                         
   2   7   4       6532.70       7310.67       144.97 o                         
   3   7   4        355.61        384.32        53.42 o                         
   4   7   4      90090.62      89814.80      2236.33 o                         
   5   7   4      11237.03      11715.59       309.99 o                         
   6   7   4        158.12        397.54        61.23 o                         
   7   7   4       6723.55       7002.87       202.90 o                         
   8   7   4       1291.81       1363.28        75.95 o                         
   9   7   4        106.64        181.24        37.50 o                         
  10   7   4      45604.68      44314.94       595.80 o                         
  11   7   4         33.50         46.40        27.77 o                         
  12   7   4       1131.86       1307.88        53.35 o                         
  13   7   4      20441.20      19561.68       218.40 o                         
  14   7   4         11.12        -11.74        15.94 o                         
  15   7   4        309.08        207.51        19.03 o                         
  16   7   4       6731.58       7250.94       104.28 o                         
  17   7   4        320.71        176.01        17.55 o                         
  18   7   4        208.00         88.03        10.66 o                         
  19   7   4       1403.94       1582.95        36.20 o                         
 -19   8   4        343.94        328.55        35.34 o                         
 -18   8   4        378.60        175.55        28.27 o                         
 -17   8   4         30.13          2.50        10.86 o                         
 -16   8   4        409.25        235.63        21.11 o                         
 -15   8   4         32.46        -20.14        20.14 o                         
 -14   8   4        151.71         71.30        17.34 o                         
 -13   8   4         16.00        -11.56        29.21 o                         
 -12   8   4      16141.22      16470.60       165.34 o                         
 -11   8   4         16.35         60.80        23.33 o                         
 -10   8   4      26405.07      25918.31       310.81 o                         
  -9   8   4       1376.28       1250.20        73.97 o                         
  -8   8   4       4296.71       3893.24       117.50 o                         
  -7   8   4      10171.18      10918.44       204.95 o                         
  -6   8   4       8191.93       7901.15       194.40 o                         
  -5   8   4        342.81        459.78        80.44 o                         
  -4   8   4      27863.10      25694.28       419.58 o                         
  -3   8   4       3319.24       3311.36       140.19 o                         
  -2   8   4      28649.16      28423.20       586.07 o                         
  -1   8   4         57.04         80.79        42.19 o                         
   0   8   4      46562.89      47590.95       666.76 o                         
   1   8   4       7840.68       8563.94       185.89 o                         
   2   8   4     227651.81     226433.56      2893.76 o                         
   3   8   4       4780.21       5779.32       142.84 o                         
   4   8   4     174286.28     168929.97      2487.62 o                         
   5   8   4      51153.56      46483.65       960.76 o                         
   6   8   4      63633.84      59100.19       972.72 o                         
   7   8   4        202.52        297.63        53.34 o                         
   8   8   4       5469.73       5745.05       162.85 o                         
   9   8   4       2635.92       2585.82        95.05 o                         
  10   8   4      26429.69      26936.84       277.50 o                         
  11   8   4       1695.22       1425.90        54.43 o                         
  12   8   4       9510.67       9481.67       113.62 o                         
  13   8   4         28.43         17.37        17.03 o                         
  14   8   4        329.29        226.01        22.13 o                         
  15   8   4       1326.87       1288.69        51.72 o                         
  16   8   4       1993.95       2143.09        52.17 o                         
  17   8   4        517.39        585.63        34.75 o                         
  18   8   4       1107.28       1249.68        34.11 o                         
  19   8   4       3025.58       2748.61        64.69 o                         
 -18   9   4        411.73        354.37        43.91 o                         
 -17   9   4       5002.53       5028.98        76.37 o                         
 -16   9   4       6482.21       6840.37        87.49 o                         
 -15   9   4        268.24        163.38        18.19 o                         
 -14   9   4       1076.55       1142.73        49.90 o                         
 -13   9   4        389.26        270.47        23.30 o                         
 -12   9   4       3418.14       3038.50        67.02 o                         
 -11   9   4      11272.10      11533.13       131.14 o                         
 -10   9   4          5.76        -21.29        21.29 o                         
  -9   9   4       1053.45       1081.05        72.16 o                         
  -8   9   4        621.30        569.45        51.77 o                         
  -7   9   4      10127.53      11153.75       256.23 o                         
  -6   9   4      18107.23      17419.41       310.01 o                         
  -5   9   4      60688.96      60370.85       858.91 o                         
  -4   9   4       1037.38       1112.32        91.54 o                         
  -3   9   4      25062.11      23490.96       404.20 o                         
  -2   9   4      18959.02      18333.59       317.04 o                         
  -1   9   4      10147.65      10274.66       207.47 o                         
   0   9   4      34591.36      34420.61       484.34 o                         
   1   9   4      76771.06      74961.00      1196.70 o                         
   2   9   4      34403.65      31579.66       647.57 o                         
   3   9   4        188.07        157.31        44.92 o                         
   4   9   4      23312.47      23981.57       454.37 o                         
   5   9   4      20692.35      19641.85       377.70 o                         
   6   9   4        232.20        251.24        42.42 o                         
   7   9   4      49583.31      46787.89       712.49 o                         
   8   9   4         28.43          7.54        45.82 o                         
   9   9   4       5982.55       6124.29       149.69 o                         
  10   9   4      12683.72      12335.29       162.23 o                         
  11   9   4       5915.80       5736.28        87.72 o                         
  12   9   4       7191.60       7112.00        96.40 o                         
  13   9   4         37.58         23.13        16.83 o                         
  14   9   4       3381.16       3342.73        66.31 o                         
  15   9   4        140.55         82.20        18.41 o                         
  16   9   4          0.46         -5.76        12.06 o                         
  17   9   4       1640.81       1834.66        44.55 o                         
  18   9   4         29.98          5.83         8.30 o                         
 -18  10   4       4023.94       4484.55        94.02 o                         
 -17  10   4         36.80         33.26         9.44 o                         
 -16  10   4        183.72         93.33        12.25 o                         
 -15  10   4        226.43        145.33        15.99 o                         
 -14  10   4       2667.22       2705.03        64.13 o                         
 -13  10   4       2639.43       2750.32        65.00 o                         
 -12  10   4      17737.73      17301.18       215.74 o                         
 -11  10   4        680.19        568.21        37.31 o                         
 -10  10   4      45502.68      44484.66       383.73 o                         
  -9  10   4       1793.01       1431.95        66.87 o                         
  -8  10   4         12.11         13.11        49.50 o                         
  -7  10   4       2691.73       2419.47        98.30 o                         
  -6  10   4      25695.43      25824.57       416.50 o                         
  -5  10   4      13446.27      12907.45       257.87 o                         
  -4  10   4        901.92       1150.73       108.80 o                         
  -3  10   4       6416.07       6656.22       235.12 o                         
  -2  10   4      62379.65      58175.47      1047.63 o                         
  -1  10   4      85641.66      80079.32      1040.66 o                         
   0  10   4      52154.62      46752.93       673.26 o                         
   1  10   4       4382.74       3507.24       108.12 o                         
   2  10   4     144917.78     143437.33      1784.95 o                         
   3  10   4      34758.50      33152.62       540.90 o                         
   4  10   4      66134.08      64516.69       919.40 o                         
   5  10   4      10910.76      10703.10       232.43 o                         
   6  10   4       6745.61       6212.85       151.61 o                         
   7  10   4       2864.66       2681.77       108.44 o                         
   8  10   4       7304.22       6744.51       168.09 o                         
   9  10   4       8457.22       8738.46       137.55 o                         
  10  10   4      22356.92      22945.71       222.67 o                         
  11  10   4       4530.26       4222.13        77.74 o                         
  12  10   4      26722.27      27456.61       290.46 o                         
  13  10   4       6155.38       6340.40        90.74 o                         
  14  10   4       2154.25       2237.58        55.46 o                         
  15  10   4         60.40         14.54        13.40 o                         
  16  10   4      11677.17      13061.71       141.03 o                         
  17  10   4         15.54         42.38        10.41 o                         
  18  10   4       5072.20       5498.10        81.25 o                         
 -18  11   4       1795.93       1888.32        51.35 o                         
 -17  11   4        305.82        132.64        15.40 o                         
 -16  11   4        238.94        122.31        14.13 o                         
 -15  11   4       1492.25       1378.15        48.99 o                         
 -14  11   4       2019.01       1846.18        58.64 o                         
 -13  11   4       8711.08       8592.81       111.29 o                         
 -12  11   4       5061.84       4404.89        80.48 o                         
 -11  11   4       2098.13       1757.47        54.79 o                         
 -10  11   4       2766.39       2567.37        65.45 o                         
  -9  11   4         92.32         63.76        29.05 o                         
  -8  11   4        371.13        450.67        50.65 o                         
  -7  11   4       8312.03       8126.99       191.05 o                         
  -6  11   4       3957.25       3666.18       128.40 o                         
  -5  11   4        465.34        482.22        57.09 o                         
  -4  11   4      20480.81      20052.19       286.15 o                         
  -3  11   4        480.52        609.47        71.39 o                         
  -2  11   4      82269.62      74912.08      1272.13 o                         
  -1  11   4       8442.95       7853.19       222.06 o                         
   0  11   4       8179.78       7154.94       174.28 o                         
   1  11   4        292.58        194.21        70.25 o                         
   2  11   4      64568.36      63531.94      1026.65 o                         
   3  11   4       1626.98       2008.04       131.80 o                         
   4  11   4          7.91         13.18        35.86 o                         
   5  11   4       4601.63       4688.49       133.71 o                         
   6  11   4       8190.84       7897.39       166.80 o                         
   7  11   4       4876.32       4373.75       121.86 o                         
   8  11   4      15573.17      15263.99       190.48 o                         
   9  11   4         36.42         48.72        19.40 o                         
  10  11   4       6483.54       6871.49        98.15 o                         
  11  11   4       6657.03       6564.93        90.80 o                         
  12  11   4       2967.50       2724.29        63.85 o                         
  13  11   4       1290.33       1154.41        48.21 o                         
  14  11   4      15875.54      17271.07       236.96 o                         
  15  11   4        209.97        129.58        14.33 o                         
  16  11   4       2173.69       2377.30        50.35 o                         
  17  11   4        110.81         77.97        12.13 o                         
  18  11   4       1715.28       1806.02        42.98 o                         
 -17  12   4         22.69         -0.29        10.88 o                         
 -16  12   4       1943.32       2218.00        67.08 o                         
 -15  12   4       2633.70       2710.34        57.19 o                         
 -14  12   4        329.44        218.30        18.67 o                         
 -13  12   4       1485.13       1565.31        50.33 o                         
 -12  12   4      18516.11      18808.51       189.03 o                         
 -11  12   4      17024.32      18597.20       245.84 o                         
 -10  12   4      29291.96      29379.83       264.67 o                         
  -9  12   4      20409.22      19606.62       196.10 o                         
  -8  12   4       1977.32       1835.38        73.67 o                         
  -7  12   4        396.08        297.98        49.02 o                         
  -6  12   4       2526.87       2168.16       100.65 o                         
  -5  12   4       4217.79       3445.14       113.76 o                         
  -4  12   4       2068.39       2039.97        98.30 o                         
  -3  12   4      52052.47      48264.16       634.84 o                         
  -2  12   4      10697.95      10290.45       188.57 o                         
  -1  12   4      11869.18      11228.68       223.07 o                         
   0  12   4      51791.91      50264.50       711.74 o                         
   1  12   4      27692.82      26807.59       426.68 o                         
   2  12   4       9893.82       9166.66       200.30 o                         
   3  12   4      58585.83      55914.23       850.16 o                         
   4  12   4      33468.54      32768.37       462.30 o                         
   5  12   4      12134.14      11161.21       191.42 o                         
   6  12   4        412.08        578.43        54.30 o                         
   7  12   4        390.66        574.46        44.57 o                         
   8  12   4        414.73        368.94        66.90 o                         
   9  12   4       4059.09       4324.32        80.20 o                         
  10  12   4        109.95         95.08        23.57 o                         
  11  12   4      11158.39      11031.02       133.90 o                         
  12  12   4       2599.85       2570.19        60.56 o                         
  13  12   4       8328.47       8933.76       115.73 o                         
  14  12   4       1736.39       1722.33        47.37 o                         
  15  12   4      13033.20      14151.84       149.68 o                         
  16  12   4       4667.77       5283.02        85.23 o                         
  17  12   4       1969.49       2304.66        55.02 o                         
 -17  13   4       2054.25       1975.28        46.96 o                         
 -16  13   4         26.01         11.76         9.86 o                         
 -15  13   4        871.56        993.11        40.67 o                         
 -14  13   4          7.94        -10.03        14.52 o                         
 -13  13   4        795.19        633.70        38.00 o                         
 -12  13   4         46.20         18.76        15.70 o                         
 -11  13   4       4709.06       4548.33        82.71 o                         
 -10  13   4       3356.93       3331.22        71.59 o                         
  -9  13   4       7735.03       7246.23       121.91 o                         
  -8  13   4      11783.82      11070.37       139.55 o                         
  -7  13   4       1922.48       1774.57        64.37 o                         
  -6  13   4       2263.69       2340.34        97.44 o                         
  -5  13   4      12707.88      12697.44       256.11 o                         
  -4  13   4        782.84        792.45        71.92 o                         
  -3  13   4        688.67        663.85        56.94 o                         
  -2  13   4      29188.87      25703.92       372.49 o                         
  -1  13   4      14271.06      12743.92       213.76 o                         
   0  13   4       3707.61       3969.87       121.29 o                         
   1  13   4      24807.61      23038.85       528.54 o                         
   2  13   4        778.50        750.54        81.47 o                         
   3  13   4        175.75         82.68        37.77 o                         
   4  13   4        107.90        141.67        47.46 o                         
   5  13   4       5389.29       5337.62       133.69 o                         
   6  13   4       3754.57       3897.67        92.70 o                         
   7  13   4       5444.69       5577.11       125.25 o                         
   8  13   4        925.38        746.58        52.49 o                         
   9  13   4       2034.72       1726.92        55.74 o                         
  10  13   4       8620.29       8546.17       147.11 o                         
  11  13   4      17079.48      17732.55       176.90 o                         
  12  13   4       2705.79       3069.15        64.65 o                         
  13  13   4       1439.36       1509.40        59.13 o                         
  14  13   4        992.53       1105.33        41.80 o                         
  15  13   4       2242.91       2706.49        58.15 o                         
  16  13   4       2357.18       2741.67        57.21 o                         
  17  13   4        560.26        558.69        32.90 o                         
 -17  14   4        472.66        396.92        40.69 o                         
 -16  14   4       2451.10       2591.52        52.54 o                         
 -15  14   4        119.37         84.08        12.83 o                         
 -14  14   4        403.40        210.14        19.87 o                         
 -13  14   4       1305.95       1254.24        45.30 o                         
 -12  14   4        436.38        332.86        25.70 o                         
 -11  14   4      18239.72      19106.36       200.04 o                         
 -10  14   4       5846.69       6102.82       104.38 o                         
  -9  14   4       3868.20       3968.21       101.07 o                         
  -8  14   4       7763.02       7709.26       110.64 o                         
  -7  14   4       3349.28       3365.82        83.49 o                         
  -6  14   4        780.00        688.35        57.22 o                         
  -5  14   4        238.36        220.87        31.79 o                         
  -4  14   4      21265.58      19952.95       303.84 o                         
  -3  14   4       2778.39       2764.09       111.78 o                         
  -2  14   4       2430.71       2036.37       100.89 o                         
  -1  14   4       5736.65       5451.92       136.96 o                         
   0  14   4        836.55        611.42        73.71 o                         
   1  14   4      32518.19      30482.67       460.80 o                         
   2  14   4         45.55        139.21        47.83 o                         
   3  14   4      13073.34      12009.35       234.50 o                         
   4  14   4        724.90        505.18        56.54 o                         
   5  14   4      13980.69      13411.75       177.46 o                         
   6  14   4        120.54        208.05        30.07 o                         
   7  14   4       2802.90       2963.28        72.62 o                         
   8  14   4      39521.23      37263.07       318.09 o                         
   9  14   4       2344.86       2521.92        81.00 o                         
  10  14   4        759.40        625.31        54.98 o                         
  11  14   4       4395.14       4982.51        85.31 o                         
  12  14   4       9320.79      10039.68       185.62 o                         
  13  14   4       1019.89       1098.38        41.57 o                         
  14  14   4         25.18         30.44        12.04 o                         
  15  14   4        468.08        752.05        40.86 o                         
  16  14   4       5360.26       6104.30        98.97 o                         
 -16  15   4         76.04         20.71        20.56 o                         
 -15  15   4          6.33         -9.53         9.53 o                         
 -14  15   4        226.18         98.68        13.57 o                         
 -13  15   4        234.18        119.08        15.62 o                         
 -12  15   4       1416.12       1343.22        48.13 o                         
 -11  15   4       8355.15       8953.15       121.48 o                         
 -10  15   4        317.45        280.42        40.14 o                         
  -9  15   4       3516.51       3672.13        85.44 o                         
  -8  15   4       3929.74       3927.99        87.67 o                         
  -7  15   4       3679.56       3598.24        86.64 o                         
  -6  15   4      24295.57      24168.13       236.33 o                         
  -5  15   4         73.30        -12.10        29.22 o                         
  -4  15   4       4844.80       4307.42       104.31 o                         
  -3  15   4      32228.48      30073.32       296.98 o                         
  -2  15   4        281.97        279.67        39.27 o                         
  -1  15   4       3389.88       2888.97       107.88 o                         
   0  15   4       1810.27       1630.82        90.69 o                         
   1  15   4        605.65        539.95        61.11 o                         
   2  15   4       5048.65       4481.07       111.06 o                         
   3  15   4       3064.25       2732.71        85.21 o                         
   4  15   4      17078.57      16006.46       201.22 o                         
   5  15   4       3070.49       3308.10        80.50 o                         
   6  15   4       1788.56       1804.44        73.07 o                         
   7  15   4      25107.32      24729.89       243.37 o                         
   8  15   4      16846.77      15697.27       207.25 o                         
   9  15   4        419.19        118.67        20.99 o                         
  10  15   4      22254.31      22775.33       237.33 o                         
  11  15   4        141.48         80.26        17.15 o                         
  12  15   4        453.90        302.09        21.48 o                         
  13  15   4       7413.65       8044.24       111.49 o                         
  14  15   4        336.81        232.96        30.19 o                         
  15  15   4        339.09        680.10        33.71 o                         
  16  15   4        143.15        102.98        11.40 o                         
 -16  16   4        144.68        -24.53        30.66 o                         
 -15  16   4          9.30         12.94        13.16 o                         
 -14  16   4       4708.41       4938.97        74.73 o                         
 -13  16   4       2337.95       2493.10        51.22 o                         
 -12  16   4         20.85        -11.73        11.73 o                         
 -11  16   4       2090.07       2214.75        62.42 o                         
 -10  16   4        755.92        531.48        37.82 o                         
  -9  16   4        453.74        312.71        30.95 o                         
  -8  16   4       3549.08       3114.91        75.74 o                         
  -7  16   4        297.50        243.38        29.96 o                         
  -6  16   4      13985.80      13896.08       165.37 o                         
  -5  16   4       2631.27       2412.17        73.79 o                         
  -4  16   4        519.50        428.37        33.51 o                         
  -3  16   4      15504.97      14783.72       166.88 o                         
  -2  16   4      32323.36      31121.98       321.80 o                         
  -1  16   4       1476.65       1354.27        78.66 o                         
   0  16   4       2851.59       2679.37        81.28 o                         
   1  16   4       1239.19        792.42        66.61 o                         
   2  16   4      18927.61      18020.94       202.90 o                         
   3  16   4      17850.24      17311.09       202.73 o                         
   4  16   4       5689.01       5188.65        94.79 o                         
   5  16   4        381.73        261.53        29.11 o                         
   6  16   4      23824.27      22230.84       224.19 o                         
   7  16   4       9319.42       9375.30       166.87 o                         
   8  16   4       3103.30       3830.21        79.16 o                         
   9  16   4       8335.83       8240.04       124.63 o                         
  10  16   4       3370.65       3550.59        80.12 o                         
  11  16   4       2508.18       2306.77        59.12 o                         
  12  16   4       3069.11       3333.85        64.35 o                         
  13  16   4        777.27       1108.79        43.49 o                         
  14  16   4        347.51        444.85        32.32 o                         
  15  16   4         76.21         53.00        11.26 o                         
 -15  17   4       1233.07       1265.36        45.57 o                         
 -14  17   4          1.51         -2.10        11.89 o                         
 -13  17   4        378.93        479.26        47.97 o                         
 -12  17   4        763.71        645.89        33.96 o                         
 -11  17   4          9.41        -12.39        12.39 o                         
 -10  17   4       1039.44       1070.51        56.78 o                         
  -9  17   4       8145.71       8425.08       118.28 o                         
  -8  17   4      11901.94      12432.32       157.91 o                         
  -7  17   4         33.04        121.87        21.37 o                         
  -6  17   4      10804.82      10767.01       165.55 o                         
  -5  17   4         22.00         20.12        40.61 o                         
  -4  17   4        162.34        169.74        27.57 o                         
  -3  17   4         62.51         24.50        23.63 o                         
  -2  17   4      44687.76      42548.17       369.95 o                         
  -1  17   4       2279.20       2283.59        82.71 o                         
   0  17   4       1486.11       1436.80        59.42 o                         
   1  17   4         61.93        284.49        58.60 o                         
   2  17   4        119.59        -21.41        22.56 o                         
   3  17   4        174.27         60.81        23.59 o                         
   4  17   4       6324.74       6471.34       106.90 o                         
   5  17   4        295.52        343.71        40.75 o                         
   6  17   4        252.64        134.37        28.77 o                         
   7  17   4        542.55        281.21        24.29 o                         
   8  17   4      32380.32      32940.62       324.58 o                         
   9  17   4        977.08       1042.46        51.14 o                         
  10  17   4         97.41         78.29        16.66 o                         
  11  17   4        199.69        167.50        16.75 o                         
  12  17   4        744.32        637.12        30.28 o                         
  13  17   4       1031.87       1199.87        38.21 o                         
  14  17   4       6985.67       7379.95       124.48 o                         
  15  17   4       2710.18       3207.17        56.96 o                         
 -14  18   4       5202.77       5449.02       112.00 o                         
 -13  18   4       2053.26       2142.60        59.31 o                         
 -12  18   4        225.26        126.26        16.49 o                         
 -11  18   4        448.89        392.29        32.80 o                         
 -10  18   4       7051.65       7563.67       108.06 o                         
  -9  18   4       1496.00       1706.14        68.18 o                         
  -8  18   4       1753.87       1917.79        66.21 o                         
  -7  18   4         77.25         48.29        19.92 o                         
  -6  18   4       6670.67       6919.38       115.16 o                         
  -5  18   4       6919.19       7194.64       119.85 o                         
  -4  18   4        701.37        534.05        53.05 o                         
  -3  18   4       2016.12       1672.40        69.28 o                         
  -2  18   4      12856.82      13063.14       155.76 o                         
  -1  18   4       2164.86       2149.64        82.80 o                         
   0  18   4      14492.55      14620.63       175.04 o                         
   1  18   4        177.54         54.00        24.75 o                         
   2  18   4       4478.30       4116.61        86.54 o                         
   3  18   4      14595.96      13963.74       187.00 o                         
   4  18   4       8173.12       8037.27       155.22 o                         
   5  18   4      12870.55      12295.16       155.60 o                         
   6  18   4      24122.84      25081.96       259.69 o                         
   7  18   4       4182.78       3924.34        80.50 o                         
   8  18   4      10109.20      10939.09       154.44 o                         
   9  18   4         47.53         44.17        16.64 o                         
  10  18   4        792.44        794.04        39.24 o                         
  11  18   4         27.13         -6.40        12.99 o                         
  12  18   4         16.80         -1.31        11.49 o                         
  13  18   4        418.52        446.37        28.39 o                         
  14  18   4          1.50         -8.86         9.47 o                         
 -13  19   4        914.83       1246.62        39.64 o                         
 -12  19   4       1161.71       1160.99        42.25 o                         
 -11  19   4         75.79         27.16        14.76 o                         
 -10  19   4        662.60        723.94        40.70 o                         
  -9  19   4       4475.86       5012.84        89.30 o                         
  -8  19   4       3324.19       3738.91        76.03 o                         
  -7  19   4      13096.94      13408.11       178.54 o                         
  -6  19   4       2394.11       2621.96        71.38 o                         
  -5  19   4       3149.91       2815.00        75.45 o                         
  -4  19   4       4423.81       4612.22        96.89 o                         
  -3  19   4       3002.13       3097.43        75.44 o                         
  -2  19   4        729.27        512.20        41.35 o                         
  -1  19   4      26391.70      27020.03       309.77 o                         
   0  19   4       1522.06       1795.00        81.26 o                         
   1  19   4         88.87         43.99        24.66 o                         
   2  19   4        908.28        801.40        60.00 o                         
   3  19   4        766.84        441.59        33.82 o                         
   4  19   4       7565.83       7625.70       119.59 o                         
   5  19   4      11391.05      11647.18       156.22 o                         
   6  19   4          1.25        -16.73        16.73 o                         
   7  19   4       6212.72       6323.20       108.44 o                         
   8  19   4        111.46         25.29        15.22 o                         
   9  19   4        218.86        158.39        17.10 o                         
  10  19   4       1138.41       1095.53        42.23 o                         
  11  19   4        489.54        332.42        25.55 o                         
  12  19   4        808.57        882.46        35.09 o                         
  13  19   4       2603.79       2701.33        52.55 o                         
 -13  20   4          3.17        -13.54        13.54 o                         
 -12  20   4          4.49          0.72        10.92 o                         
 -11  20   4       4152.84       4578.82        82.33 o                         
 -10  20   4       1462.40       1589.54        57.57 o                         
  -9  20   4       2296.92       2709.10        70.51 o                         
  -8  20   4       4581.77       5043.88        96.13 o                         
  -7  20   4        791.69        496.34        46.51 o                         
  -6  20   4       5620.40       5625.10       108.08 o                         
  -5  20   4       1256.88       1249.45        60.02 o                         
  -4  20   4         47.12         -4.67        17.87 o                         
  -3  20   4       2893.89       2984.53        77.19 o                         
  -2  20   4      11197.11      11069.77       159.48 o                         
  -1  20   4        917.49        796.05        57.29 o                         
   0  20   4        690.08        424.36        42.23 o                         
   1  20   4       1342.23       1635.51        73.24 o                         
   2  20   4       3009.39       2907.53        76.46 o                         
   3  20   4       3558.97       3505.58        77.94 o                         
   4  20   4        104.64         87.48        19.48 o                         
   5  20   4         19.14          5.03        19.22 o                         
   6  20   4          1.98        -15.43        15.43 o                         
   7  20   4       8542.81       8973.52       121.38 o                         
   8  20   4       9553.12       9698.33       128.31 o                         
   9  20   4        168.51        142.71        15.51 o                         
  10  20   4          6.75        -21.50        21.50 o                         
  11  20   4       3210.41       3342.28        66.22 o                         
  12  20   4       2143.49       2182.88        51.27 o                         
 -12  21   4        228.44        117.76        20.75 o                         
 -11  21   4         51.79         16.40        14.03 o                         
 -10  21   4       4274.47       4889.10        98.21 o                         
  -9  21   4          6.27        -11.13        12.55 o                         
  -8  21   4       1916.72       2234.01        73.51 o                         
  -7  21   4       1897.11       2154.81        58.82 o                         
  -6  21   4       1597.99       1741.42        58.38 o                         
  -5  21   4       7985.01       8740.18       137.40 o                         
  -4  21   4        246.65         86.88        21.34 o                         
  -3  21   4         49.03         13.55        24.51 o                         
  -2  21   4       1471.84       1547.67        79.84 o                         
  -1  21   4       6092.71       6129.64       136.16 o                         
   0  21   4        118.70         66.53        22.64 o                         
   1  21   4       2826.64       3195.81        83.52 o                         
   2  21   4        187.67        134.35        19.95 o                         
   3  21   4         18.72        -25.73        25.73 o                         
   4  21   4       1726.28       1889.19        67.84 o                         
   5  21   4       1581.43       1582.17        53.76 o                         
   6  21   4        259.44        264.50        21.49 o                         
   7  21   4       3296.99       3602.35        68.14 o                         
   8  21   4       2337.07       2683.83        60.60 o                         
   9  21   4        200.53        109.12        14.74 o                         
  10  21   4        875.37        944.74        41.57 o                         
  11  21   4        680.45        766.51        30.56 o                         
  12  21   4         25.08         30.66        24.53 o                         
 -11  22   4         23.28        -15.44        15.44 o                         
 -10  22   4       3190.63       3417.18        74.80 o                         
  -9  22   4         15.16         41.02        21.14 o                         
  -8  22   4        418.31        284.95        34.79 o                         
  -7  22   4       2255.14       2796.45        91.97 o                         
  -6  22   4        438.12        236.93        26.00 o                         
  -5  22   4        812.79        624.30        46.00 o                         
  -4  22   4       1508.40       1637.93        66.72 o                         
  -3  22   4       2523.59       2564.70        88.36 o                         
  -2  22   4         64.95         35.49        22.35 o                         
  -1  22   4         10.19         -9.86        17.85 o                         
   0  22   4       5894.97       6238.25       115.05 o                         
   1  22   4        770.26        536.00        64.50 o                         
   2  22   4       5558.90       5831.28       103.34 o                         
   3  22   4        179.68         87.71        18.74 o                         
   4  22   4       1308.55       1327.85        57.19 o                         
   5  22   4         13.99        -15.38        18.22 o                         
   6  22   4       4520.33       5057.97        85.83 o                         
   7  22   4       3479.78       3623.71        88.24 o                         
   8  22   4        181.12        122.22        14.73 o                         
   9  22   4       1222.25       1365.10        49.92 o                         
  10  22   4        387.10        501.80        39.21 o                         
  -9  23   4        504.12        529.76        38.84 o                         
  -8  23   4        372.06        213.28        34.61 o                         
  -7  23   4       2018.60       2195.49        71.58 o                         
  -6  23   4        424.11        285.88        22.45 o                         
  -5  23   4        486.50        293.90        48.37 o                         
  -4  23   4        103.86         24.16        17.38 o                         
  -3  23   4          8.81        -16.90        16.90 o                         
  -2  23   4       3009.23       3073.60        86.66 o                         
  -1  23   4       2741.81       3027.60        94.33 o                         
   0  23   4       1150.36       1264.36        69.91 o                         
   1  23   4        112.85         37.69        16.93 o                         
   2  23   4        329.23        209.66        26.59 o                         
   3  23   4         16.65          4.60        17.19 o                         
   4  23   4        369.63        178.98        19.20 o                         
   5  23   4          4.67        -19.46        20.54 o                         
   6  23   4        137.41         41.07        13.58 o                         
   7  23   4         52.91         32.91        13.40 o                         
   8  23   4       1538.60       1628.75        68.01 o                         
   9  23   4        789.85        825.87        36.09 o                         
  -8  24   4       1804.79       2325.88        77.41 o                         
  -7  24   4       1340.38       1377.75        74.23 o                         
  -6  24   4       4419.96       4622.74       124.31 o                         
  -5  24   4       2771.94       2765.43       100.73 o                         
  -4  24   4        147.12         92.05        20.22 o                         
  -3  24   4         23.86         37.74        19.54 o                         
  -2  24   4       2968.45       3393.50        89.66 o                         
  -1  24   4       4228.15       4306.42       110.01 o                         
   0  24   4          2.26         11.78        25.19 o                         
   1  24   4       1382.20       1404.02        70.23 o                         
   2  24   4       4458.20       4786.05       103.88 o                         
   3  24   4       1366.76       1561.92        64.09 o                         
   4  24   4       4394.73       4703.33        98.16 o                         
   5  24   4       3023.39       3019.16        76.54 o                         
   6  24   4         14.52         -7.13        12.66 o                         
   7  24   4       3362.50       3568.10       116.08 o                         
   8  24   4         11.70         -9.08        18.00 o                         
  -6  25   4       2432.81       2319.24        77.09 o                         
  -5  25   4       1496.46       1743.25        63.96 o                         
  -4  25   4         41.08        -12.33        15.38 o                         
  -3  25   4        302.03        839.21        51.60 o                         
  -2  25   4          2.41        -21.39        26.95 o                         
  -1  25   4        207.13         74.88        20.11 o                         
   0  25   4        925.42        991.68        65.57 o                         
   1  25   4       1114.94        979.44        66.22 o                         
   2  25   4        481.73        501.18        72.51 o                         
   3  25   4        293.31        229.24        35.82 o                         
   4  25   4        149.83         55.51        17.91 o                         
   5  25   4        116.69         33.93        15.84 o                         
   6  25   4         14.40        -18.90        24.95 o                         
  -2  26   4       2982.95       3317.98       196.85 o                         
  -1  26   4        321.86        183.92        27.99 o                         
   0  26   4       1099.06        971.97        53.40 o                         
   1  26   4       2792.05       2633.56       107.37 o                         
   2  26   4       3362.52       3645.97       213.53 o                         
 -19   0   5       2041.52       1956.50        66.90 o                         
 -17   0   5       4176.58       4102.32        91.49 o                         
 -15   0   5      15328.10      16122.17       238.94 o                         
 -13   0   5       4163.06       4358.08       125.76 o                         
 -11   0   5       6836.75       6342.35       257.54 o                         
  -9   0   5      32013.06      33173.03       823.27 o                         
  -7   0   5      94273.52      92994.73      3163.42 o                         
  -5   0   5      36647.60      40041.92       803.92 o                         
  -3   0   5       2943.66       3095.67       331.09 o                         
  -1   0   5      60725.62      66212.48      1488.49 o                         
   1   0   5     108418.86     112767.36      4285.14 o                         
   3   0   5      15177.03      17803.34       901.30 o                         
   5   0   5      35087.01      32263.85       907.01 o                         
   7   0   5      61486.74      60655.86      1754.72 o                         
   9   0   5      10902.45      11572.04       496.29 o                         
  11   0   5       1045.42       1436.33       133.50 o                         
  13   0   5       2449.25       2410.74        95.56 o                         
  15   0   5      24124.67      24507.00       346.88 o                         
  17   0   5         90.54         13.66        20.04 o                         
  19   0   5      16878.67      18054.86       449.31 o                         
 -20   1   5         32.96         -8.16         8.76 o                         
 -19   1   5        438.55        341.07        31.26 o                         
 -18   1   5       3006.74       2853.30        50.31 o                         
 -17   1   5        451.66        338.05        34.55 o                         
 -16   1   5        104.50         80.59        17.24 o                         
 -15   1   5      36498.50      36301.25       314.36 o                         
 -14   1   5       1086.40       1113.08        53.87 o                         
 -13   1   5      24488.76      24647.71       234.60 o                         
 -12   1   5       2567.61       2419.79        82.60 o                         
 -11   1   5       2097.58       1958.83       111.03 o                         
 -10   1   5       3619.17       3530.19       127.25 o                         
  -9   1   5      15240.74      14292.63       286.27 o                         
  -8   1   5          3.70        -38.14        72.71 o                         
  -7   1   5        320.83        457.14        67.28 o                         
  -6   1   5      24884.41      26753.97       397.73 o                         
  -5   1   5        354.54        476.42        59.42 o                         
  -4   1   5      25590.10      25327.87       581.66 o                         
  -3   1   5       9516.59      10072.23       237.15 o                         
  -2   1   5      18508.79      20469.52       488.48 o                         
  -1   1   5      94019.18     101416.58      2770.04 o                         
   0   1   5        813.93        853.73        99.55 o                         
   1   1   5     216149.22     228532.23      4735.24 o                         
   2   1   5       8471.30       8834.07       310.45 o                         
   3   1   5        559.44        396.85        37.22 o                         
   4   1   5        919.04       1228.11        57.54 o                         
   5   1   5      46903.90      49074.11      1228.94 o                         
   6   1   5      15097.09      16559.76       364.44 o                         
   7   1   5      32224.05      34024.57       547.45 o                         
   8   1   5        674.81        742.38        98.71 o                         
   9   1   5      31656.90      31296.49       641.40 o                         
  10   1   5        464.25        660.53        76.69 o                         
  11   1   5        439.54        407.97        48.67 o                         
  12   1   5       6237.78       6180.88       129.05 o                         
  13   1   5      34120.96      34336.69       321.47 o                         
  14   1   5        404.97        448.32        53.56 o                         
  15   1   5       1844.97       1766.91        61.57 o                         
  16   1   5       6983.49       7220.29       111.28 o                         
  17   1   5        254.16        230.96        18.94 o                         
  18   1   5       2588.07       2795.15        55.30 o                         
  19   1   5       1885.42       2087.50        55.09 o                         
 -20   2   5       5324.01       5229.34       102.57 o                         
 -19   2   5         75.78         27.91         7.69 o                         
 -18   2   5        535.15        349.87        28.61 o                         
 -17   2   5        171.38         82.20        13.36 o                         
 -16   2   5          2.55        -16.92        16.92 o                         
 -15   2   5        120.50        110.10        20.68 o                         
 -14   2   5      43580.79      42058.10       367.45 o                         
 -13   2   5       2120.22       2074.51        68.57 o                         
 -12   2   5       4354.71       4408.88       112.79 o                         
 -11   2   5      13360.87      13587.72       265.18 o                         
 -10   2   5       6375.04       5543.13       160.53 o                         
  -9   2   5      13686.39      14344.19       284.50 o                         
  -8   2   5      48085.91      48048.95       864.29 o                         
  -7   2   5       1577.96       1292.41       105.81 o                         
  -6   2   5      16090.30      16543.45       277.47 o                         
  -5   2   5       7634.63       7552.57       165.63 o                         
  -4   2   5      10766.67      10938.93       226.62 o                         
  -3   2   5       4821.23       4988.41       136.26 o                         
  -2   2   5      11945.48      12359.35       308.41 o                         
  -1   2   5       1914.41       2410.30        62.50 o                         
   0   2   5       8174.13       8525.22       165.62 o                         
   1   2   5       7011.74       7127.94       258.53 o                         
   2   2   5        900.86       1397.58        55.25 o                         
   3   2   5         83.80        248.47        38.81 o                         
   4   2   5      20476.97      22437.34       589.75 o                         
   5   2   5      79342.77      80553.07      1907.34 o                         
   6   2   5      39307.26      38925.08      1088.51 o                         
   7   2   5      26000.85      24284.57       603.89 o                         
   8   2   5        202.64        309.94        56.95 o                         
   9   2   5      11435.56      11740.35       252.37 o                         
  10   2   5        110.22        138.46        58.11 o                         
  11   2   5        550.89        384.97        51.68 o                         
  12   2   5       1237.49       1019.42        49.02 o                         
  13   2   5      25730.77      26630.52       245.43 o                         
  14   2   5       6357.26       7071.40       127.79 o                         
  15   2   5          1.39        -17.72        17.72 o                         
  16   2   5       2197.38       2325.80        64.98 o                         
  17   2   5       4476.08       4608.23        78.29 o                         
  18   2   5          2.04        -11.34        11.34 o                         
  19   2   5        580.83        530.04        28.98 o                         
 -19   3   5      10212.43      10002.60       126.26 o                         
 -18   3   5       8008.42       8450.89       109.31 o                         
 -17   3   5        198.24         87.79        12.91 o                         
 -16   3   5       2089.40       2234.21        70.10 o                         
 -15   3   5       3415.84       3175.44        96.60 o                         
 -14   3   5       9520.92       9836.72       167.81 o                         
 -13   3   5      29518.53      28893.50       258.15 o                         
 -12   3   5      37537.80      36440.87       381.20 o                         
 -11   3   5       3093.23       2717.86       117.90 o                         
 -10   3   5        269.65        271.55        58.32 o                         
  -9   3   5      58802.12      59405.16       814.21 o                         
  -8   3   5      14890.19      14445.00       305.78 o                         
  -7   3   5      20852.13      21673.21       414.00 o                         
  -6   3   5      32537.08      31158.16       531.59 o                         
  -5   3   5       2453.34       2386.05        98.19 o                         
  -4   3   5       9877.71       9421.03       203.94 o                         
  -3   3   5       4882.77       5559.88       172.68 o                         
  -2   3   5      18440.32      20155.53       567.54 o                         
  -1   3   5      17134.04      19044.93       355.09 o                         
   0   3   5       4146.60       4843.46       110.69 o                         
   1   3   5       6841.54       7978.19       230.94 o                         
   2   3   5       6270.05       6834.83       313.22 o                         
   3   3   5       2991.62       3556.90        93.25 o                         
   4   3   5       7264.92       8731.61       331.64 o                         
   5   3   5      10268.82      10823.90       294.54 o                         
   6   3   5      34915.08      34952.22       550.99 o                         
   7   3   5      17118.96      17581.49       288.31 o                         
   8   3   5      29324.33      30152.60       477.08 o                         
   9   3   5       1609.48       1632.60        89.14 o                         
  10   3   5        461.59        640.91        56.47 o                         
  11   3   5       8701.28       8805.90       188.54 o                         
  12   3   5        214.51        146.08        23.89 o                         
  13   3   5        180.33         80.36        21.05 o                         
  14   3   5       2432.70       2626.44        67.64 o                         
  15   3   5      15300.60      16015.51       172.97 o                         
  16   3   5       3896.92       4046.79        95.86 o                         
  17   3   5       3754.53       4188.65        70.44 o                         
  18   3   5       2172.63       2113.90        81.97 o                         
  19   3   5        874.40       1018.57        46.44 o                         
 -19   4   5        123.77         68.29        11.52 o                         
 -18   4   5       1330.44       1223.86        41.14 o                         
 -17   4   5        355.00        155.59        16.28 o                         
 -16   4   5         33.52         11.60        15.26 o                         
 -15   4   5       8806.50       9444.55       117.88 o                         
 -14   4   5       4325.43       4310.88        89.97 o                         
 -13   4   5       1301.70       1118.39        51.00 o                         
 -12   4   5       5789.32       5554.57       100.57 o                         
 -11   4   5         47.33          5.40        50.08 o                         
 -10   4   5       7031.63       7529.98       176.48 o                         
  -9   4   5      40430.44      38539.05       539.59 o                         
  -8   4   5       6824.25       6520.80       189.13 o                         
  -7   4   5       3315.72       2780.58       123.97 o                         
  -6   4   5       1776.31       1690.20       105.97 o                         
  -5   4   5       1165.77       1451.96        81.16 o                         
  -4   4   5      22795.26      24822.21       388.13 o                         
  -3   4   5       1163.94       1326.31        76.61 o                         
  -2   4   5      20665.82      19769.34       440.13 o                         
  -1   4   5      26454.92      29545.34       397.77 o                         
   0   4   5      37748.64      40895.21       685.60 o                         
   1   4   5      15249.77      17909.75       324.83 o                         
   2   4   5      14632.88      15341.11       325.03 o                         
   3   4   5       9695.15      10894.71       411.98 o                         
   4   4   5       1068.78       1483.66       117.29 o                         
   5   4   5          0.38         39.14        36.48 o                         
   6   4   5      48278.60      51082.52       767.75 o                         
   7   4   5        681.86        987.30        87.26 o                         
   8   4   5         48.59        107.08        66.34 o                         
   9   4   5      10463.93       9987.97       222.42 o                         
  10   4   5       9286.60       8905.38       182.36 o                         
  11   4   5        306.91        366.64        33.62 o                         
  12   4   5       2330.29       2292.79        61.79 o                         
  13   4   5       3093.00       2997.99        91.85 o                         
  14   4   5      11063.12      11313.06       145.18 o                         
  15   4   5      10358.99      10717.67       137.85 o                         
  16   4   5       5798.02       6367.36       103.82 o                         
  17   4   5          5.07          6.61        12.90 o                         
  18   4   5       3978.04       4260.40        71.39 o                         
  19   4   5        116.86         86.89         9.40 o                         
 -19   5   5       4194.26       3783.14        64.88 o                         
 -18   5   5       1087.07        999.03        37.66 o                         
 -17   5   5       7477.39       7976.30       133.56 o                         
 -16   5   5      19293.84      19880.92       187.31 o                         
 -15   5   5        543.81        419.16        36.74 o                         
 -14   5   5      12275.96      12171.81       152.98 o                         
 -13   5   5        998.13        753.44        46.41 o                         
 -12   5   5       5260.39       5640.35        99.22 o                         
 -11   5   5        158.96        126.94        31.81 o                         
 -10   5   5      34071.70      34812.53       467.79 o                         
  -9   5   5      10862.87      10100.97       201.69 o                         
  -8   5   5       2718.25       3099.30       145.31 o                         
  -7   5   5      12389.30      11999.96       322.60 o                         
  -6   5   5     100066.76     100072.11      1549.30 o                         
  -5   5   5     150210.22     147292.47      2009.40 o                         
  -4   5   5       4360.32       4092.98       130.61 o                         
  -3   5   5      30682.97      28884.79       434.11 o                         
  -2   5   5        448.79        610.49        59.11 o                         
  -1   5   5       2034.12       3063.27        78.92 o                         
   0   5   5      14628.57      15693.62       220.68 o                         
   1   5   5        538.59       1087.29        49.88 o                         
   2   5   5        841.82        784.83        52.64 o                         
   3   5   5         38.23         40.80        47.60 o                         
   4   5   5       6959.40       7355.13       174.70 o                         
   5   5   5      79218.48      81649.23      1706.98 o                         
   6   5   5      28788.90      29910.43       456.76 o                         
   7   5   5       4785.59       5042.11       129.99 o                         
   8   5   5      39589.58      40608.64       673.35 o                         
   9   5   5      98010.27      95807.91      1259.86 o                         
  10   5   5       9284.87       8915.06       184.51 o                         
  11   5   5      67210.39      66038.35       543.34 o                         
  12   5   5        387.01        290.30        27.70 o                         
  13   5   5       2394.01       2125.11        60.95 o                         
  14   5   5        280.24        192.81        21.84 o                         
  15   5   5        374.90        210.45        21.45 o                         
  16   5   5       2697.97       3033.25        63.64 o                         
  17   5   5      17841.48      19611.43       213.83 o                         
  18   5   5       1070.65        904.26        34.17 o                         
  19   5   5       4303.42       4563.10        74.94 o                         
 -19   6   5       1089.80        993.48        39.71 o                         
 -18   6   5         33.22         33.75         8.70 o                         
 -17   6   5      18524.68      18899.63       198.17 o                         
 -16   6   5       1135.16       1211.48        42.75 o                         
 -15   6   5        195.63         95.37        16.89 o                         
 -14   6   5          3.05        -16.86        16.86 o                         
 -13   6   5       3259.64       2707.86        65.60 o                         
 -12   6   5       3687.21       3858.10        79.67 o                         
 -11   6   5      16350.11      15582.41       193.13 o                         
 -10   6   5       7589.35       7434.52       161.40 o                         
  -9   6   5       2102.63       2196.38        94.49 o                         
  -8   6   5       3114.85       3363.23       132.76 o                         
  -7   6   5      55054.44      54466.66       796.92 o                         
  -6   6   5         89.61         52.63        55.92 o                         
  -5   6   5      22301.12      22393.18       336.33 o                         
  -4   6   5       9830.14       9373.33       197.16 o                         
  -3   6   5       2220.14       1685.80        80.43 o                         
  -2   6   5      33188.66      34823.70       516.52 o                         
  -1   6   5      12205.12      12327.71       194.54 o                         
   0   6   5        160.27        306.41        33.17 o                         
   1   6   5       1378.05       1946.89        64.44 o                         
   2   6   5       3544.96       3579.31       117.06 o                         
   3   6   5         73.95        311.73        53.01 o                         
   4   6   5       2173.54       2267.49        91.48 o                         
   5   6   5       5976.64       6746.75       147.57 o                         
   6   6   5      28447.38      29358.02       435.46 o                         
   7   6   5       4215.47       4129.24       124.45 o                         
   8   6   5       6598.47       6255.53       192.67 o                         
   9   6   5      15843.97      15255.32       301.74 o                         
  10   6   5       9133.77       9011.56       195.95 o                         
  11   6   5      11990.32      11695.63       138.28 o                         
  12   6   5        644.20        397.57        27.59 o                         
  13   6   5      13535.40      13894.45       152.46 o                         
  14   6   5       1389.46       1443.29        53.97 o                         
  15   6   5       1648.71       1899.81        57.31 o                         
  16   6   5        195.38         85.76        19.15 o                         
  17   6   5       5669.65       6004.51        90.68 o                         
  18   6   5       1072.29       1081.75        32.65 o                         
  19   6   5         25.81          4.30         7.76 o                         
 -19   7   5       4644.06       5016.37       100.04 o                         
 -18   7   5       2978.41       3350.30        64.21 o                         
 -17   7   5      18069.11      18457.42       186.02 o                         
 -16   7   5       2785.01       2713.92        55.90 o                         
 -15   7   5       6924.22       6964.88       102.22 o                         
 -14   7   5       1602.66       1270.32        48.38 o                         
 -13   7   5       4885.77       4664.58        82.47 o                         
 -12   7   5       3503.35       3321.28        73.42 o                         
 -11   7   5       1670.64       1380.04        66.12 o                         
 -10   7   5       6680.47       6108.23       147.27 o                         
  -9   7   5      12382.20      12239.05       220.82 o                         
  -8   7   5         10.19         50.78        37.15 o                         
  -7   7   5      17284.40      16919.08       324.66 o                         
  -6   7   5       1149.40       1140.14        86.74 o                         
  -5   7   5      89614.21      86202.41      1391.88 o                         
  -4   7   5      31503.41      31491.10       503.97 o                         
  -3   7   5      50484.93      49114.07       790.53 o                         
  -2   7   5       1864.51       2218.80        99.96 o                         
  -1   7   5      42756.42      42794.07       574.88 o                         
   0   7   5      74109.87      76402.67       968.66 o                         
   1   7   5       7037.14       7706.30       193.21 o                         
   2   7   5       2350.32       2516.00        85.76 o                         
   3   7   5       9628.45       9306.19       220.28 o                         
   4   7   5      22227.32      22929.12       540.12 o                         
   5   7   5     139883.17     139859.81      1943.84 o                         
   6   7   5      23560.10      23624.62       446.38 o                         
   7   7   5      31707.19      30221.68       559.22 o                         
   8   7   5       9157.11       9513.72       206.52 o                         
   9   7   5      24063.22      23369.50       378.56 o                         
  10   7   5      20714.54      21794.53       330.46 o                         
  11   7   5       6230.13       5500.08        98.62 o                         
  12   7   5      22472.88      22954.89       222.51 o                         
  13   7   5         31.66        -21.94        36.18 o                         
  14   7   5       1984.53       1864.98        54.99 o                         
  15   7   5       2172.63       2236.89        59.44 o                         
  16   7   5         37.07         73.04        16.11 o                         
  17   7   5       8674.75       9362.96       131.29 o                         
  18   7   5        121.67         67.41        11.21 o                         
  19   7   5       3598.43       3716.82        69.26 o                         
 -19   8   5        631.50        785.15        36.64 o                         
 -18   8   5       4299.73       4343.07        74.81 o                         
 -17   8   5        116.21         86.09        13.74 o                         
 -16   8   5       1514.97       1541.96        44.08 o                         
 -15   8   5       3578.53       3600.57        67.15 o                         
 -14   8   5       5773.92       5956.47        90.20 o                         
 -13   8   5      13001.01      13112.96       155.54 o                         
 -12   8   5       5652.58       5623.80        87.88 o                         
 -11   8   5        848.48        705.31        39.50 o                         
 -10   8   5        617.52        543.14        42.51 o                         
  -9   8   5       2746.62       2686.57        98.87 o                         
  -8   8   5        188.12         83.34        46.01 o                         
  -7   8   5        221.16         76.15        46.96 o                         
  -6   8   5        975.82       1285.49        91.58 o                         
  -5   8   5       4731.07       4444.17       138.77 o                         
  -4   8   5       7018.56       6199.67       163.54 o                         
  -3   8   5      82610.43      75908.15      1051.31 o                         
  -2   8   5      84215.79      81630.57      1111.65 o                         
  -1   8   5      10405.51      10328.64       183.32 o                         
   0   8   5       5626.86       5561.16       132.78 o                         
   1   8   5       3578.52       3660.95       114.84 o                         
   2   8   5       1845.55       1715.74        77.37 o                         
   3   8   5       1235.11       1926.70        85.12 o                         
   4   8   5      43654.02      42195.30       834.44 o                         
   5   8   5       4010.19       4344.79       136.42 o                         
   6   8   5      11596.69       9079.86       238.17 o                         
   7   8   5      28355.82      28012.86       540.67 o                         
   8   8   5      22709.18      21771.31       449.65 o                         
   9   8   5      10961.44      10556.83       222.27 o                         
  10   8   5       1377.34       1574.86        56.09 o                         
  11   8   5       9782.20      10031.59       125.50 o                         
  12   8   5        628.18        591.77        47.45 o                         
  13   8   5       1020.31       1090.14        53.01 o                         
  14   8   5       3405.43       3647.67        71.51 o                         
  15   8   5        422.37        296.97        39.93 o                         
  16   8   5       1999.26       2125.09        52.36 o                         
  17   8   5         15.06          1.08        11.73 o                         
  18   8   5        452.02        596.76        34.35 o                         
  19   8   5        187.82         83.87        30.66 o                         
 -18   9   5       3014.42       3177.70        74.47 o                         
 -17   9   5       6315.29       6289.51       120.37 o                         
 -16   9   5         70.97          9.03        12.57 o                         
 -15   9   5        114.79         43.63        13.86 o                         
 -14   9   5       4058.52       3984.17        75.86 o                         
 -13   9   5        742.78        513.50        36.70 o                         
 -12   9   5       7117.25       6966.42       100.48 o                         
 -11   9   5        320.11        244.90        22.96 o                         
 -10   9   5       2752.01       2497.58        75.70 o                         
  -9   9   5       5983.02       6033.23       154.38 o                         
  -8   9   5         33.05        139.36        37.59 o                         
  -7   9   5      11587.17      12307.47       310.12 o                         
  -6   9   5       9386.70       9314.27       185.24 o                         
  -5   9   5      18219.25      17693.20       375.51 o                         
  -4   9   5       9824.42       9491.02       205.51 o                         
  -3   9   5     102174.82      97586.12      1474.33 o                         
  -2   9   5     138904.72     130019.62      2829.85 o                         
  -1   9   5         32.01        251.04        58.78 o                         
   0   9   5       5223.98       5811.29       158.60 o                         
   1   9   5       9026.13       9506.55       245.44 o                         
   2   9   5        164.43        294.86        47.44 o                         
   3   9   5       8174.75       7364.74       161.07 o                         
   4   9   5      53007.99      49305.14       777.43 o                         
   5   9   5      56264.62      55390.42       939.04 o                         
   6   9   5         57.66         35.55        34.41 o                         
   7   9   5       2872.38       3096.18       115.19 o                         
   8   9   5      16543.22      16233.75       304.10 o                         
   9   9   5      13015.06      12706.22       215.31 o                         
  10   9   5        599.70        500.86        38.72 o                         
  11   9   5       2002.00       1838.25        56.03 o                         
  12   9   5        222.80        211.72        22.34 o                         
  13   9   5       6238.24       6067.94        88.24 o                         
  14   9   5       8001.84       8449.04       108.27 o                         
  15   9   5       2968.95       2876.28        57.27 o                         
  16   9   5         56.30         -3.42        11.27 o                         
  17   9   5       2213.94       2431.70        49.63 o                         
  18   9   5       1047.80       1152.47        37.13 o                         
 -18  10   5          9.27         16.03         9.98 o                         
 -17  10   5         41.03          5.30        11.59 o                         
 -16  10   5         28.06        -13.40        13.40 o                         
 -15  10   5        426.69        310.87        25.72 o                         
 -14  10   5        303.84        192.86        20.14 o                         
 -13  10   5       9456.62      10190.16       124.75 o                         
 -12  10   5        526.60        385.69        39.31 o                         
 -11  10   5      12379.64      12350.24       139.92 o                         
 -10  10   5       1115.29       1187.64        73.65 o                         
  -9  10   5       2597.37       2323.18        75.45 o                         
  -8  10   5       1072.22       1134.78        75.93 o                         
  -7  10   5       2554.75       2104.21       100.05 o                         
  -6  10   5         45.22        142.59        66.89 o                         
  -5  10   5      54500.52      50506.73       643.02 o                         
  -4  10   5      53786.03      48977.73       696.36 o                         
  -3  10   5      25686.77      24519.55       547.06 o                         
  -2  10   5       8844.44       8910.08       204.51 o                         
  -1  10   5       7055.31       7507.08       179.02 o                         
   0  10   5      15704.84      15477.94       237.86 o                         
   1  10   5       7374.73       7019.88       153.74 o                         
   2  10   5       1431.55       1528.23        88.76 o                         
   3  10   5      73343.24      69169.92       917.77 o                         
   4  10   5      47639.87      44869.97       671.94 o                         
   5  10   5       5290.60       4814.88       131.17 o                         
   6  10   5       3215.16       3085.16       119.72 o                         
   7  10   5         89.52         62.65        49.98 o                         
   8  10   5       3804.39       3381.66       109.25 o                         
   9  10   5      46787.65      46263.50       397.75 o                         
  10  10   5         16.94         11.64        21.36 o                         
  11  10   5        113.50         44.63        17.69 o                         
  12  10   5       1874.34       1657.01        52.60 o                         
  13  10   5       8806.67       9017.29       110.90 o                         
  14  10   5       2044.35       1991.51        61.66 o                         
  15  10   5       3273.75       3713.61        62.79 o                         
  16  10   5          4.06         -1.93        11.97 o                         
  17  10   5       4450.06       4742.30        71.39 o                         
  18  10   5       1024.65       1029.76        29.82 o                         
 -18  11   5       1314.00       1162.50        39.48 o                         
 -17  11   5       2570.67       2440.93        50.63 o                         
 -16  11   5        318.64        193.22        14.49 o                         
 -15  11   5       1305.01       1453.59        43.82 o                         
 -14  11   5       4059.59       3858.67        90.29 o                         
 -13  11   5         75.44         54.61        16.38 o                         
 -12  11   5        414.99        288.61        22.12 o                         
 -11  11   5        433.35        242.04        23.10 o                         
 -10  11   5        909.66        639.04        68.42 o                         
  -9  11   5      35099.52      34619.29       311.47 o                         
  -8  11   5       5370.59       5373.22       124.08 o                         
  -7  11   5        144.73        140.38        53.98 o                         
  -6  11   5        517.68        402.15        58.06 o                         
  -5  11   5      18694.93      16477.61       270.19 o                         
  -4  11   5      77942.45      69675.48       789.21 o                         
  -3  11   5        160.11        206.80        56.42 o                         
  -2  11   5       9552.05       9202.73       219.26 o                         
  -1  11   5      95278.12      89943.64      1497.57 o                         
   0  11   5      11413.73      10104.12       319.77 o                         
   1  11   5      35935.21      34225.54       719.52 o                         
   2  11   5        570.85        566.74        70.26 o                         
   3  11   5      14435.37      13446.56       282.61 o                         
   4  11   5      30605.77      30018.05       417.88 o                         
   5  11   5       1228.56       1009.71        68.99 o                         
   6  11   5       4164.59       4259.63       125.15 o                         
   7  11   5      15881.82      14915.44       269.65 o                         
   8  11   5       1570.13       1468.47        59.36 o                         
   9  11   5        125.73         39.40        20.17 o                         
  10  11   5       2439.16       2101.67        62.57 o                         
  11  11   5       4126.32       4549.64        76.89 o                         
  12  11   5       2778.07       3049.13        64.72 o                         
  13  11   5         39.03         14.98        15.24 o                         
  14  11   5       6249.22       6061.08        89.08 o                         
  15  11   5        548.21        715.98        39.65 o                         
  16  11   5       2723.60       2744.91        55.98 o                         
  17  11   5       5886.88       6356.39        97.68 o                         
  18  11   5        147.44         58.57        13.61 o                         
 -17  12   5        120.28         69.60        12.59 o                         
 -16  12   5       2825.36       3038.38        62.53 o                         
 -15  12   5        915.77       1152.69        40.64 o                         
 -14  12   5         13.78         -4.30        13.33 o                         
 -13  12   5       7765.87       8082.60       112.17 o                         
 -12  12   5      12697.37      12728.62       143.93 o                         
 -11  12   5       3028.66       3246.33        97.42 o                         
 -10  12   5       2649.32       3183.56        69.26 o                         
  -9  12   5       3202.59       3202.57        74.88 o                         
  -8  12   5       5327.73       4645.31        97.63 o                         
  -7  12   5       1551.68       1266.67        74.17 o                         
  -6  12   5      19321.68      18698.34       373.38 o                         
  -5  12   5       1601.11       1543.90        81.82 o                         
  -4  12   5      24486.22      23937.01       333.62 o                         
  -3  12   5       1481.42       1829.84        80.57 o                         
  -2  12   5      41251.98      36761.64       476.93 o                         
  -1  12   5       1369.51       1343.27        78.82 o                         
   0  12   5      21445.28      20276.85       355.35 o                         
   1  12   5       3053.05       3006.55       114.32 o                         
   2  12   5       1872.11       2117.94        99.74 o                         
   3  12   5      48711.49      46029.20       692.56 o                         
   4  12   5        408.12        477.57        51.76 o                         
   5  12   5        125.03        110.64        41.11 o                         
   6  12   5      20413.03      18917.29       320.36 o                         
   7  12   5       6639.40       6186.93       105.44 o                         
   8  12   5      35683.07      34994.46       322.48 o                         
   9  12   5      11917.61      11582.72       130.95 o                         
  10  12   5       6134.19       6689.06       111.34 o                         
  11  12   5       7010.94       6688.15        94.57 o                         
  12  12   5      18709.61      18940.37       193.48 o                         
  13  12   5       1019.29       1126.03        45.00 o                         
  14  12   5       2598.13       2875.09        63.78 o                         
  15  12   5         26.19         33.69        12.27 o                         
  16  12   5       4405.43       4957.01        70.97 o                         
  17  12   5        166.81        121.90        14.93 o                         
 -17  13   5        673.68        577.82        34.06 o                         
 -16  13   5        511.22        551.98        33.68 o                         
 -15  13   5       8187.37       8523.79       120.45 o                         
 -14  13   5       2174.26       2107.33        50.40 o                         
 -13  13   5       1689.18       1680.06        58.72 o                         
 -12  13   5       5170.66       5014.78        79.51 o                         
 -11  13   5      12494.45      12508.53       142.60 o                         
 -10  13   5      16497.04      17560.33       208.94 o                         
  -9  13   5       1708.92       1245.34        47.30 o                         
  -8  13   5      28913.13      29256.57       274.09 o                         
  -7  13   5       5597.84       5112.63       104.48 o                         
  -6  13   5      15558.69      14502.03       198.24 o                         
  -5  13   5       4708.88       4725.48       155.23 o                         
  -4  13   5      15089.92      14127.75       230.30 o                         
  -3  13   5      16560.74      15447.95       231.09 o                         
  -2  13   5      22130.39      20971.51       354.96 o                         
  -1  13   5       6646.26       5818.53       156.75 o                         
   0  13   5       3284.39       3199.04       118.47 o                         
   1  13   5      16506.78      15746.27       311.61 o                         
   2  13   5      33932.45      30879.29       514.37 o                         
   3  13   5       2185.75       2138.20        91.57 o                         
   4  13   5      15297.39      14624.08       237.93 o                         
   5  13   5       3532.87       3511.18       113.56 o                         
   6  13   5      34257.04      32558.62       313.05 o                         
   7  13   5       6220.59       5921.83       121.57 o                         
   8  13   5       2475.19       2789.35        82.31 o                         
   9  13   5         65.19         95.83        23.98 o                         
  10  13   5         80.69         10.82        25.47 o                         
  11  13   5        262.14        174.50        20.06 o                         
  12  13   5        376.46        294.05        24.37 o                         
  13  13   5       5353.65       5463.70        80.39 o                         
  14  13   5       6584.35       6910.18        87.19 o                         
  15  13   5       3837.18       4409.46        77.29 o                         
  16  13   5        592.16        633.62        33.80 o                         
  17  13   5         20.79          6.62         8.46 o                         
 -17  14   5         29.39         42.92        30.66 o                         
 -16  14   5          5.18         -0.31        11.02 o                         
 -15  14   5        304.55        193.80        23.97 o                         
 -14  14   5        865.74        876.84        39.26 o                         
 -13  14   5       1652.21       1654.93        49.38 o                         
 -12  14   5       4379.60       4234.83        79.50 o                         
 -11  14   5        214.08        144.12        21.06 o                         
 -10  14   5      12494.47      12973.84       159.81 o                         
  -9  14   5      20234.26      19919.85       204.03 o                         
  -8  14   5       5999.29       5504.67        93.90 o                         
  -7  14   5       1033.32        699.74        56.68 o                         
  -6  14   5       7641.65       6984.70       111.95 o                         
  -5  14   5       1152.99        754.33        60.06 o                         
  -4  14   5         42.62         87.42        36.91 o                         
  -3  14   5      22235.80      21117.72       305.97 o                         
  -2  14   5      17555.92      17187.59       290.69 o                         
  -1  14   5       6311.54       6393.36       152.62 o                         
   0  14   5       2753.74       2543.13        99.74 o                         
   1  14   5        671.48        667.18        74.15 o                         
   2  14   5       4760.82       4292.18       138.66 o                         
   3  14   5       3600.00       3517.93       116.08 o                         
   4  14   5       3259.72       3358.05        97.62 o                         
   5  14   5      11515.38      10792.87       148.61 o                         
   6  14   5        129.06        112.73        22.89 o                         
   7  14   5      11664.62      12181.44       143.02 o                         
   8  14   5       3646.28       4122.88        80.95 o                         
   9  14   5       9071.19       8825.08       155.07 o                         
  10  14   5        369.95        254.47        22.39 o                         
  11  14   5       1436.72       1318.68        49.60 o                         
  12  14   5       4345.88       4817.13        81.78 o                         
  13  14   5       5507.22       6233.15        86.64 o                         
  14  14   5       5288.30       5449.99        80.90 o                         
  15  14   5         15.82         19.86        10.66 o                         
  16  14   5        191.57        136.22        20.47 o                         
 -16  15   5       1153.88       1151.77        47.07 o                         
 -15  15   5        308.21        132.63        15.26 o                         
 -14  15   5         82.11         64.54        12.70 o                         
 -13  15   5       4599.81       4445.32        76.56 o                         
 -12  15   5          1.18        -13.67        13.67 o                         
 -11  15   5        755.46        720.53        52.16 o                         
 -10  15   5      10120.90      10561.76       134.54 o                         
  -9  15   5       7215.94       7373.04       113.49 o                         
  -8  15   5         38.13        -18.00        18.00 o                         
  -7  15   5      14564.51      14430.53       153.60 o                         
  -6  15   5        705.80        556.80        47.53 o                         
  -5  15   5       1347.30       1526.36        61.56 o                         
  -4  15   5       8616.24       7835.21       136.89 o                         
  -3  15   5        123.15        180.04        25.69 o                         
  -2  15   5      22320.15      20262.14       228.02 o                         
  -1  15   5      24969.27      23754.46       297.61 o                         
   0  15   5         62.36         14.09        32.93 o                         
   1  15   5      15102.22      13653.28       223.19 o                         
   2  15   5       5978.28       5731.20       119.91 o                         
   3  15   5       6516.35       6117.27       108.00 o                         
   4  15   5       7441.50       6958.20       122.10 o                         
   5  15   5       1968.51       1811.02        65.93 o                         
   6  15   5      12807.04      12109.25       143.68 o                         
   7  15   5       9069.40       8829.63       117.71 o                         
   8  15   5      11008.22      11501.16       174.43 o                         
   9  15   5       1607.75       1531.89        62.84 o                         
  10  15   5        862.28       1099.23        67.18 o                         
  11  15   5        320.16        185.17        20.49 o                         
  12  15   5       2597.48       2744.75        60.46 o                         
  13  15   5       8303.55       9342.74       122.14 o                         
  14  15   5       4887.34       5329.80        85.89 o                         
  15  15   5       3883.41       4057.05        74.60 o                         
  16  15   5       1137.16       1180.24        36.79 o                         
 -15  16   5        172.41        122.02        21.42 o                         
 -14  16   5        407.06        407.66        37.10 o                         
 -13  16   5       1437.96       1360.25        49.01 o                         
 -12  16   5         49.16         23.14        12.29 o                         
 -11  16   5       4868.54       5330.08        84.02 o                         
 -10  16   5        800.45        993.54        50.14 o                         
  -9  16   5        349.45        251.66        21.43 o                         
  -8  16   5         75.10         49.62        19.44 o                         
  -7  16   5      14011.45      13691.73       192.07 o                         
  -6  16   5       7090.88       7173.69       120.19 o                         
  -5  16   5       2307.97       2017.63        67.02 o                         
  -4  16   5        174.16        146.98        22.44 o                         
  -3  16   5       5159.28       4618.23        89.65 o                         
  -2  16   5        739.64        432.90        46.89 o                         
  -1  16   5      69213.72      65351.16       546.01 o                         
   0  16   5       8910.77       8662.90       126.52 o                         
   1  16   5      16938.76      15654.19       177.06 o                         
   2  16   5        193.04        139.76        27.59 o                         
   3  16   5        661.23        630.95        40.44 o                         
   4  16   5        576.29        290.96        38.35 o                         
   5  16   5        236.81        173.60        23.52 o                         
   6  16   5       4604.30       4450.88        95.53 o                         
   7  16   5       1746.04       1656.68        77.89 o                         
   8  16   5       2556.84       2886.77        76.85 o                         
   9  16   5         28.70         79.83        17.81 o                         
  10  16   5         59.61         30.15        16.42 o                         
  11  16   5       3786.86       3940.17        77.44 o                         
  12  16   5       2640.14       2752.95        59.39 o                         
  13  16   5        491.59        687.29        43.38 o                         
  14  16   5        611.65        756.28        31.98 o                         
  15  16   5       4649.06       4992.33        84.89 o                         
 -15  17   5        448.52        401.92        42.48 o                         
 -14  17   5         70.14         53.80        12.17 o                         
 -13  17   5      11519.02      12736.03       169.40 o                         
 -12  17   5        259.53        130.02        14.41 o                         
 -11  17   5       2005.09       2121.11        54.96 o                         
 -10  17   5         83.97         18.50        19.06 o                         
  -9  17   5       7326.37       8026.29       150.44 o                         
  -8  17   5       1451.75       1410.92        56.54 o                         
  -7  17   5      10069.33      10128.47       131.68 o                         
  -6  17   5        641.64        359.08        26.93 o                         
  -5  17   5       7867.37       7598.97       114.63 o                         
  -4  17   5        925.36        706.59        36.86 o                         
  -3  17   5        782.55        379.53        29.83 o                         
  -2  17   5         84.45        394.29        59.46 o                         
  -1  17   5       9723.49      10044.97       126.08 o                         
   0  17   5      16019.62      15128.70       165.53 o                         
   1  17   5      81042.35      78061.44       633.60 o                         
   2  17   5        978.72        748.13        73.15 o                         
   3  17   5         11.26        -23.46        23.46 o                         
   4  17   5        545.27        376.89        28.98 o                         
   5  17   5      41833.91      42286.59       372.24 o                         
   6  17   5       2175.73       2189.95        80.17 o                         
   7  17   5       4951.35       4422.28        85.22 o                         
   8  17   5         83.68         54.90        18.70 o                         
   9  17   5       3199.13       3338.57        74.93 o                         
  10  17   5       1503.83       1535.57        53.73 o                         
  11  17   5       3767.90       3871.23        70.13 o                         
  12  17   5        480.50        305.81        26.69 o                         
  13  17   5       2324.53       2728.30        53.70 o                         
  14  17   5        735.11        909.83        41.46 o                         
  15  17   5        371.11        410.87        30.03 o                         
 -14  18   5        110.59         35.57        23.16 o                         
 -13  18   5        109.41         24.81         9.71 o                         
 -12  18   5       1065.01       1146.43        47.92 o                         
 -11  18   5        415.64        345.10        33.80 o                         
 -10  18   5       3696.35       4153.78        80.40 o                         
  -9  18   5        374.36        255.83        21.89 o                         
  -8  18   5       5341.25       5315.88       113.51 o                         
  -7  18   5       8678.48       9048.80       129.44 o                         
  -6  18   5        659.11        390.20        46.34 o                         
  -5  18   5       2290.83       2035.74        69.40 o                         
  -4  18   5       1559.37       1559.34        66.59 o                         
  -3  18   5       1871.82       1910.34        96.20 o                         
  -2  18   5        794.38        640.98        51.69 o                         
  -1  18   5      15235.40      15030.14       172.42 o                         
   0  18   5      35357.66      34570.97       319.07 o                         
   1  18   5      11628.89      11435.20       140.81 o                         
   2  18   5       1761.37       1570.92        66.12 o                         
   3  18   5       5455.02       5259.30       161.06 o                         
   4  18   5      13845.05      13529.58       172.07 o                         
   5  18   5       2626.87       2952.87        84.66 o                         
   6  18   5      33602.77      34104.23       330.53 o                         
   7  18   5        445.63        257.61        25.09 o                         
   8  18   5        254.07        260.45        24.03 o                         
   9  18   5        898.63        798.74        40.98 o                         
  10  18   5          6.19        -12.94        12.94 o                         
  11  18   5        979.69       1160.71        42.13 o                         
  12  18   5          1.03         -8.91        11.49 o                         
  13  18   5       2914.17       3091.37        72.43 o                         
  14  18   5        539.57        491.74        28.12 o                         
 -13  19   5       4122.89       4479.09       106.89 o                         
 -12  19   5       1119.47       1049.88        48.39 o                         
 -11  19   5        379.37        236.40        24.98 o                         
 -10  19   5       5054.22       5405.13        99.78 o                         
  -9  19   5      15794.67      16528.09       219.49 o                         
  -8  19   5       2934.64       3047.37        71.52 o                         
  -7  19   5          5.64         76.07        22.16 o                         
  -6  19   5       2144.79       2073.38        66.68 o                         
  -5  19   5        269.62        195.39        20.80 o                         
  -4  19   5       2049.79       1929.40        65.70 o                         
  -3  19   5        348.61        261.80        23.52 o                         
  -2  19   5       1456.97       1321.91        65.96 o                         
  -1  19   5      26398.25      26428.14       295.16 o                         
   0  19   5      17962.63      18195.95       211.42 o                         
   1  19   5      12401.61      11692.99       163.22 o                         
   2  19   5      17326.52      17565.36       198.31 o                         
   3  19   5        672.85        358.41        27.68 o                         
   4  19   5       6460.24       6443.28       109.23 o                         
   5  19   5          9.09         39.92        20.98 o                         
   6  19   5       2088.32       1951.64        64.17 o                         
   7  19   5        207.34        118.60        20.57 o                         
   8  19   5       6770.84       7271.48       106.52 o                         
   9  19   5       4885.71       5216.90        84.48 o                         
  10  19   5         29.31         -8.12        11.50 o                         
  11  19   5       1352.54       1319.68        49.14 o                         
  12  19   5       1681.58       1739.36        41.90 o                         
  13  19   5       2177.50       2117.93        62.65 o                         
 -13  20   5         19.25          0.00        42.92 o                         
 -12  20   5        826.47        754.13        37.62 o                         
 -11  20   5       1179.70       1378.71        57.00 o                         
 -10  20   5       1051.25       1231.15        56.75 o                         
  -9  20   5       6890.85       7547.16       124.31 o                         
  -8  20   5       1264.79       1302.10        60.56 o                         
  -7  20   5        268.61        227.72        22.78 o                         
  -6  20   5       1604.10       1671.99        56.65 o                         
  -5  20   5        925.24        580.32        67.21 o                         
  -4  20   5       1167.77        968.90        60.52 o                         
  -3  20   5       3393.52       3410.17        80.25 o                         
  -2  20   5       3619.46       4206.20        95.35 o                         
  -1  20   5       4893.46       4967.29       102.64 o                         
   0  20   5       6832.37       7004.06       117.84 o                         
   1  20   5       2897.97       2782.01        77.70 o                         
   2  20   5        297.97        173.63        25.69 o                         
   3  20   5       2117.82       2374.49        69.60 o                         
   4  20   5         95.95         50.27        18.18 o                         
   5  20   5      14677.79      15390.88       192.77 o                         
   6  20   5         52.90          8.28        15.92 o                         
   7  20   5       1354.88       1427.46        52.38 o                         
   8  20   5       2029.44       2102.29        60.51 o                         
   9  20   5       2160.04       2235.23        56.57 o                         
  10  20   5        214.93         75.52        13.25 o                         
  11  20   5       1005.63       1141.42        47.46 o                         
  12  20   5        730.01        523.84        29.67 o                         
 -12  21   5       2078.39       2119.22       113.25 o                         
 -11  21   5       1005.36        987.14        42.83 o                         
 -10  21   5       3178.95       4020.80       126.42 o                         
  -9  21   5       1489.20       1775.43        59.58 o                         
  -8  21   5       3070.19       3213.49        78.68 o                         
  -7  21   5        393.44        249.47        20.58 o                         
  -6  21   5       1526.13       1772.39        57.53 o                         
  -5  21   5        279.21        185.72        24.02 o                         
  -4  21   5       3243.36       3283.73        88.62 o                         
  -3  21   5          3.38        -19.15        20.79 o                         
  -2  21   5       7361.14       8128.85       174.84 o                         
  -1  21   5       1490.07       1608.31        83.36 o                         
   0  21   5      11373.96      11781.48       177.81 o                         
   1  21   5         56.90         12.13        21.15 o                         
   2  21   5       1462.19       1622.99        75.90 o                         
   3  21   5       2797.93       2778.95        80.79 o                         
   4  21   5          0.88        -20.32        20.32 o                         
   5  21   5         24.96        -14.06        14.41 o                         
   6  21   5          1.22         19.45        13.88 o                         
   7  21   5       1217.09       1379.02        48.81 o                         
   8  21   5        171.32         63.93        16.04 o                         
   9  21   5        121.25         70.98        11.59 o                         
  10  21   5        104.46         65.14        12.71 o                         
  11  21   5          4.81          4.23         9.47 o                         
 -10  22   5       2511.70       3089.03        88.82 o                         
  -9  22   5       2456.56       2888.34        79.55 o                         
  -8  22   5       4300.67       4808.23        95.17 o                         
  -7  22   5       1352.42       1581.58        60.74 o                         
  -6  22   5        966.71        955.84        53.08 o                         
  -5  22   5         29.38         38.68        18.27 o                         
  -4  22   5         14.43         -6.80        17.61 o                         
  -3  22   5       2291.40       2484.64        81.67 o                         
  -2  22   5        338.24        158.33        22.79 o                         
  -1  22   5        507.83        271.96        25.40 o                         
   0  22   5       3209.76       3361.03        97.44 o                         
   1  22   5       1129.08       1000.47        53.17 o                         
   2  22   5       1007.22       1139.50        61.27 o                         
   3  22   5        300.12        152.56        19.54 o                         
   4  22   5        407.07        238.23        21.75 o                         
   5  22   5        789.54        824.15        49.92 o                         
   6  22   5       2243.26       2261.14        63.13 o                         
   7  22   5        209.10        119.21        20.34 o                         
   8  22   5        758.52        776.93        38.01 o                         
   9  22   5       3004.53       3035.59        61.26 o                         
  10  22   5       3113.50       3333.78        95.32 o                         
  -9  23   5       1840.33       2027.08        60.29 o                         
  -8  23   5         18.32          4.68        15.78 o                         
  -7  23   5       3602.79       4194.43       124.72 o                         
  -6  23   5        580.75        372.30        49.55 o                         
  -5  23   5       4673.80       5214.48       133.54 o                         
  -4  23   5        283.67        148.91        21.16 o                         
  -3  23   5         50.11         23.99        18.61 o                         
  -2  23   5        701.03        999.30        56.62 o                         
  -1  23   5       2887.84       3370.98        91.79 o                         
   0  23   5       2890.12       2851.81        82.00 o                         
   1  23   5          1.70        -15.89        15.89 o                         
   2  23   5       2892.83       2953.25       103.96 o                         
   3  23   5       3916.40       4164.77        89.78 o                         
   4  23   5        164.24         72.60        16.20 o                         
   5  23   5        992.84       1087.86        56.74 o                         
   6  23   5        606.84        357.72        47.65 o                         
   7  23   5       1341.32       1427.97        52.89 o                         
   8  23   5       3497.05       3983.71        96.46 o                         
   9  23   5          5.23         -1.53        10.93 o                         
  -8  24   5       1322.31       1152.21        90.74 o                         
  -7  24   5        129.79         85.48        22.84 o                         
  -6  24   5          9.98         -9.77        15.93 o                         
  -5  24   5       2672.75       2766.39        79.90 o                         
  -4  24   5       5134.46       5481.95       121.19 o                         
  -3  24   5         26.06        -15.51        15.51 o                         
  -2  24   5         14.81         11.43        15.80 o                         
  -1  24   5        350.77        610.74        55.35 o                         
   0  24   5          6.13         -8.37        15.22 o                         
   1  24   5       1161.77       1271.08        62.03 o                         
   2  24   5        470.91        254.72        24.64 o                         
   3  24   5        167.06         68.74        16.47 o                         
   4  24   5        452.76        188.58        33.02 o                         
   5  24   5       1561.00       1529.84        78.68 o                         
   6  24   5         21.53          5.59        11.95 o                         
   7  24   5       1551.56       1635.25        55.98 o                         
  -6  25   5        663.64        803.20       177.81 o                         
  -5  25   5       4798.00       5108.83       125.02 o                         
  -4  25   5        433.82        273.65        28.17 o                         
  -3  25   5      11112.13      12795.81       203.98 o                         
  -2  25   5        260.59        150.85        27.06 o                         
  -1  25   5          1.10        -20.18        20.18 o                         
   0  25   5          1.33        -16.94        16.94 o                         
   1  25   5       2169.72       2335.23        92.56 o                         
   2  25   5       1002.05        753.51        72.21 o                         
   3  25   5       2683.78       2875.75        99.35 o                         
   4  25   5         65.07         34.19        14.97 o                         
   5  25   5       1110.40       1049.31        49.76 o                         
  -2  26   5        692.54        862.86        61.95 o                         
  -1  26   5        389.44        344.76        50.32 o                         
   0  26   5        260.22        164.29        27.83 o                         
   1  26   5        113.91         57.28        21.94 o                         
   2  26   5       1164.66       1124.63        64.54 o                         
 -20   0   6       6215.86       5919.08       239.12 o                         
 -18   0   6          2.77        -13.29        13.29 o                         
 -16   0   6      32901.05      33740.19       432.37 o                         
 -14   0   6       3386.88       3400.24       144.29 o                         
 -12   0   6        190.06         49.42        43.83 o                         
 -10   0   6      23388.25      22272.20       548.13 o                         
  -8   0   6        830.21       1291.91       176.77 o                         
  -6   0   6      10111.52      12774.23       355.73 o                         
  -4   0   6     108999.89     112285.90      2235.68 o                         
  -2   0   6      47167.32      48796.43      1145.93 o                         
   0   0   6      23157.37      23852.34       654.20 o                         
   2   0   6      18708.27      19035.72       852.25 o                         
   4   0   6      16683.35      17655.50       469.49 o                         
   6   0   6      34960.69      33229.09      1638.34 o                         
   8   0   6       9347.10      10906.88       371.35 o                         
  10   0   6        334.09        564.97        97.34 o                         
  12   0   6       7313.73       6657.72       147.79 o                         
  14   0   6        185.95        286.42        34.71 o                         
  16   0   6         39.65        -23.34        23.34 o                         
  18   0   6       6459.07       7079.73       155.53 o                         
 -20   1   6       1558.89       1379.53       110.36 o                         
 -19   1   6        477.76        369.57        29.52 o                         
 -18   1   6       3739.24       3669.55        78.07 o                         
 -17   1   6        225.93        120.15        20.49 o                         
 -16   1   6       4963.58       5239.23        83.16 o                         
 -15   1   6        342.13        214.39        26.98 o                         
 -14   1   6      19322.71      19235.96       228.02 o                         
 -13   1   6        121.18         99.21        25.48 o                         
 -12   1   6        779.79        482.31        43.47 o                         
 -11   1   6       1137.17       1389.38       109.95 o                         
 -10   1   6      13465.67      13980.39       280.56 o                         
  -9   1   6       4036.09       4001.78       154.20 o                         
  -8   1   6     176380.77     173605.75      2474.51 o                         
  -7   1   6      72236.84      70857.62      1013.05 o                         
  -6   1   6     122082.88     125975.96      1961.02 o                         
  -5   1   6       7887.33       7786.99       191.53 o                         
  -4   1   6       4945.23       4188.93       173.18 o                         
  -3   1   6       5905.14       6900.06       197.28 o                         
  -2   1   6       3833.38       5283.80       136.68 o                         
  -1   1   6        488.57        545.66        46.10 o                         
   0   1   6        130.34        182.06        31.29 o                         
   1   1   6       3557.48       3767.28       103.95 o                         
   2   1   6       3518.39       3563.28       111.47 o                         
   3   1   6      12150.24      12007.84       208.99 o                         
   4   1   6      45393.20      49647.20       969.14 o                         
   5   1   6         66.34        161.54        36.16 o                         
   6   1   6     213957.55     214264.23      4864.45 o                         
   7   1   6      49833.35      49539.18      1073.13 o                         
   8   1   6      79453.52      76728.21      1200.69 o                         
   9   1   6      11128.78      10789.77       226.19 o                         
  10   1   6         54.15        137.17        48.16 o                         
  11   1   6       4237.45       3812.60       160.48 o                         
  12   1   6       6288.16       6229.15        97.87 o                         
  13   1   6      25862.43      27107.07       250.85 o                         
  14   1   6      27419.19      27393.00       266.85 o                         
  15   1   6          4.24        -12.69        17.67 o                         
  16   1   6        248.65        226.60        22.99 o                         
  17   1   6         65.20         52.84        16.05 o                         
  18   1   6       2533.15       2739.60        62.08 o                         
  19   1   6       1391.40       1601.94        43.69 o                         
 -19   2   6       2243.86       2195.73        61.07 o                         
 -18   2   6       2291.18       2445.57        88.34 o                         
 -17   2   6      27945.20      28242.41       272.79 o                         
 -16   2   6        418.14        244.02        20.15 o                         
 -15   2   6      14174.94      14566.56       154.31 o                         
 -14   2   6       2257.85       2096.53        91.77 o                         
 -13   2   6          9.15         -7.89        20.23 o                         
 -12   2   6       6750.01       6639.46       192.77 o                         
 -11   2   6       1643.39       1241.85        89.75 o                         
 -10   2   6       9894.04       9985.31       214.38 o                         
  -9   2   6        267.82        210.89        57.37 o                         
  -8   2   6      52448.31      51915.38      1319.45 o                         
  -7   2   6       7127.43       7569.71       198.66 o                         
  -6   2   6      12185.79      12739.42       249.77 o                         
  -5   2   6       9274.50      10054.13       215.87 o                         
  -4   2   6       7395.36       7284.49       175.61 o                         
  -3   2   6       3317.45       3654.39       110.15 o                         
  -2   2   6          6.57         74.60        33.13 o                         
  -1   2   6        278.24        318.23        38.93 o                         
   0   2   6       1615.10       2047.91       131.22 o                         
   1   2   6      24133.24      25092.67       427.62 o                         
   2   2   6       7198.65       7448.60       218.90 o                         
   3   2   6      16250.42      18444.58       311.66 o                         
   4   2   6      14310.04      14147.00       385.63 o                         
   5   2   6       8905.68      10196.85       207.09 o                         
   6   2   6      40868.30      42919.79       694.61 o                         
   7   2   6       1194.34       1285.73        99.57 o                         
   8   2   6       8168.26       8270.71       191.51 o                         
   9   2   6       1837.49       1894.59        96.34 o                         
  10   2   6      13764.71      13721.90       279.11 o                         
  11   2   6       9577.73      10336.80       233.50 o                         
  12   2   6       8288.32       8058.00       116.39 o                         
  13   2   6      10790.29      10606.89       132.25 o                         
  14   2   6       1244.23       1464.11        59.70 o                         
  15   2   6          9.04        -19.36        19.36 o                         
  16   2   6       9315.37      10086.75       173.13 o                         
  17   2   6       3789.56       4083.77        74.44 o                         
  18   2   6       1424.93       1524.22        54.66 o                         
  19   2   6        209.96         97.32        12.81 o                         
 -19   3   6        728.61        578.74        37.53 o                         
 -18   3   6         23.69         22.52        11.52 o                         
 -17   3   6       5837.24       6117.53        87.34 o                         
 -16   3   6      10155.39      10062.38       128.06 o                         
 -15   3   6       1464.29       1604.30        54.53 o                         
 -14   3   6       1139.81       1318.96        65.65 o                         
 -13   3   6       7187.19       7325.09       104.35 o                         
 -12   3   6         22.25         -0.18        27.34 o                         
 -11   3   6      15299.47      14500.63       276.36 o                         
 -10   3   6      13378.51      13228.45       255.17 o                         
  -9   3   6      19472.18      19676.60       340.66 o                         
  -8   3   6      65005.81      66170.88      1028.45 o                         
  -7   3   6      91794.27      91118.83      1263.85 o                         
  -6   3   6      16142.80      17056.82       374.99 o                         
  -5   3   6       3635.96       3697.03       121.43 o                         
  -4   3   6       2247.30       2119.31        97.72 o                         
  -3   3   6       4390.13       4221.20       115.97 o                         
  -2   3   6       8416.77       9132.55       225.99 o                         
  -1   3   6        240.85        460.73        39.04 o                         
   0   3   6      23713.56      25337.07       458.12 o                         
   1   3   6      11601.34      12656.64       209.55 o                         
   2   3   6       4896.20       5585.25       130.45 o                         
   3   3   6       3245.76       3391.50        90.95 o                         
   4   3   6      62082.25      67498.02      1299.45 o                         
   5   3   6      87675.53      89207.38      1465.70 o                         
   6   3   6      22127.78      22636.37       692.08 o                         
   7   3   6      88831.02      86137.91      1382.47 o                         
   8   3   6      18665.00      18061.63       325.16 o                         
   9   3   6       1290.57       1354.24        82.84 o                         
  10   3   6       4353.10       4303.07       126.22 o                         
  11   3   6       1502.16       1345.44        57.87 o                         
  12   3   6      20107.02      19574.62       222.30 o                         
  13   3   6      14049.05      14628.75       164.23 o                         
  14   3   6        715.90        731.00        46.65 o                         
  15   3   6      20364.64      20757.18       222.71 o                         
  16   3   6       4621.02       4898.91        97.22 o                         
  17   3   6        716.55        766.18        46.85 o                         
  18   3   6       6780.05       7547.87       105.56 o                         
  19   3   6       5588.13       5896.04        84.85 o                         
 -19   4   6        899.66        682.07        66.96 o                         
 -18   4   6       8484.49       8167.09       133.02 o                         
 -17   4   6          1.78        -10.93        10.93 o                         
 -16   4   6      14567.03      14462.91       171.18 o                         
 -15   4   6      28911.34      29669.72       281.08 o                         
 -14   4   6        127.16         77.60        19.65 o                         
 -13   4   6        897.45        805.54        58.54 o                         
 -12   4   6      10274.48       9707.46       133.15 o                         
 -11   4   6      23496.48      24177.69       314.32 o                         
 -10   4   6        853.44        794.80        66.79 o                         
  -9   4   6        277.86        232.91        54.77 o                         
  -8   4   6      54460.19      54621.55       861.22 o                         
  -7   4   6     126947.77     128013.26      1720.58 o                         
  -6   4   6      53539.60      54684.70       960.16 o                         
  -5   4   6       6325.81       6332.95       146.19 o                         
  -4   4   6      26404.60      25002.68       413.91 o                         
  -3   4   6      78762.20      81428.20      1180.41 o                         
  -2   4   6      37257.61      41785.30       879.32 o                         
  -1   4   6      59341.23      62468.07       751.92 o                         
   0   4   6      20014.97      21719.88       392.45 o                         
   1   4   6        134.60        315.24        31.16 o                         
   2   4   6       9061.80       9686.21       213.16 o                         
   3   4   6       3157.58       4308.49       138.45 o                         
   4   4   6       8871.02      11607.76       350.93 o                         
   5   4   6      71136.23      73612.70      1473.17 o                         
   6   4   6      21130.69      21482.67       484.88 o                         
   7   4   6       7989.87       8511.50       213.46 o                         
   8   4   6      19651.32      20687.40       356.41 o                         
   9   4   6       1102.70        903.28        77.72 o                         
  10   4   6      24751.58      25172.98       406.93 o                         
  11   4   6      10796.22      11342.80       143.25 o                         
  12   4   6       9808.93      10047.51       126.90 o                         
  13   4   6       6534.10       6442.87        97.97 o                         
  14   4   6        337.23        200.61        24.50 o                         
  15   4   6       8398.25       8589.61       120.35 o                         
  16   4   6       1521.79       1649.60        52.30 o                         
  17   4   6       2027.38       2195.60        54.97 o                         
  18   4   6       2556.90       2953.98        57.55 o                         
  19   4   6        247.69        190.28        27.33 o                         
 -19   5   6       2783.18       2806.02        86.46 o                         
 -18   5   6       1869.30       2075.01        45.36 o                         
 -17   5   6       1513.14       1486.11        64.39 o                         
 -16   5   6       6718.15       6960.27       137.71 o                         
 -15   5   6       9974.11       9965.91       120.73 o                         
 -14   5   6       1733.05       1731.37        62.20 o                         
 -13   5   6       6133.70       6176.72        92.86 o                         
 -12   5   6        369.14        442.85        29.08 o                         
 -11   5   6       4700.86       4336.11        97.42 o                         
 -10   5   6        776.24        856.13        69.44 o                         
  -9   5   6      21177.05      21200.92       344.27 o                         
  -8   5   6      39448.32      40829.32       622.91 o                         
  -7   5   6       9037.54       8961.48       260.58 o                         
  -6   5   6        470.50        747.24        68.13 o                         
  -5   5   6       1262.16       1085.45        77.94 o                         
  -4   5   6      24414.91      24859.62       427.51 o                         
  -3   5   6      44848.87      43136.16       719.67 o                         
  -2   5   6      18264.22      18032.48       412.83 o                         
  -1   5   6        385.84        328.50        33.82 o                         
   0   5   6      39428.92      40186.72       737.21 o                         
   1   5   6       8271.85      10290.68       220.46 o                         
   2   5   6      21659.65      24390.94       449.66 o                         
   3   5   6        301.79        334.92        68.64 o                         
   4   5   6      22940.68      27400.89       519.88 o                         
   5   5   6      67222.57      69669.77      1388.56 o                         
   6   5   6       6834.22       6852.61       284.25 o                         
   7   5   6        187.22        351.89        62.28 o                         
   8   5   6       3900.32       4211.29       125.45 o                         
   9   5   6        215.55        278.72        56.65 o                         
  10   5   6        213.99        305.34        44.22 o                         
  11   5   6      25553.76      25259.18       249.02 o                         
  12   5   6        573.79        423.08        30.92 o                         
  13   5   6       5436.23       5047.79        83.19 o                         
  14   5   6       9307.52       9041.05       130.17 o                         
  15   5   6      18076.73      18771.33       207.87 o                         
  16   5   6       5165.15       5443.19        92.83 o                         
  17   5   6         76.13         43.00        12.59 o                         
  18   5   6          5.35         -9.37         9.37 o                         
  19   5   6       5177.39       5116.46        83.03 o                         
 -19   6   6       2444.94       2389.02        80.12 o                         
 -18   6   6        398.49        509.01        39.69 o                         
 -17   6   6         63.69        106.90        13.67 o                         
 -16   6   6       1409.77       1420.08        48.65 o                         
 -15   6   6       8177.81       7707.35       101.31 o                         
 -14   6   6      12563.28      12438.09       137.14 o                         
 -13   6   6        359.97        254.22        27.83 o                         
 -12   6   6       1918.30       1859.71        66.09 o                         
 -11   6   6      13564.86      13212.81       173.09 o                         
 -10   6   6       1778.10       1726.16        90.45 o                         
  -9   6   6       6412.58       6137.03       150.62 o                         
  -8   6   6        365.57        479.08        71.21 o                         
  -7   6   6       4811.71       4924.04       150.86 o                         
  -6   6   6       9977.19       9439.20       182.75 o                         
  -5   6   6       1015.11       1418.04        90.15 o                         
  -4   6   6      29109.46      27865.16       456.13 o                         
  -3   6   6       3058.48       3179.05        97.66 o                         
  -2   6   6      20640.81      21291.77       380.06 o                         
  -1   6   6      32550.12      34105.78       445.77 o                         
   0   6   6       1026.74        995.28        56.20 o                         
   1   6   6      17999.37      18182.52       257.51 o                         
   2   6   6       3918.83       4163.11       126.48 o                         
   3   6   6       1652.73       2073.59       146.90 o                         
   4   6   6        303.56        492.68        54.74 o                         
   5   6   6        823.38        876.42        62.86 o                         
   6   6   6       7577.26       7243.51       164.55 o                         
   7   6   6        336.41        424.87        51.77 o                         
   8   6   6      25217.74      25189.77       392.46 o                         
   9   6   6       5975.87       6358.00       187.30 o                         
  10   6   6      26172.82      27365.24       433.43 o                         
  11   6   6      19608.55      19936.32       243.18 o                         
  12   6   6      16414.01      17006.80       183.26 o                         
  13   6   6       6455.47       6157.43        95.56 o                         
  14   6   6      16173.45      16663.00       180.24 o                         
  15   6   6       3349.36       3376.76        72.35 o                         
  16   6   6       1051.64       1139.07        48.29 o                         
  17   6   6        369.59        590.59        39.61 o                         
  18   6   6        358.14        264.52        25.01 o                         
  19   6   6         67.30         26.55         7.75 o                         
 -19   7   6        594.11        665.84        45.12 o                         
 -18   7   6        321.35        176.70        23.89 o                         
 -17   7   6         25.54         42.66        11.16 o                         
 -16   7   6       8697.21       9035.45       132.77 o                         
 -15   7   6       1590.17       1746.00        57.17 o                         
 -14   7   6       4598.15       4430.63        73.87 o                         
 -13   7   6       1776.10       1683.86        73.89 o                         
 -12   7   6      21631.50      21759.45       205.24 o                         
 -11   7   6       5069.17       5419.95       107.54 o                         
 -10   7   6       5520.16       5620.19       147.12 o                         
  -9   7   6       2729.67       2849.59       114.01 o                         
  -8   7   6        427.20        484.98        55.83 o                         
  -7   7   6        759.67        888.58        76.24 o                         
  -6   7   6       5621.59       6008.85       165.32 o                         
  -5   7   6        862.91       1241.07        95.24 o                         
  -4   7   6        148.28        321.75        52.56 o                         
  -3   7   6        783.01        605.43        60.37 o                         
  -2   7   6     160781.88     154319.34      2327.63 o                         
  -1   7   6      16408.68      14559.96       244.90 o                         
   0   7   6        263.30        431.15        42.42 o                         
   1   7   6      72915.81      76178.87       920.71 o                         
   2   7   6     120564.68     117203.02      2810.71 o                         
   3   7   6      19686.14      19800.05       491.68 o                         
   4   7   6         40.31        115.49        51.41 o                         
   5   7   6        522.50        924.20        71.88 o                         
   6   7   6      28703.50      28678.17       592.45 o                         
   7   7   6       7068.67       6776.03       173.83 o                         
   8   7   6      15826.68      15438.24       286.45 o                         
   9   7   6       4286.78       4957.28       158.30 o                         
  10   7   6       5055.10       5008.90       100.03 o                         
  11   7   6       5958.22       6091.28        96.32 o                         
  12   7   6      13725.35      13733.09       151.47 o                         
  13   7   6        675.43        365.50        24.42 o                         
  14   7   6         16.57         15.32        15.94 o                         
  15   7   6       1338.20       1454.99        53.41 o                         
  16   7   6       7768.29       8054.85       110.27 o                         
  17   7   6        798.32        778.70        38.78 o                         
  18   7   6        793.58        925.81        30.58 o                         
  19   7   6        117.87         82.44         9.76 o                         
 -19   8   6       1385.88       1445.30        46.05 o                         
 -18   8   6        354.97        191.16        23.03 o                         
 -17   8   6        783.73        741.26        39.64 o                         
 -16   8   6      13263.07      14039.87       148.65 o                         
 -15   8   6       1891.14       1958.78        61.46 o                         
 -14   8   6         64.22         -0.59        16.89 o                         
 -13   8   6       4279.24       4029.87        81.62 o                         
 -12   8   6       5893.02       5806.73        86.98 o                         
 -11   8   6        831.65        709.04        41.73 o
[truncated: 1,298,917 more chars]
